# Supplementary material for: Comparison of contemporary invasive and non-invasive Streptococcus pneumoniae isolates reveals new insights into circulating anti-microbial resistance determinants
Source: Antimicrob Agents Chemother. 2023 Oct 12;67(11):e00785-23. doi: 10.1128/aac.00785-23 (PMC10649040; doi:10.1128/aac.00785-23)
Supplement: Dataset S1 — All metadata. [file aac.00785-23-s0002.csv]

isolate	accession	study	bioproject_accession	biosample_accession	date_col	source	ST	serotype	GPSC	dataset	vaccine_serotype	Amox-Clav_Acid	Amox-Clav_Acid_INT	Azithromycin	Azithromycin_INT	Cefepime	Cefepime_INT(Men)	Cefepime_INT(Non_Men)	Cefotaxime	Cefotaxime_INT(Men)	Cefotaxime_INT(Non_Men)	Ceftriaxone	Ceftriaxone_INT(Men)	Ceftriaxone_INT(Non_Men)	Cefuroxime	Cefuroxime_INT	Chloramphenicol	Chloramphenicol_INT	Clindamycin	Clindamycin_INT	Daptomycin	Ertapenem	Ertapenem_INT	Erythromycin	Erythromycin_INT	Levofloxacin	Levofloxacin_INT	Linezolid	Linezolid_INT	Meropenem	Meropenem_INT	Moxifloxacin	Moxifloxacin_INT	Penicillin	Penicillin_INT(Men)	Penicillin_INT(Non_Men)	Penicillin_INT(Oral)	Tetracycline	Tetracycline_INT
AUSMDU00073358	SRR23727433	SRP426086	PRJNA857543	SAMN33606121	1/6/2022	Sputum	53	8	3	non_invasive	non_vaccine_serotype	<=2	S	<=0.25	S	<=0.5	S	S	<=0.12	S	S	<=0.12	S	S	<=0.5	S	2	S	<=0.12	S	0.25	<=0.5	S	<=0.25	S	1	S	1	S	<=0.25	S	<=1	S	<=0.03	S	S	S	<=1	S
AUSMDU00073363	SRR23727299	SRP426086	PRJNA857543	SAMN33606126	18/6/2022	Sputum	53	8	3	non_invasive	non_vaccine_serotype	<=2	S	<=0.25	S	<=0.5	S	S	<=0.12	S	S	<=0.12	S	S	<=0.5	S	2	S	<=0.12	S	0.25	<=0.5	S	<=0.25	S	1	S	1	S	<=0.25	S	<=1	S	<=0.03	S	S	S	<=1	S
AUSMDU00060041	SRR23727306	SRP426086	PRJNA857543	SAMN33606047	25/4/2021	Sputum	62	11A	3	non_invasive	non_vaccine_serotype	NA	NA	NA	NA	<=0.5	S	S	<=0.12	S	S	<=0.12	S	S	<=0.5	S	4	S	<=0.12	S	NA	<=0.5	S	<=0.25	S	1	S	1	S	<=0.25	S	<=1	S	<=0.03	S	S	S	<=1	S
AUSMDU00060087	SRR23727444	SRP426086	PRJNA857543	SAMN33606049	26/4/2021	Eye Swab	62	11A	3	non_invasive	non_vaccine_serotype	NA	NA	NA	NA	<=0.5	S	S	<=0.12	S	S	<=0.12	S	S	<=0.5	S	2	S	<=0.12	S	NA	<=0.5	S	<=0.25	S	1	S	1	S	<=0.25	S	<=1	S	<=0.03	S	S	S	<=1	S
AUSMDU00060552	SRR23727682	SRP426086	PRJNA857543	SAMN33606052	10/5/2021	Sputum	62	11A	3	non_invasive	non_vaccine_serotype	NA	NA	NA	NA	<=0.5	S	S	<=0.12	S	S	<=0.12	S	S	<=0.5	S	2	S	<=0.12	S	NA	<=0.5	S	<=0.25	S	1	S	1	S	<=0.25	S	<=1	S	<=0.03	S	S	S	<=1	S
AUSMDU00066546	SRR23727328	SRP426086	PRJNA857543	SAMN33606090	21/11/2021	Sputum	62	11A	3	non_invasive	non_vaccine_serotype	<=2	S	>2	R	<=0.5	S	S	<=0.12	S	S	<=0.12	S	S	<=0.5	S	2	S	<=0.12	S	0.25	<=0.5	S	>2	R	1	S	1	S	<=0.25	S	<=1	S	<=0.03	S	S	S	<=1	S
AUSMDU00067651	SRR23727461	SRP426086	PRJNA857543	SAMN33606096	14/1/2022	Sputum	62	11A	3	non_invasive	non_vaccine_serotype	<=2	S	<=0.25	S	<=0.5	S	S	<=0.12	S	S	<=0.12	S	S	<=0.5	S	2	S	<=0.12	S	0.12	<=0.5	S	<=0.25	S	1	S	1	S	<=0.25	S	<=1	S	<=0.03	S	S	S	<=1	S
AUSMDU00067828	SRR23727459	SRP426086	PRJNA857543	SAMN33606098	20/1/2022	Sputum	62	11A	3	non_invasive	non_vaccine_serotype	<=2	S	<=0.25	S	<=0.5	S	S	<=0.12	S	S	<=0.12	S	S	<=0.5	S	4	S	<=0.12	S	<=0.06	<=0.5	S	<=0.25	S	1	S	1	S	<=0.25	S	<=1	S	<=0.03	S	S	S	<=1	S
AUSMDU00069658	SRR23727451	SRP426086	PRJNA857543	SAMN33606105	21/3/2022	Sputum	62	11A	3	non_invasive	non_vaccine_serotype	<=2	S	<=0.25	S	<=0.5	S	S	<=0.12	S	S	<=0.12	S	S	<=0.5	S	4	S	<=0.12	S	0.12	<=0.5	S	<=0.25	S	1	S	1	S	<=0.25	S	<=1	S	<=0.03	S	S	S	<=1	S
AUSMDU00069918	SRR23727450	SRP426086	PRJNA857543	SAMN33606106	1/4/2022	Sputum	62	11A	3	non_invasive	non_vaccine_serotype	<=2	S	<=0.25	S	<=0.5	S	S	<=0.12	S	S	<=0.12	S	S	<=0.5	S	4	S	<=0.12	S	0.12	<=0.5	S	<=0.25	S	1	S	1	S	<=0.25	S	<=1	S	<=0.03	S	S	S	<=1	S
AUSMDU00070524	SRR23727296	SRP426086	PRJNA857543	SAMN33606109	17/4/2022	Sputum	62	11A	3	non_invasive	non_vaccine_serotype	<=2	S	<=0.25	S	<=0.5	S	S	<=0.12	S	S	<=0.12	S	S	<=0.5	S	4	S	<=0.12	S	0.25	<=0.5	S	<=0.25	S	1	S	1	S	<=0.25	S	<=1	S	<=0.03	S	S	S	<=1	S
AUSMDU00074027	SRR23727559	SRP426086	PRJNA857543	SAMN33606170	17/6/2022	Sputum	62	11A	3	non_invasive	non_vaccine_serotype	<=2	S	<=0.25	S	<=0.5	S	S	<=0.12	S	S	<=0.12	S	S	<=0.5	S	4	S	<=0.12	S	0.25	<=0.5	S	<=0.25	S	1	S	1	S	<=0.25	S	<=1	S	<=0.03	S	S	S	<=1	S
AUSMDU00074284	SRR23727553	SRP426086	PRJNA857543	SAMN33606179	21/6/2022	Sputum	62	11A	3	non_invasive	non_vaccine_serotype	<=2	S	<=0.25	S	<=0.5	S	S	<=0.12	S	S	<=0.12	S	S	<=0.5	S	2	S	<=0.12	S	0.25	<=0.5	S	<=0.25	S	1	S	1	S	<=0.25	S	<=1	S	<=0.03	S	S	S	<=1	S
AUSMDU00074300	SRR23727549	SRP426086	PRJNA857543	SAMN33606182	24/6/2022	Nose Swab	62	11A	3	non_invasive	non_vaccine_serotype	<=2	S	<=0.25	S	<=0.5	S	S	<=0.12	S	S	<=0.12	S	S	<=0.5	S	4	S	<=0.12	S	0.12	<=0.5	S	<=0.25	S	1	S	1	S	<=0.25	S	<=1	S	<=0.03	S	S	S	<=1	S
AUSMDU00074757	SRR23727430	SRP426086	PRJNA857543	SAMN33606202	9/6/2022	Eye Swab	62	11A	3	non_invasive	non_vaccine_serotype	<=2	S	<=0.25	S	<=0.5	S	S	<=0.12	S	S	<=0.12	S	S	<=0.5	S	2	S	<=0.12	S	0.12	<=0.5	S	<=0.25	S	1	S	1	S	<=0.25	S	<=1	S	<=0.03	S	S	S	<=1	S
AUSMDU00062395	SRR23727634	SRP426086	PRJNA857543	SAMN33606063	26/6/2021	Sputum	63	15A	904;9	non_invasive	non_vaccine_serotype	<=2	S	>2	R	<=0.5	S	S	<=0.12	S	S	<=0.12	S	S	<=0.5	S	4	S	>1	R	0.12	<=0.5	S	>2	R	1	S	1	S	<=0.25	S	<=1	S	0.12	R	S	I	>8	R
AUSMDU00065647	SRR23727357	SRP426086	PRJNA857543	SAMN33606082	23/10/2021	Sputum	63	15A	904;9	non_invasive	non_vaccine_serotype	<=2	S	>2	R	<=0.5	S	S	<=0.12	S	S	<=0.12	S	S	<=0.5	S	4	S	>1	R	0.12	<=0.5	S	>2	R	1	S	1	S	<=0.25	S	<=1	S	0.12	R	S	I	<=1	S
AUSMDU00073359	SRR23727303	SRP426086	PRJNA857543	SAMN33606122	13/6/2022	Swab	63	15A	904;9	non_invasive	non_vaccine_serotype	<=2	S	>2	R	<=0.5	S	S	<=0.12	S	S	<=0.12	S	S	<=0.5	S	8	R	>1	R	0.12	<=0.5	S	>2	R	1	S	1	S	<=0.25	S	<=1	S	0.25	R	S	I	<=1	S
AUSMDU00073563	SRR23727672	SRP426086	PRJNA857543	SAMN33606142	1/6/2022	Eye swab	63	15A	904;9	non_invasive	non_vaccine_serotype	<=2	S	>2	R	<=0.5	S	S	<=0.12	S	S	<=0.12	S	S	<=0.5	S	4	S	>1	R	<=0.06	<=0.5	S	>2	R	1	S	0.5	S	<=0.25	S	<=1	S	0.12	R	S	I	>8	R
AUSMDU00059768	SRR23727358	SRP426086	PRJNA857543	SAMN33606046	16/4/2021	Sputum	66	09N	16;49;46	non_invasive	non_vaccine_serotype	NA	NA	NA	NA	<=0.5	S	S	<=0.12	S	S	<=0.12	S	S	<=0.5	S	4	S	<=0.12	S	NA	<=0.5	S	<=0.25	S	1	S	1	S	<=0.25	S	<=1	S	<=0.03	S	S	S	<=1	S
AUSMDU00063658	SRR23727625	SRP426086	PRJNA857543	SAMN33606066	14/7/2021	Sputum	66	09N	16;49;46	non_invasive	non_vaccine_serotype	<=2	S	<=0.25	S	<=0.5	S	S	<=0.12	S	S	<=0.12	S	S	<=0.5	S	4	S	<=0.12	S	0.25	<=0.5	S	<=0.25	S	1	S	1	S	<=0.25	S	<=1	S	<=0.03	S	S	S	<=1	S
AUSMDU00066022	SRR23727190	SRP426086	PRJNA857543	SAMN33606084	31/10/2021	Sputum	66	09N	16;49;46	non_invasive	non_vaccine_serotype	<=2	S	<=0.25	S	<=0.5	S	S	<=0.12	S	S	<=0.12	S	S	<=0.5	S	4	S	<=0.12	S	0.12	<=0.5	S	<=0.25	S	1	S	1	S	<=0.25	S	<=1	S	<=0.03	S	S	S	<=1	S
AUSMDU00072814	SRR23727443	SRP426086	PRJNA857543	SAMN33606112	8/6/2022	Sputum	66	09N	16;49;46	non_invasive	non_vaccine_serotype	<=2	S	<=0.25	S	<=0.5	S	S	<=0.12	S	S	<=0.12	S	S	<=0.5	S	<=1	S	<=0.12	S	0.12	<=0.5	S	<=0.25	S	1	S	1	S	<=0.25	S	<=1	S	<=0.03	S	S	S	<=1	S
AUSMDU00073360	SRR23727302	SRP426086	PRJNA857543	SAMN33606123	13/6/2022	Sputum	66	09N	16;49;46	non_invasive	non_vaccine_serotype	<=2	S	<=0.25	S	<=0.5	S	S	<=0.12	S	S	<=0.12	S	S	<=0.5	S	4	S	<=0.12	S	0.5	<=0.5	S	<=0.25	S	1	S	1	S	<=0.25	S	<=1	S	<=0.03	S	S	S	<=1	S
AUSMDU00073999	SRR23727664	SRP426086	PRJNA857543	SAMN33606158	14/6/2022	Sputum	66	19F	16;49;46	non_invasive	vaccine_serotype	<=2	S	<=0.25	S	<=0.5	S	S	<=0.12	S	S	<=0.12	S	S	<=0.5	S	2	S	<=0.12	S	0.12	<=0.5	S	<=0.25	S	1	S	1	S	<=0.25	S	<=1	S	<=0.03	S	S	S	<=1	S
AUSMDU00074014	SRR23727670	SRP426086	PRJNA857543	SAMN33606163	17/6/2022	Sputum	66	09N	16;49;46	non_invasive	non_vaccine_serotype	<=2	S	<=0.25	S	<=0.5	S	S	<=0.12	S	S	<=0.12	S	S	<=0.5	S	2	S	<=0.12	S	0.25	<=0.5	S	<=0.25	S	1	S	1	S	<=0.25	S	<=1	S	<=0.03	S	S	S	<=1	S
AUSMDU00074549	SRR23727422	SRP426086	PRJNA857543	SAMN33606191	8/6/2022	Eye Swab	66	09N	16;49;46	non_invasive	non_vaccine_serotype	<=2	S	<=0.25	S	<=0.5	S	S	<=0.12	S	S	<=0.12	S	S	<=0.5	S	2	S	<=0.12	S	<=0.06	<=0.5	S	<=0.25	S	1	S	1	S	<=0.25	S	<=1	S	<=0.03	S	S	S	<=1	S
AUSMDU00074006	SRR23727666	SRP426086	PRJNA857543	SAMN33606160	15/6/2022	Ear Swab	113	18C	50	non_invasive	vaccine_serotype	<=2	S	<=0.25	S	<=0.5	S	S	<=0.12	S	S	<=0.12	S	S	<=0.5	S	2	S	<=0.12	S	0.12	<=0.5	S	<=0.25	S	1	S	1	S	<=0.25	S	<=1	S	<=0.03	S	S	S	<=1	S
AUSMDU00064350	SRR23727247	SRP426086	PRJNA857543	SAMN33606072	23/8/2021	Sputum	156	11A	6	non_invasive	non_vaccine_serotype	<=2	S	<=0.25	S	<=0.5	S	S	<=0.12	S	S	0.25	S	S	<=0.5	S	4	S	<=0.12	S	0.25	<=0.5	S	<=0.25	S	1	S	1	S	<=0.25	S	<=1	S	0.25	R	S	I	<=1	S
AUSMDU00064500	SRR23727609	SRP426086	PRJNA857543	SAMN33606075	31/8/2021	Sputum	156	11A	6	non_invasive	non_vaccine_serotype	<=2	S	<=0.25	S	<=0.5	S	S	<=0.12	S	S	0.25	S	S	<=0.5	S	4	S	<=0.12	S	0.12	<=0.5	S	<=0.25	S	2	S	2	S	<=0.25	S	<=1	S	0.5	R	S	I	<=1	S
AUSMDU00067645	SRR23727462	SRP426086	PRJNA857543	SAMN33606095	13/1/2022	Sputum	156	11C	6	non_invasive	non_vaccine_serotype	<=2	S	<=0.25	S	<=0.5	S	S	<=0.12	S	S	0.25	S	S	<=0.5	S	4	S	<=0.12	S	0.12	<=0.5	S	<=0.25	S	1	S	1	S	<=0.25	S	<=1	S	0.25	R	S	I	<=1	S
AUSMDU00069919	SRR23727449	SRP426086	PRJNA857543	SAMN33606107	2/4/2022	Sputum	156	11A	6	non_invasive	non_vaccine_serotype	<=2	S	<=0.25	S	<=0.5	S	S	<=0.12	S	S	<=0.12	S	S	<=0.5	S	4	S	<=0.12	S	0.25	<=0.5	S	<=0.25	S	1	S	1	S	<=0.25	S	<=1	S	0.5	R	S	I	<=1	S
AUSMDU00072815	SRR23727442	SRP426086	PRJNA857543	SAMN33606113	7/6/2022	Sputum	156	11A	6	non_invasive	non_vaccine_serotype	<=2	S	<=0.25	S	<=0.5	S	S	<=0.12	S	S	0.25	S	S	<=0.5	S	4	S	<=0.12	S	0.12	<=0.5	S	<=0.25	S	1	S	1	S	<=0.25	S	<=1	S	0.25	R	S	I	<=1	S
AUSMDU00073420	SRR23727281	SRP426086	PRJNA857543	SAMN33606130	24/6/2022	Sputum	156	11A	6	non_invasive	non_vaccine_serotype	<=2	S	<=0.25	S	<=0.5	S	S	<=0.12	S	S	0.25	S	S	<=0.5	S	4	S	<=0.12	S	0.12	<=0.5	S	<=0.25	S	1	S	1	S	<=0.25	S	<=1	S	0.25	R	S	I	<=1	S
AUSMDU00073740	SRR23727678	SRP426086	PRJNA857543	SAMN33606148	16/6/2022	Swab	156	11A	6	non_invasive	non_vaccine_serotype	<=2	S	<=0.25	S	1	I	S	1	I	S	1	I	S	4	R	4	S	<=0.12	S	0.12	<=0.5	S	<=0.25	S	1	S	1	S	0.5	I	<=1	S	1	R	S	I	<=1	S
AUSMDU00073970	SRR23727663	SRP426086	PRJNA857543	SAMN33606157	13/6/2022	Urine	156	11A	6	non_invasive	non_vaccine_serotype	<=2	S	<=0.25	S	<=0.5	S	S	<=0.12	S	S	0.25	S	S	<=0.5	S	4	S	<=0.12	S	0.25	<=0.5	S	<=0.25	S	1	S	1	S	<=0.25	S	<=1	S	0.25	R	S	I	<=1	S
AUSMDU00074038	SRR23727538	SRP426086	PRJNA857543	SAMN33606172	20/6/2022	Ear Swab	156	11A	6	non_invasive	non_vaccine_serotype	<=2	S	<=0.25	S	<=0.5	S	S	<=0.12	S	S	0.25	S	S	<=0.5	S	4	S	<=0.12	S	0.12	<=0.5	S	<=0.25	S	1	S	1	S	<=0.25	S	<=1	S	0.25	R	S	I	<=1	S
AUSMDU00074545	SRR23727544	SRP426086	PRJNA857543	SAMN33606187	2/6/2022	Sputum	156	11A	6	non_invasive	non_vaccine_serotype	<=2	S	<=0.25	S	1	I	S	0.5	S	S	1	I	S	4	R	2	S	<=0.12	S	0.25	<=0.5	S	<=0.25	S	1	S	1	S	0.5	I	<=1	S	2	R	S	R	2	I
AUSMDU00074735	SRR23727533	SRP426086	PRJNA857543	SAMN33606196	6/6/2022	Bronchial washing	156	14	6	non_invasive	vaccine_serotype	<=2	S	<=0.25	S	1	I	S	1	I	S	2	R	I	>4	R	2	S	<=0.12	S	0.25	<=0.5	S	<=0.25	S	1	S	0.5	S	0.5	I	<=1	S	2	R	S	R	<=1	S
AUSMDU00074736	SRR23727532	SRP426086	PRJNA857543	SAMN33606197	8/6/2022	Nose Swab	156	11A	6	non_invasive	non_vaccine_serotype	<=2	S	<=0.25	S	<=0.5	S	S	<=0.12	S	S	0.25	S	S	<=0.5	S	2	S	<=0.12	S	0.25	<=0.5	S	<=0.25	S	1	S	1	S	<=0.25	S	<=1	S	0.25	R	S	I	<=1	S
AUSMDU00074753	SRR23727529	SRP426086	PRJNA857543	SAMN33606200	10/6/2022	Ear Swab	156	11A	6	non_invasive	non_vaccine_serotype	<=2	S	<=0.25	S	<=0.5	S	S	<=0.12	S	S	0.25	S	S	<=0.5	S	4	S	<=0.12	S	0.25	<=0.5	S	<=0.25	S	1	S	1	S	<=0.25	S	<=1	S	0.25	R	S	I	<=1	S
AUSMDU00074830	SRR23727279	SRP426086	PRJNA857543	SAMN33606211	9/6/2022	Ear swab	156	11A	6	non_invasive	non_vaccine_serotype	<=2	S	<=0.25	S	2	R	I	1	I	S	2	R	I	>4	R	4	S	<=0.12	S	0.12	<=0.5	S	<=0.25	S	1	S	1	S	0.5	I	<=1	S	2	R	S	R	<=1	S
AUSMDU00065451	SRR23727485	SRP426086	PRJNA857543	SAMN33606079	7/10/2021	Trachea Aspirate	166	11A	6	non_invasive	non_vaccine_serotype	<=2	S	>2	R	2	R	I	2	R	I	2	R	I	>4	R	4	S	>1	R	0.12	<=0.5	S	>2	R	2	S	1	S	0.5	I	<=1	S	4	R	I	R	>8	R
AUSMDU00065475	SRR23727365	SRP426086	PRJNA857543	SAMN33606080	7/10/2021	Trachea Aspirate	166	11C	6	non_invasive	non_vaccine_serotype	<=2	S	>2	R	1	I	S	1	I	S	1	I	S	>4	R	4	S	>1	R	<=0.06	<=0.5	S	>2	R	2	S	1	S	0.5	I	<=1	S	2	R	S	R	>8	R
AUSMDU00074882	SRR23727411	SRP426086	PRJNA857543	SAMN33606220	15/6/2022	Ear Swab	177	19F	44	non_invasive	vaccine_serotype	<=2	S	<=0.25	S	<=0.5	S	S	<=0.12	S	S	<=0.12	S	S	<=0.5	S	2	S	<=0.12	S	0.25	<=0.5	S	<=0.25	S	1	S	1	S	<=0.25	S	<=1	S	<=0.03	S	S	S	4	R
AUSMDU00060901	SRR23727539	SRP426086	PRJNA857543	SAMN33606055	24/5/2021	Sputum	179	19F	44	non_invasive	vaccine_serotype	<=2	S	NA	NA	1	I	S	0.5	S	S	1	I	S	>4	R	4	S	<=0.12	S	NA	<=0.5	S	<=0.25	S	1	S	1	S	<=0.25	S	<=1	S	1	R	S	I	<=1	S
AUSMDU00059230	SRR23727683	SRP426086	PRJNA857543	SAMN33606043	3/4/2021	Swab	180	3	12	non_invasive	vaccine_serotype	NA	NA	NA	NA	<=0.5	S	S	<=0.12	S	S	<=0.12	S	S	<=0.5	S	2	S	<=0.12	S	NA	<=0.5	S	<=0.25	S	2	S	1	S	<=0.25	S	<=1	S	<=0.03	S	S	S	<=1	S
AUSMDU00061504	SRR23727278	SRP426086	PRJNA857543	SAMN33606059	3/6/2021	Sputum	180	3	12	non_invasive	vaccine_serotype	NA	NA	NA	NA	<=0.5	S	S	<=0.12	S	S	<=0.12	S	S	<=0.5	S	4	S	<=0.12	S	NA	<=0.5	S	<=0.25	S	1	S	1	S	<=0.25	S	<=1	S	<=0.03	S	S	S	<=1	S
AUSMDU00065177	SRR23727593	SRP426086	PRJNA857543	SAMN33606077	23/9/2021	Sputum	180	3	12	non_invasive	vaccine_serotype	<=2	S	<=0.25	S	<=0.5	S	S	<=0.12	S	S	<=0.12	S	S	<=0.5	S	4	S	<=0.12	S	0.12	<=0.5	S	<=0.25	S	2	S	1	S	<=0.25	S	<=1	S	<=0.03	S	S	S	<=1	S
AUSMDU00066684	SRR23727317	SRP426086	PRJNA857543	SAMN33606091	3/12/2021	Sputum	180	3	12	non_invasive	vaccine_serotype	<=2	S	<=0.25	S	<=0.5	S	S	<=0.12	S	S	<=0.12	S	S	<=0.5	S	2	S	<=0.12	S	0.12	<=0.5	S	<=0.25	S	1	S	1	S	<=0.25	S	<=1	S	<=0.03	S	S	S	<=1	S
AUSMDU00072975	SRR23727439	SRP426086	PRJNA857543	SAMN33606116	13/6/2022	Sputum	180	3	12	non_invasive	vaccine_serotype	<=2	S	<=0.25	S	<=0.5	S	S	<=0.12	S	S	<=0.12	S	S	<=0.5	S	2	S	<=0.12	S	0.12	<=0.5	S	<=0.25	S	1	S	0.5	S	<=0.25	S	<=1	S	<=0.03	S	S	S	<=1	S
AUSMDU00073543	SRR23727434	SRP426086	PRJNA857543	SAMN33606140	26/6/2022	Mucoid Sputum	180	3	12	non_invasive	vaccine_serotype	<=2	S	<=0.25	S	<=0.5	S	S	<=0.12	S	S	<=0.12	S	S	<=0.5	S	4	S	<=0.12	S	0.12	<=0.5	S	<=0.25	S	2	S	1	S	<=0.25	S	<=1	S	<=0.03	S	S	S	<=1	S
AUSMDU00073561	SRR23727284	SRP426086	PRJNA857543	SAMN33606141	23/6/2022	Sputum	180	3	12	non_invasive	vaccine_serotype	<=2	S	<=0.25	S	<=0.5	S	S	<=0.12	S	S	<=0.12	S	S	<=0.5	S	4	S	<=0.12	S	0.12	<=0.5	S	<=0.25	S	2	S	1	S	<=0.25	S	<=1	S	<=0.03	S	S	S	<=1	S
AUSMDU00073743	SRR23727680	SRP426086	PRJNA857543	SAMN33606150	29/6/2022	Lung abscess	180	3	12	non_invasive	vaccine_serotype	<=2	S	<=0.25	S	<=0.5	S	S	<=0.12	S	S	<=0.12	S	S	<=0.5	S	2	S	<=0.12	S	0.12	<=0.5	S	<=0.25	S	2	S	1	S	<=0.25	S	<=1	S	<=0.03	S	S	S	<=1	S
AUSMDU00073882	SRR23727659	SRP426086	PRJNA857543	SAMN33606153	14/6/2022	Ear Swab	180	3	12	non_invasive	vaccine_serotype	<=2	S	<=0.25	S	<=0.5	S	S	<=0.12	S	S	<=0.12	S	S	<=0.5	S	2	S	<=0.12	S	<=0.06	<=0.5	S	<=0.25	S	1	S	0.5	S	<=0.25	S	<=1	S	<=0.03	S	S	S	<=1	S
AUSMDU00073883	SRR23727660	SRP426086	PRJNA857543	SAMN33606154	15/6/2022	Ear Swab	180	3	12	non_invasive	vaccine_serotype	<=2	S	<=0.25	S	<=0.5	S	S	<=0.12	S	S	<=0.12	S	S	<=0.5	S	2	S	<=0.12	S	0.12	<=0.5	S	<=0.25	S	1	S	1	S	<=0.25	S	<=1	S	<=0.03	S	S	S	<=1	S
AUSMDU00074004	SRR23727665	SRP426086	PRJNA857543	SAMN33606159	14/6/2022	Sputum	180	3	12	non_invasive	vaccine_serotype	<=2	S	<=0.25	S	<=0.5	S	S	<=0.12	S	S	<=0.12	S	S	<=0.5	S	2	S	<=0.12	S	<=0.06	<=0.5	S	<=0.25	S	1	S	0.5	S	<=0.25	S	<=1	S	<=0.03	S	S	S	<=1	S
AUSMDU00074017	SRR23727656	SRP426086	PRJNA857543	SAMN33606165	18/6/2022	Ear Swab	180	3	12	non_invasive	vaccine_serotype	<=2	S	<=0.25	S	<=0.5	S	S	<=0.12	S	S	<=0.12	S	S	<=0.5	S	<=1	S	<=0.12	S	<=0.06	<=0.5	S	<=0.25	S	1	S	0.5	S	<=0.25	S	<=1	S	<=0.03	S	S	S	<=1	S
AUSMDU00074019	SRR23727655	SRP426086	PRJNA857543	SAMN33606166	16/6/2022	Ear Swab	180	3	12	non_invasive	vaccine_serotype	<=2	S	<=0.25	S	<=0.5	S	S	<=0.12	S	S	<=0.12	S	S	<=0.5	S	2	S	<=0.12	S	0.25	<=0.5	S	<=0.25	S	1	S	1	S	<=0.25	S	<=1	S	<=0.03	S	S	S	<=1	S
AUSMDU00074548	SRR23727541	SRP426086	PRJNA857543	SAMN33606190	8/6/2022	Ear Swab	180	3	12	non_invasive	vaccine_serotype	<=2	S	<=0.25	S	<=0.5	S	S	<=0.12	S	S	<=0.12	S	S	<=0.5	S	2	S	<=0.12	S	0.12	<=0.5	S	<=0.25	S	1	S	0.5	S	<=0.25	S	<=1	S	<=0.03	S	S	S	<=1	S
AUSMDU00074813	SRR23727423	SRP426086	PRJNA857543	SAMN33606209	1/6/2022	Ear Swab	180	3	12	non_invasive	vaccine_serotype	<=2	S	<=0.25	S	<=0.5	S	S	<=0.12	S	S	<=0.12	S	S	<=0.5	S	2	S	<=0.12	S	0.12	<=0.5	S	<=0.25	S	1	S	0.5	S	<=0.25	S	<=1	S	<=0.03	S	S	S	<=1	S
AUSMDU00074884	SRR23727410	SRP426086	PRJNA857543	SAMN33606221	20/6/2022	Nose Swab	180	3	12	non_invasive	vaccine_serotype	<=2	S	<=0.25	S	<=0.5	S	S	<=0.12	S	S	<=0.12	S	S	<=0.5	S	2	S	<=0.12	S	0.12	<=0.5	S	<=0.25	S	2	S	0.5	S	<=0.25	S	<=1	S	<=0.03	S	S	S	<=1	S
AUSMDU00074885	SRR23727408	SRP426086	PRJNA857543	SAMN33606222	20/6/2022	Ear Swab	180	3	12	non_invasive	vaccine_serotype	<=2	S	<=0.25	S	<=0.5	S	S	<=0.12	S	S	<=0.12	S	S	<=0.5	S	<=1	S	<=0.12	S	0.5	<=0.5	S	<=0.25	S	1	S	1	S	<=0.25	S	<=1	S	<=0.03	S	S	S	<=1	S
AUSMDU00074888	SRR23727407	SRP426086	PRJNA857543	SAMN33606223	6/6/2022	Sputum	180	3	12	non_invasive	vaccine_serotype	<=2	S	<=0.25	S	<=0.5	S	S	<=0.12	S	S	<=0.12	S	S	<=0.5	S	2	S	<=0.12	S	<=0.06	<=0.5	S	<=0.25	S	1	S	0.5	S	<=0.25	S	<=1	S	<=0.03	S	S	S	<=1	S
AUSMDU00073742	SRR23727679	SRP426086	PRJNA857543	SAMN33606149	27/6/2022	Trachea Aspirate	193	21	11	non_invasive	non_vaccine_serotype	<=2	S	<=0.25	S	<=0.5	S	S	<=0.12	S	S	<=0.12	S	S	<=0.5	S	4	S	<=0.12	S	0.12	<=0.5	S	<=0.25	S	1	S	1	S	<=0.25	S	<=1	S	<=0.03	S	S	S	<=1	S
AUSMDU00074853	SRR23727416	SRP426086	PRJNA857543	SAMN33606215	9/6/2022	Eye swab	193	21	11	non_invasive	non_vaccine_serotype	<=2	S	<=0.25	S	<=0.5	S	S	<=0.12	S	S	<=0.12	S	S	<=0.5	S	4	S	<=0.12	S	0.12	<=0.5	S	<=0.25	S	1	S	1	S	<=0.25	S	<=1	S	<=0.03	S	S	S	<=1	S
AUSMDU00064240	SRR23727390	SRP426086	PRJNA857543	SAMN33606070	16/8/2021	Urine	199	15B	4	non_invasive	non_vaccine_serotype	<=2	S	<=0.25	S	<=0.5	S	S	<=0.12	S	S	<=0.12	S	S	<=0.5	S	2	S	<=0.12	S	0.12	<=0.5	S	<=0.25	S	1	S	1	S	<=0.25	S	<=1	S	<=0.03	S	S	S	<=1	S
AUSMDU00074285	SRR23727552	SRP426086	PRJNA857543	SAMN33606180	22/6/2022	Eye Swab	199	19A	4	non_invasive	vaccine_serotype	<=2	S	<=0.25	S	<=0.5	S	S	<=0.12	S	S	<=0.12	S	S	<=0.5	S	2	S	<=0.12	S	0.12	<=0.5	S	<=0.25	S	1	S	0.5	S	<=0.25	S	<=1	S	<=0.03	S	S	S	<=1	S
AUSMDU00073014	SRR23727437	SRP426086	PRJNA857543	SAMN33606118	15/6/2022	Bal	218	12F	32	non_invasive	non_vaccine_serotype	<=2	S	<=0.25	S	<=0.5	S	S	<=0.12	S	S	<=0.12	S	S	<=0.5	S	4	S	<=0.12	S	1	<=0.5	S	<=0.25	S	1	S	1	S	<=0.25	S	<=1	S	<=0.03	S	S	S	<=1	S
AUSMDU00073015	SRR23727436	SRP426086	PRJNA857543	SAMN33606119	15/6/2022	Bal	218	12F	32	non_invasive	non_vaccine_serotype	<=2	S	<=0.25	S	<=0.5	S	S	<=0.12	S	S	<=0.12	S	S	<=0.5	S	4	S	<=0.12	S	1	<=0.5	S	<=0.25	S	1	S	1	S	<=0.25	S	<=1	S	<=0.03	S	S	S	<=1	S
AUSMDU00074580	SRR23727420	SRP426086	PRJNA857543	SAMN33606192	28/6/2022	Sputum	218	12F	32	non_invasive	non_vaccine_serotype	<=2	S	<=0.25	S	<=0.5	S	S	<=0.12	S	S	<=0.12	S	S	<=0.5	S	4	S	<=0.12	S	0.12	<=0.5	S	<=0.25	S	1	S	1	S	<=0.25	S	<=1	S	<=0.03	S	S	S	<=1	S
AUSMDU00068767	SRR23727454	SRP426086	PRJNA857543	SAMN33606102	2/3/2022	Vagina Swab	236	19F	1	non_invasive	vaccine_serotype	<=2	S	>2	R	1	I	S	0.5	S	S	1	I	S	4	R	2	S	<=0.12	S	0.25	<=0.5	S	>2	R	1	S	1	S	<=0.25	S	<=1	S	2	R	S	R	>8	R
AUSMDU00074327	SRR23727546	SRP426086	PRJNA857543	SAMN33606185	27/6/2022	Ear swab	271	3	1	non_invasive	vaccine_serotype	<=2	S	>2	R	<=0.5	S	S	0.5	S	S	1	I	S	2	I	4	S	>1	R	0.12	<=0.5	S	>2	R	1	S	<=0.25	S	<=0.25	S	<=1	S	1	R	S	I	8	R
AUSMDU00058993	SRR23727684	SRP426086	PRJNA857543	SAMN33606042	26/3/2021	Sputum	320	19A	1	non_invasive	vaccine_serotype	8	R	NA	NA	2	R	I	2	R	I	2	R	I	>4	R	4	S	>1	R	NA	1	S	>2	R	1	S	0.5	S	1	R	<=1	S	4	R	I	R	>8	R
AUSMDU00073362	SRR23727300	SRP426086	PRJNA857543	SAMN33606125	15/6/2022	Urine	320	19A	1	non_invasive	vaccine_serotype	8	R	>2	R	2	R	I	2	R	I	2	R	I	>4	R	4	S	>1	R	0.25	1	S	>2	R	1	S	0.5	S	1	R	<=1	S	4	R	I	R	>8	R
AUSMDU00073364	SRR23727298	SRP426086	PRJNA857543	SAMN33606127	23/6/2022	Tip	320	19A	1	non_invasive	vaccine_serotype	4	I	>2	R	2	R	I	1	I	S	2	R	I	>4	R	4	S	>1	R	0.12	1	S	>2	R	<=0.5	S	0.5	S	1	R	<=1	S	4	R	I	R	>8	R
AUSMDU00073958	SRR23727662	SRP426086	PRJNA857543	SAMN33606156	17/6/2022	Sputum	320	19A	1	non_invasive	vaccine_serotype	4	I	>2	R	1	I	S	1	I	S	1	I	S	>4	R	4	S	>1	R	0.12	1	S	>2	R	1	S	0.5	S	1	R	<=1	S	4	R	I	R	>8	R
AUSMDU00074279	SRR23727554	SRP426086	PRJNA857543	SAMN33606178	21/6/2022	Sputum	338	23A	5	non_invasive	non_vaccine_serotype	<=2	S	>2	R	<=0.5	S	S	0.25	S	S	0.25	S	S	1	S	4	S	>1	R	0.12	<=0.5	S	2	R	1	S	1	S	<=0.25	S	<=1	S	0.25	R	S	I	>8	R
AUSMDU00066446	SRR23727563	SRP426086	PRJNA857543	SAMN33606089	18/11/2021	Sputum	386	06C	47	non_invasive	non_vaccine_serotype	<=2	S	>2	R	<=0.5	S	S	<=0.12	S	S	<=0.12	S	S	<=0.5	S	4	S	>1	R	0.12	<=0.5	S	>2	R	1	S	0.5	S	<=0.25	S	<=1	S	0.06	S	S	S	>8	R
AUSMDU00067027	SRR23727305	SRP426086	PRJNA857543	SAMN33606092	12/12/2021	Ear Swab	416	19A	4	non_invasive	vaccine_serotype	<=2	S	<=0.25	S	<=0.5	S	S	<=0.12	S	S	<=0.12	S	S	<=0.5	S	2	S	<=0.12	S	0.12	<=0.5	S	<=0.25	S	1	S	1	S	<=0.25	S	<=1	S	<=0.03	S	S	S	<=1	S
AUSMDU00073875	SRR23727681	SRP426086	PRJNA857543	SAMN33606151	14/6/2022	Ear swab	416	19A	4	non_invasive	vaccine_serotype	<=2	S	<=0.25	S	<=0.5	S	S	<=0.12	S	S	<=0.12	S	S	<=0.5	S	2	S	<=0.12	S	0.12	<=0.5	S	<=0.25	S	1	S	0.5	S	<=0.25	S	<=1	S	<=0.03	S	S	S	<=1	S
AUSMDU00074755	SRR23727432	SRP426086	PRJNA857543	SAMN33606201	29/6/2022	Pleural fluid	416	19A	4	non_invasive	vaccine_serotype	<=2	S	<=0.25	S	<=0.5	S	S	<=0.12	S	S	<=0.12	S	S	<=0.5	S	4	S	<=0.12	S	0.25	<=0.5	S	<=0.25	S	1	S	0.5	S	<=0.25	S	<=1	S	<=0.03	S	S	S	<=1	S
AUSMDU00074852	SRR23727417	SRP426086	PRJNA857543	SAMN33606214	2/6/2022	Sputum	416	19A	4	non_invasive	vaccine_serotype	<=2	S	<=0.25	S	<=0.5	S	S	<=0.12	S	S	<=0.12	S	S	<=0.5	S	2	S	<=0.12	S	0.5	<=0.5	S	<=0.25	S	1	S	0.5	S	<=0.25	S	<=1	S	<=0.03	S	S	S	<=1	S
AUSMDU00074546	SRR23727543	SRP426086	PRJNA857543	SAMN33606188	6/6/2022	Ear swab	432	21	99	non_invasive	non_vaccine_serotype	<=2	S	<=0.25	S	<=0.5	S	S	<=0.12	S	S	<=0.12	S	S	<=0.5	S	4	S	<=0.12	S	0.12	<=0.5	S	<=0.25	S	1	S	1	S	<=0.25	S	<=1	S	<=0.03	S	S	S	<=1	S
AUSMDU00074020	SRR23727654	SRP426086	PRJNA857543	SAMN33606167	16/6/2022	Eye Swab	433	22F	19	non_invasive	non_vaccine_serotype	<=2	S	<=0.25	S	<=0.5	S	S	<=0.12	S	S	<=0.12	S	S	<=0.5	S	2	S	<=0.12	S	0.12	<=0.5	S	<=0.25	S	1	S	0.5	S	<=0.25	S	<=1	S	<=0.03	S	S	S	<=1	S
AUSMDU00074844	SRR23727418	SRP426086	PRJNA857543	SAMN33606213	15/6/2022	Sputum	433	22F	19	non_invasive	non_vaccine_serotype	<=2	S	<=0.25	S	<=0.5	S	S	<=0.12	S	S	<=0.12	S	S	<=0.5	S	2	S	<=0.12	S	0.12	<=0.5	S	<=0.25	S	1	S	0.5	S	<=0.25	S	<=1	S	<=0.03	S	S	S	<=1	S
AUSMDU00061728	SRR23727266	SRP426086	PRJNA857543	SAMN33606062	15/6/2021	Trachea Aspirate	438	23A	7	non_invasive	non_vaccine_serotype	NA	NA	NA	NA	<=0.5	S	S	<=0.12	S	S	<=0.12	S	S	<=0.5	S	4	S	<=0.12	S	NA	<=0.5	S	<=0.25	S	1	S	1	S	<=0.25	S	<=1	S	<=0.03	S	S	S	<=1	S
AUSMDU00063853	SRR23727509	SRP426086	PRJNA857543	SAMN33606068	29/7/2021	Eye Swab	438	23A	7	non_invasive	non_vaccine_serotype	NA	NA	NA	NA	<=0.5	S	S	<=0.12	S	S	<=0.12	S	S	<=0.5	S	2	S	<=0.12	S	NA	<=0.5	S	<=0.25	S	1	S	0.5	S	<=0.25	S	<=1	S	<=0.03	S	S	S	<=1	S
AUSMDU00073582	SRR23727674	SRP426086	PRJNA857543	SAMN33606144	21/6/2022	Eye Swab	438	23A	7	non_invasive	non_vaccine_serotype	<=2	S	<=0.25	S	<=0.5	S	S	<=0.12	S	S	<=0.12	S	S	<=0.5	S	<=1	S	<=0.12	S	0.12	<=0.5	S	<=0.25	S	1	S	1	S	<=0.25	S	<=1	S	<=0.03	S	S	S	<=1	S
AUSMDU00074794	SRR23727425	SRP426086	PRJNA857543	SAMN33606207	20/6/2022	Eye Swab	438	23A	NA	non_invasive	non_vaccine_serotype	<=2	S	<=0.25	S	<=0.5	S	S	<=0.12	S	S	<=0.12	S	S	<=0.5	S	2	S	<=0.12	S	1	<=0.5	S	<=0.25	S	1	S	1	S	<=0.25	S	<=1	S	<=0.03	S	S	S	<=1	S
AUSMDU00066440	SRR23727574	SRP426086	PRJNA857543	SAMN33606088	19/11/2021	Sputum	439	23B	7	non_invasive	non_vaccine_serotype	<=2	S	<=0.25	S	<=0.5	S	S	<=0.12	S	S	<=0.12	S	S	<=0.5	S	2	S	<=0.12	S	0.12	<=0.5	S	<=0.25	S	1	S	0.5	S	<=0.25	S	<=1	S	<=0.03	S	S	S	<=1	S
AUSMDU00073411	SRR23727282	SRP426086	PRJNA857543	SAMN33606129	18/6/2022	Vagina swab	439	23B/23F	7	non_invasive	non_vaccine_serotype	<=2	S	<=0.25	S	<=0.5	S	S	<=0.12	S	S	<=0.12	S	S	<=0.5	S	4	S	<=0.12	S	0.25	<=0.5	S	<=0.25	S	1	S	1	S	<=0.25	S	<=1	S	<=0.03	S	S	S	<=1	S
AUSMDU00073427	SRR23727292	SRP426086	PRJNA857543	SAMN33606132	1/6/2022	Sputum	439	23B/23F	7	non_invasive	non_vaccine_serotype	<=2	S	<=0.25	S	<=0.5	S	S	<=0.12	S	S	<=0.12	S	S	<=0.5	S	2	S	<=0.12	S	0.12	<=0.5	S	<=0.25	S	1	S	1	S	<=0.25	S	<=1	S	<=0.03	S	S	S	<=1	S
AUSMDU00073497	SRR23727287	SRP426086	PRJNA857543	SAMN33606137	28/6/2022	Eye swab	439	23B	7	non_invasive	non_vaccine_serotype	<=2	S	<=0.25	S	<=0.5	S	S	<=0.12	S	S	<=0.12	S	S	<=0.5	S	4	S	<=0.12	S	0.12	<=0.5	S	<=0.25	S	1	S	1	S	<=0.25	S	<=1	S	<=0.03	S	S	S	<=1	S
AUSMDU00074831	SRR23727277	SRP426086	PRJNA857543	SAMN33606212	1/6/2022	Sputum	439	23B/23F	7	non_invasive	non_vaccine_serotype	<=2	S	<=0.25	S	<=0.5	S	S	<=0.12	S	S	<=0.12	S	S	<=0.5	S	2	S	<=0.12	S	0.25	<=0.5	S	<=0.25	S	1	S	1	S	<=0.25	S	<=1	S	<=0.03	S	S	S	<=1	S
AUSMDU00067617	SRR23727463	SRP426086	PRJNA857543	SAMN33606094	12/1/2022	Urine	446	35F	36	non_invasive	non_vaccine_serotype	<=2	S	<=0.25	S	<=0.5	S	S	<=0.12	S	S	<=0.12	S	S	<=0.5	S	2	S	<=0.12	S	0.12	<=0.5	S	<=0.25	S	1	S	1	S	<=0.25	S	<=1	S	<=0.03	S	S	S	<=1	S
AUSMDU00074544	SRR23727545	SRP426086	PRJNA857543	SAMN33606186	2/6/2022	Sputum	447	33A/33F	123	non_invasive	non_vaccine_serotype	<=2	S	<=0.25	S	<=0.5	S	S	<=0.12	S	S	<=0.12	S	S	<=0.5	S	2	S	<=0.12	S	0.12	<=0.5	S	<=0.25	S	<=0.5	S	0.5	S	<=0.25	S	<=1	S	<=0.03	S	S	S	<=1	S
AUSMDU00075690	SRR23727403	SRP426086	PRJNA857543	SAMN33606227	11/6/2022	Sputum	452	35B	NA	non_invasive	non_vaccine_serotype	<=2	S	<=0.25	S	<=0.5	S	S	<=0.12	S	S	<=0.12	S	S	<=0.5	S	4	S	<=0.12	S	0.5	<=0.5	S	<=0.25	S	1	S	1	S	<=0.25	S	<=1	S	0.12	R	S	I	<=1	S
AUSMDU00072356	SRR23727295	SRP426086	PRJNA857543	SAMN33606110	27/10/2021	Sputum	505	3	12	non_invasive	vaccine_serotype	<=2	S	<=0.25	S	<=0.5	S	S	0.25	S	S	0.25	S	S	<=0.5	S	4	S	<=0.12	S	0.12	<=0.5	S	<=0.25	S	2	S	1	S	<=0.25	S	<=1	S	0.06	S	S	S	<=1	S
AUSMDU00068167	SRR23727456	SRP426086	PRJNA857543	SAMN33606101	1/2/2022	Respiratory tract	558	35B	59	non_invasive	non_vaccine_serotype	4	I	<=0.25	S	1	I	S	1	I	S	1	I	S	>4	R	4	S	<=0.12	S	0.12	1	S	<=0.25	S	1	S	1	S	0.5	I	<=1	S	2	R	S	R	<=1	S
AUSMDU00074823	SRR23727419	SRP426086	PRJNA857543	SAMN33606210	3/6/2022	Eye Swab	558	35B	59	non_invasive	non_vaccine_serotype	<=2	S	<=0.25	S	1	I	S	0.5	S	S	1	I	S	4	R	2	S	<=0.12	S	2	<=0.5	S	<=0.25	S	1	S	1	S	0.5	I	<=1	S	2	R	S	R	<=1	S
AUSMDU00059252	SRR23727248	SRP426086	PRJNA857543	SAMN33606045	29/3/2021	Sputum	654	19F	119	non_invasive	vaccine_serotype	NA	NA	NA	NA	<=0.5	S	S	<=0.12	S	S	<=0.12	S	S	<=0.5	S	2	S	<=0.12	S	NA	<=0.5	S	<=0.25	S	1	S	1	S	<=0.25	S	<=1	S	<=0.03	S	S	S	<=1	S
AUSMDU00060259	SRR23727293	SRP426086	PRJNA857543	SAMN33606051	30/4/2021	Swab	654	19F	119	non_invasive	vaccine_serotype	NA	NA	NA	NA	<=0.5	S	S	<=0.12	S	S	<=0.12	S	S	<=0.5	S	2	S	<=0.12	S	NA	<=0.5	S	<=0.25	S	1	S	1	S	<=0.25	S	<=1	S	<=0.03	S	S	S	<=1	S
AUSMDU00061449	SRR23727431	SRP426086	PRJNA857543	SAMN33606058	3/6/2021	Swab	654	19F	119	non_invasive	vaccine_serotype	NA	NA	NA	NA	<=0.5	S	S	<=0.12	S	S	<=0.12	S	S	<=0.5	S	4	S	<=0.12	S	NA	<=0.5	S	<=0.25	S	1	S	1	S	<=0.25	S	<=1	S	<=0.03	S	S	S	<=1	S
AUSMDU00061564	SRR23727255	SRP426086	PRJNA857543	SAMN33606061	12/6/2021	Sputum	654	19F	119	non_invasive	vaccine_serotype	<=2	S	<=0.25	S	<=0.5	S	S	<=0.12	S	S	<=0.12	S	S	<=0.5	S	2	S	<=0.12	S	0.12	<=0.5	S	<=0.25	S	1	S	1	S	<=0.25	S	<=1	S	<=0.03	S	S	S	<=1	S
AUSMDU00063300	SRR23727518	SRP426086	PRJNA857543	SAMN33606065	20/7/2021	Sputum	654	19F	119	non_invasive	vaccine_serotype	NA	NA	NA	NA	<=0.5	S	S	<=0.12	S	S	<=0.12	S	S	<=0.5	S	4	S	<=0.12	S	NA	<=0.5	S	<=0.25	S	1	S	1	S	<=0.25	S	<=1	S	<=0.03	S	S	S	<=1	S
AUSMDU00063928	SRR23727379	SRP426086	PRJNA857543	SAMN33606069	3/8/2021	Sputum	654	19F	119	non_invasive	vaccine_serotype	<=2	S	<=0.25	S	<=0.5	S	S	<=0.12	S	S	<=0.12	S	S	<=0.5	S	4	S	<=0.12	S	0.12	<=0.5	S	<=0.25	S	1	S	1	S	<=0.25	S	<=1	S	<=0.03	S	S	S	<=1	S
AUSMDU00064485	SRR23727622	SRP426086	PRJNA857543	SAMN33606073	1/9/2021	Respiratory tract	654	19F	119	non_invasive	vaccine_serotype	<=2	S	<=0.25	S	<=0.5	S	S	<=0.12	S	S	<=0.12	S	S	<=0.5	S	4	S	<=0.12	S	0.12	<=0.5	S	<=0.25	S	1	S	1	S	<=0.25	S	<=1	S	<=0.03	S	S	S	<=1	S
AUSMDU00065670	SRR23727344	SRP426086	PRJNA857543	SAMN33606083	15/10/2021	Sputum	654	19F	119	non_invasive	vaccine_serotype	<=2	S	<=0.25	S	<=0.5	S	S	<=0.12	S	S	<=0.12	S	S	<=0.5	S	4	S	<=0.12	S	0.12	<=0.5	S	<=0.25	S	1	S	1	S	<=0.25	S	<=1	S	<=0.03	S	S	S	<=1	S
AUSMDU00070099	SRR23727297	SRP426086	PRJNA857543	SAMN33606108	11/4/2022	Urine	654	19F	119	non_invasive	vaccine_serotype	<=2	S	<=0.25	S	<=0.5	S	S	<=0.12	S	S	<=0.12	S	S	<=0.5	S	2	S	<=0.12	S	0.12	<=0.5	S	<=0.25	S	1	S	0.5	S	<=0.25	S	<=1	S	<=0.03	S	S	S	<=1	S
AUSMDU00073335	SRR23727435	SRP426086	PRJNA857543	SAMN33606120	18/6/2022	Sputum	654	19F	119	non_invasive	vaccine_serotype	<=2	S	<=0.25	S	<=0.5	S	S	<=0.12	S	S	<=0.12	S	S	<=0.5	S	2	S	<=0.12	S	0.12	<=0.5	S	<=0.25	S	1	S	1	S	<=0.25	S	<=1	S	<=0.03	S	S	S	<=1	S
AUSMDU00073474	SRR23727288	SRP426086	PRJNA857543	SAMN33606136	26/6/2022	Sputum	654	19F	119	non_invasive	vaccine_serotype	<=2	S	<=0.25	S	<=0.5	S	S	<=0.12	S	S	<=0.12	S	S	<=0.5	S	2	S	<=0.12	S	0.12	<=0.5	S	<=0.25	S	1	S	1	S	<=0.25	S	<=1	S	<=0.03	S	S	S	<=1	S
AUSMDU00074013	SRR23727669	SRP426086	PRJNA857543	SAMN33606162	17/6/2022	Ear Swab	654	19F	119	non_invasive	vaccine_serotype	<=2	S	<=0.25	S	<=0.5	S	S	<=0.12	S	S	<=0.12	S	S	<=0.5	S	2	S	<=0.12	S	0.12	<=0.5	S	<=0.25	S	1	S	1	S	<=0.25	S	<=1	S	<=0.03	S	S	S	<=1	S
AUSMDU00074021	SRR23727653	SRP426086	PRJNA857543	SAMN33606168	17/6/2022	Ear Swab	654	19F	119	non_invasive	vaccine_serotype	<=2	S	<=0.25	S	<=0.5	S	S	<=0.12	S	S	<=0.12	S	S	<=0.5	S	2	S	<=0.12	S	0.12	<=0.5	S	<=0.25	S	1	S	1	S	<=0.25	S	<=1	S	<=0.03	S	S	S	<=1	S
AUSMDU00074028	SRR23727540	SRP426086	PRJNA857543	SAMN33606171	17/6/2022	Ear Swab	654	19F	119	non_invasive	vaccine_serotype	<=2	S	<=0.25	S	<=0.5	S	S	<=0.12	S	S	<=0.12	S	S	<=0.5	S	4	S	<=0.12	S	0.12	<=0.5	S	<=0.25	S	1	S	1	S	<=0.25	S	<=1	S	<=0.03	S	S	S	<=1	S
AUSMDU00074230	SRR23727558	SRP426086	PRJNA857543	SAMN33606174	14/6/2022	Swab	654	19F	119	non_invasive	vaccine_serotype	<=2	S	<=0.25	S	<=0.5	S	S	<=0.12	S	S	<=0.12	S	S	<=0.5	S	2	S	<=0.12	S	0.25	<=0.5	S	<=0.25	S	1	S	1	S	<=0.25	S	<=1	S	<=0.03	S	S	S	<=1	S
AUSMDU00074235	SRR23727556	SRP426086	PRJNA857543	SAMN33606176	21/6/2022	Ear Swab	654	19F	119	non_invasive	vaccine_serotype	<=2	S	<=0.25	S	<=0.5	S	S	<=0.12	S	S	<=0.12	S	S	<=0.5	S	2	S	<=0.12	S	0.25	<=0.5	S	<=0.25	S	1	S	1	S	<=0.25	S	<=1	S	<=0.03	S	S	S	<=1	S
AUSMDU00074547	SRR23727542	SRP426086	PRJNA857543	SAMN33606189	7/6/2022	Ear Swab	654	19F	119	non_invasive	vaccine_serotype	<=2	S	<=0.25	S	<=0.5	S	S	<=0.12	S	S	<=0.12	S	S	<=0.5	S	2	S	<=0.12	S	0.12	<=0.5	S	<=0.25	S	1	S	1	S	<=0.25	S	<=1	S	<=0.03	S	S	S	<=1	S
AUSMDU00074582	SRR23727536	SRP426086	PRJNA857543	SAMN33606193	15/6/2022	Sputum	654	19F	119	non_invasive	vaccine_serotype	<=2	S	<=0.25	S	<=0.5	S	S	<=0.12	S	S	<=0.12	S	S	<=0.5	S	2	S	<=0.12	S	0.12	<=0.5	S	<=0.25	S	1	S	1	S	<=0.25	S	<=1	S	0.25	R	S	I	4	R
AUSMDU00074740	SRR23727531	SRP426086	PRJNA857543	SAMN33606198	10/6/2022	Sputum	654	19F	119	non_invasive	vaccine_serotype	<=2	S	<=0.25	S	<=0.5	S	S	<=0.12	S	S	<=0.12	S	S	<=0.5	S	2	S	<=0.12	S	0.12	<=0.5	S	<=0.25	S	1	S	1	S	<=0.25	S	<=1	S	<=0.03	S	S	S	<=1	S
AUSMDU00074778	SRR23727427	SRP426086	PRJNA857543	SAMN33606205	5/6/2022	Swab	654	19F	119	non_invasive	vaccine_serotype	<=2	S	<=0.25	S	<=0.5	S	S	<=0.12	S	S	<=0.12	S	S	<=0.5	S	2	S	<=0.12	S	0.12	<=0.5	S	<=0.25	S	1	S	0.5	S	<=0.25	S	<=1	S	<=0.03	S	S	S	<=1	S
AUSMDU00067704	SRR23727460	SRP426086	PRJNA857543	SAMN33606097	15/1/2022	Trachea Aspirate	698	22F	61	non_invasive	non_vaccine_serotype	<=2	S	<=0.25	S	<=0.5	S	S	<=0.12	S	S	<=0.12	S	S	<=0.5	S	2	S	<=0.12	S	<=0.06	<=0.5	S	<=0.25	S	1	S	0.5	S	<=0.25	S	<=1	S	<=0.03	S	S	S	<=1	S
AUSMDU00074231	SRR23727557	SRP426086	PRJNA857543	SAMN33606175	20/6/2022	Swab	717	33A	3	non_invasive	non_vaccine_serotype	<=2	S	>2	R	<=0.5	S	S	<=0.12	S	S	<=0.12	S	S	<=0.5	S	4	S	>1	R	0.12	<=0.5	S	>2	R	1	S	0.5	S	<=0.25	S	<=1	S	<=0.03	S	S	S	<=1	S
AUSMDU00073424	SRR23727294	SRP426086	PRJNA857543	SAMN33606131	28/6/2022	Swab	1220	3	83	non_invasive	vaccine_serotype	<=2	S	<=0.25	S	<=0.5	S	S	<=0.12	S	S	<=0.12	S	S	<=0.5	S	2	S	<=0.12	S	0.12	<=0.5	S	<=0.25	S	1	S	0.5	S	<=0.25	S	<=1	S	<=0.03	S	S	S	<=1	S
AUSMDU00072913	SRR23727441	SRP426086	PRJNA857543	SAMN33606114	8/6/2022	Eye Swab	1262	15B	11	non_invasive	non_vaccine_serotype	<=2	S	<=0.25	S	<=0.5	S	S	<=0.12	S	S	<=0.12	S	S	<=0.5	S	4	S	<=0.12	S	0.12	<=0.5	S	<=0.25	S	1	S	1	S	<=0.25	S	<=1	S	<=0.03	S	S	S	<=1	S
AUSMDU00069484	SRR23727452	SRP426086	PRJNA857543	SAMN33606104	22/3/2022	Sputum	1349	23B1	5	non_invasive	non_vaccine_serotype	<=2	S	<=0.25	S	<=0.5	S	S	<=0.12	S	S	<=0.12	S	S	<=0.5	S	4	S	<=0.12	S	0.25	<=0.5	S	<=0.25	S	1	S	1	S	<=0.25	S	<=1	S	0.25	R	S	I	<=1	S
AUSMDU00074007	SRR23727667	SRP426086	PRJNA857543	SAMN33606161	16/6/2022	Ear Swab	1349	23B1	5	non_invasive	non_vaccine_serotype	<=2	S	<=0.25	S	<=0.5	S	S	<=0.12	S	S	<=0.12	S	S	<=0.5	S	4	S	<=0.12	S	0.25	<=0.5	S	<=0.25	S	1	S	1	S	<=0.25	S	<=1	S	0.25	R	S	I	<=1	S
AUSMDU00074015	SRR23727671	SRP426086	PRJNA857543	SAMN33606164	17/6/2022	Ear Swab	1349	23B1	5	non_invasive	non_vaccine_serotype	<=2	S	<=0.25	S	<=0.5	S	S	<=0.12	S	S	<=0.12	S	S	<=0.5	S	2	S	<=0.12	S	0.12	<=0.5	S	<=0.25	S	1	S	1	S	<=0.25	S	<=1	S	0.25	R	S	I	<=1	S
AUSMDU00074856	SRR23727415	SRP426086	PRJNA857543	SAMN33606216	14/6/2022	Eye Swab	1349	23B1	5	non_invasive	non_vaccine_serotype	<=2	S	<=0.25	S	<=0.5	S	S	<=0.12	S	S	<=0.12	S	S	<=0.5	S	4	S	<=0.12	S	0.25	<=0.5	S	<=0.25	S	1	S	1	S	<=0.25	S	<=1	S	0.25	R	S	I	<=1	S
AUSMDU00060149	SRR23727304	SRP426086	PRJNA857543	SAMN33606050	26/4/2021	Sputum	1373	23B1	5	non_invasive	non_vaccine_serotype	<=2	S	NA	NA	<=0.5	S	S	<=0.12	S	S	<=0.12	S	S	<=0.5	S	2	S	<=0.12	S	NA	<=0.5	S	0.5	I	1	S	1	S	<=0.25	S	<=1	S	0.25	R	S	I	<=1	S
AUSMDU00067887	SRR23727458	SRP426086	PRJNA857543	SAMN33606099	22/1/2022	Trachea Aspirate	1373	23B1	5	non_invasive	non_vaccine_serotype	<=2	S	<=0.25	S	<=0.5	S	S	<=0.12	S	S	<=0.12	S	S	<=0.5	S	2	S	<=0.12	S	<=0.06	<=0.5	S	<=0.25	S	1	S	0.5	S	<=0.25	S	<=1	S	0.12	R	S	I	<=1	S
AUSMDU00073579	SRR23727673	SRP426086	PRJNA857543	SAMN33606143	22/6/2022	Ear Swab	1373	23B1	5	non_invasive	non_vaccine_serotype	<=2	S	<=0.25	S	<=0.5	S	S	<=0.12	S	S	<=0.12	S	S	<=0.5	S	<=1	S	<=0.12	S	<=0.06	<=0.5	S	<=0.25	S	1	S	0.5	S	<=0.25	S	<=1	S	0.12	R	S	I	<=1	S
AUSMDU00060773	SRR23727657	SRP426086	PRJNA857543	SAMN33606053	20/5/2021	Ear Swab	1448	23B1	7	non_invasive	non_vaccine_serotype	NA	NA	NA	NA	<=0.5	S	S	<=0.12	S	S	<=0.12	S	S	<=0.5	S	4	S	<=0.12	S	NA	<=0.5	S	<=0.25	S	1	S	1	S	<=0.25	S	<=1	S	<=0.03	S	S	S	<=1	S
AUSMDU00065644	SRR23727194	SRP426086	PRJNA857543	SAMN33606081	21/10/2021	Eye Swab	1448	23B1	7	non_invasive	non_vaccine_serotype	<=2	S	<=0.25	S	<=0.5	S	S	<=0.12	S	S	<=0.12	S	S	<=0.5	S	4	S	<=0.12	S	0.12	<=0.5	S	<=0.25	S	1	S	1	S	<=0.25	S	<=1	S	<=0.03	S	S	S	<=1	S
AUSMDU00073385	SRR23727283	SRP426086	PRJNA857543	SAMN33606128	23/6/2022	Urine	1475	27	226	non_invasive	non_vaccine_serotype	<=2	S	<=0.25	S	<=0.5	S	S	<=0.12	S	S	<=0.12	S	S	<=0.5	S	2	S	<=0.12	S	0.12	<=0.5	S	<=0.25	S	1	S	0.5	S	<=0.25	S	<=1	S	<=0.03	S	S	S	<=1	S
AUSMDU00075113	SRR23727404	SRP426086	PRJNA857543	SAMN33606226	6/6/2022	Sputum	1591	15A	16;49;46	non_invasive	non_vaccine_serotype	<=2	S	2	R	1	I	S	1	I	S	2	R	I	>4	R	8	R	<=0.12	S	0.12	<=0.5	S	2	R	1	S	1	S	0.5	I	<=1	S	2	R	S	R	<=1	S
AUSMDU00073438	SRR23727291	SRP426086	PRJNA857543	SAMN33606133	29/6/2022	Swab	1635	35F	36	non_invasive	non_vaccine_serotype	<=2	S	<=0.25	S	<=0.5	S	S	<=0.12	S	S	<=0.12	S	S	<=0.5	S	<=1	S	<=0.12	S	<=0.06	<=0.5	S	<=0.25	S	<=0.5	S	0.5	S	<=0.25	S	<=1	S	<=0.03	S	S	S	<=1	S
AUSMDU00074306	SRR23727548	SRP426086	PRJNA857543	SAMN33606183	20/6/2022	Swab	1635	35F	36	non_invasive	non_vaccine_serotype	<=2	S	<=0.25	S	<=0.5	S	S	<=0.12	S	S	<=0.12	S	S	<=0.5	S	4	S	<=0.12	S	0.25	<=0.5	S	<=0.25	S	1	S	1	S	<=0.25	S	<=1	S	<=0.03	S	S	S	<=1	S
AUSMDU00074774	SRR23727428	SRP426086	PRJNA857543	SAMN33606204	5/6/2022	Trachea Aspirate	1635	35F	36	non_invasive	non_vaccine_serotype	<=2	S	<=0.25	S	<=0.5	S	S	<=0.12	S	S	<=0.12	S	S	<=0.5	S	4	S	<=0.12	S	0.12	<=0.5	S	<=0.25	S	<=0.5	S	1	S	<=0.25	S	<=1	S	<=0.03	S	S	S	<=1	S
AUSMDU00074812	SRR23727424	SRP426086	PRJNA857543	SAMN33606208	4/6/2022	Nose Swab	1635	35F	36	non_invasive	non_vaccine_serotype	<=2	S	<=0.25	S	<=0.5	S	S	<=0.12	S	S	<=0.12	S	S	<=0.5	S	2	S	<=0.12	S	<=0.06	<=0.5	S	<=0.25	S	1	S	0.5	S	<=0.25	S	<=1	S	<=0.03	S	S	S	<=1	S
AUSMDU00074907	SRR23727405	SRP426086	PRJNA857543	SAMN33606225	6/6/2022	Eye swab	1635	35F	36	non_invasive	non_vaccine_serotype	<=2	S	<=0.25	S	<=0.5	S	S	<=0.12	S	S	<=0.12	S	S	<=0.5	S	4	S	<=0.12	S	0.25	<=0.5	S	<=0.25	S	1	S	1	S	<=0.25	S	<=1	S	<=0.03	S	S	S	<=1	S
AUSMDU00073885	SRR23727661	SRP426086	PRJNA857543	SAMN33606155	17/6/2022	Sputum	1684	31	57	non_invasive	non_vaccine_serotype	<=2	S	<=0.25	S	<=0.5	S	S	<=0.12	S	S	<=0.12	S	S	<=0.5	S	2	S	<=0.12	S	0.12	<=0.5	S	<=0.25	S	1	S	1	S	<=0.25	S	<=1	S	<=0.03	S	S	S	<=1	S
AUSMDU00073452	SRR23727289	SRP426086	PRJNA857543	SAMN33606135	23/6/2022	Sputum	1692	06C	29	non_invasive	non_vaccine_serotype	<=2	S	<=0.25	S	<=0.5	S	S	<=0.12	S	S	<=0.12	S	S	<=0.5	S	2	S	<=0.12	S	0.12	<=0.5	S	<=0.25	S	1	S	0.5	S	<=0.25	S	<=1	S	<=0.03	S	S	S	<=1	S
AUSMDU00073540	SRR23727285	SRP426086	PRJNA857543	SAMN33606139	15/6/2022	Sputum	1692	06C	29	non_invasive	non_vaccine_serotype	<=2	S	<=0.25	S	<=0.5	S	S	<=0.12	S	S	<=0.12	S	S	<=0.5	S	4	S	0.25	S	0.12	<=0.5	S	<=0.25	S	2	S	1	S	<=0.25	S	<=1	S	<=0.03	S	S	S	<=1	S
AUSMDU00064499	SRR23727224	SRP426086	PRJNA857543	SAMN33606074	2/9/2021	Respiratory tract	1766	31	57	non_invasive	non_vaccine_serotype	<=2	S	<=0.25	S	<=0.5	S	S	<=0.12	S	S	<=0.12	S	S	<=0.5	S	4	S	<=0.12	S	0.12	<=0.5	S	<=0.25	S	1	S	1	S	<=0.25	S	<=1	S	<=0.03	S	S	S	<=1	S
AUSMDU00072916	SRR23727440	SRP426086	PRJNA857543	SAMN33606115	13/6/2022	Sputum	1766	31	57	non_invasive	non_vaccine_serotype	<=2	S	<=0.25	S	<=0.5	S	S	<=0.12	S	S	<=0.12	S	S	<=0.5	S	2	S	<=0.12	S	0.12	<=0.5	S	<=0.25	S	1	S	1	S	<=0.25	S	<=1	S	<=0.03	S	S	S	<=1	S
AUSMDU00060908	SRR23727550	SRP426086	PRJNA857543	SAMN33606056	21/5/2021	Ear Fluid	2042	16F	16;49;46	non_invasive	non_vaccine_serotype	NA	NA	NA	NA	<=0.5	S	S	<=0.12	S	S	<=0.12	S	S	<=0.5	S	4	S	<=0.12	S	NA	<=0.5	S	<=0.25	S	1	S	1	S	<=0.25	S	<=1	S	<=0.03	S	S	S	<=1	S
AUSMDU00073361	SRR23727301	SRP426086	PRJNA857543	SAMN33606124	13/6/2022	Swab	2042	16F	16;49;46	non_invasive	non_vaccine_serotype	<=2	S	<=0.25	S	<=0.5	S	S	<=0.12	S	S	<=0.12	S	S	<=0.5	S	2	S	<=0.12	S	<=0.06	<=0.5	S	<=0.25	S	1	S	0.5	S	<=0.25	S	<=1	S	<=0.03	S	S	S	<=1	S
AUSMDU00073441	SRR23727290	SRP426086	PRJNA857543	SAMN33606134	28/6/2022	Swab	2042	16F	16;49;46	non_invasive	non_vaccine_serotype	<=2	S	<=0.25	S	<=0.5	S	S	<=0.12	S	S	<=0.12	S	S	<=0.5	S	2	S	<=0.12	S	0.12	<=0.5	S	<=0.25	S	1	S	0.5	S	<=0.25	S	<=1	S	<=0.03	S	S	S	<=1	S
AUSMDU00074742	SRR23727530	SRP426086	PRJNA857543	SAMN33606199	7/6/2022	Sputum	2042	16F	16;49;46	non_invasive	non_vaccine_serotype	<=2	S	<=0.25	S	<=0.5	S	S	<=0.12	S	S	<=0.12	S	S	<=0.5	S	2	S	<=0.12	S	0.12	<=0.5	S	<=0.25	S	1	S	0.5	S	<=0.25	S	<=1	S	0.12	R	S	I	<=1	S
AUSMDU00073881	SRR23727658	SRP426086	PRJNA857543	SAMN33606152	14/6/2022	Ear Swab	2062	19A	17	non_invasive	vaccine_serotype	<=2	S	<=0.25	S	<=0.5	S	S	<=0.12	S	S	<=0.12	S	S	<=0.5	S	2	S	<=0.12	S	0.12	<=0.5	S	<=0.25	S	1	S	1	S	<=0.25	S	<=1	S	0.12	R	S	I	<=1	S
AUSMDU00064265	SRR23727236	SRP426086	PRJNA857543	SAMN33606071	17/8/2021	Ear Swab	2068	10A	36	non_invasive	non_vaccine_serotype	<=2	S	<=0.25	S	<=0.5	S	S	<=0.12	S	S	<=0.12	S	S	<=0.5	S	2	S	<=0.12	S	<=0.06	<=0.5	S	<=0.25	S	1	S	1	S	<=0.25	S	<=1	S	<=0.03	S	S	S	<=1	S
AUSMDU00066093	SRR23727189	SRP426086	PRJNA857543	SAMN33606086	9/11/2021	Sputum	2068	10A	36	non_invasive	non_vaccine_serotype	<=2	S	<=0.25	S	<=0.5	S	S	<=0.12	S	S	<=0.12	S	S	<=0.5	S	2	S	<=0.12	S	<=0.06	<=0.5	S	<=0.25	S	1	S	1	S	<=0.25	S	<=1	S	<=0.03	S	S	S	<=1	S
AUSMDU00074297	SRR23727551	SRP426086	PRJNA857543	SAMN33606181	23/6/2022	Sputum	2068	10A	36	non_invasive	non_vaccine_serotype	<=2	S	<=0.25	S	<=0.5	S	S	<=0.12	S	S	<=0.12	S	S	<=0.5	S	4	S	<=0.12	S	0.12	<=0.5	S	<=0.25	S	1	S	1	S	<=0.25	S	<=1	S	<=0.03	S	S	S	<=1	S
AUSMDU00074583	SRR23727535	SRP426086	PRJNA857543	SAMN33606194	15/6/2022	Eye Swab	2372	23B1	5	non_invasive	non_vaccine_serotype	<=2	S	<=0.25	S	<=0.5	S	S	0.25	S	S	0.5	S	S	2	I	4	S	<=0.12	S	0.12	<=0.5	S	<=0.25	S	2	S	1	S	<=0.25	S	<=1	S	0.25	R	S	I	<=1	S
AUSMDU00074858	SRR23727414	SRP426086	PRJNA857543	SAMN33606217	3/6/2022	Bronchial washing	2372	23B1	5	non_invasive	non_vaccine_serotype	<=2	S	<=0.25	S	1	I	S	0.5	S	S	1	I	S	4	R	8	R	<=0.12	S	0.12	<=0.5	S	<=0.25	S	1	S	1	S	<=0.25	S	<=1	S	0.5	R	S	I	<=1	S
AUSMDU00074868	SRR23727412	SRP426086	PRJNA857543	SAMN33606219	5/6/2022	Ear Swab	2372	23B1	5	non_invasive	non_vaccine_serotype	<=2	S	<=0.25	S	<=0.5	S	S	0.5	S	S	0.5	S	S	2	I	4	S	<=0.12	S	<=0.06	<=0.5	S	<=0.25	S	1	S	1	S	<=0.25	S	<=1	S	0.5	R	S	I	<=1	S
AUSMDU00074896	SRR23727406	SRP426086	PRJNA857543	SAMN33606224	1/6/2022	Sputum	2372	23B1	5	non_invasive	non_vaccine_serotype	<=2	S	<=0.25	S	1	I	S	1	I	S	1	I	S	4	R	4	S	<=0.12	S	0.12	<=0.5	S	<=0.25	S	1	S	1	S	<=0.25	S	<=1	S	1	R	S	I	<=1	S
AUSMDU00067035	SRR23727464	SRP426086	PRJNA857543	SAMN33606093	15/12/2021	Bronchial washing	3214	35A	43	non_invasive	non_vaccine_serotype	<=2	S	>2	R	<=0.5	S	S	<=0.12	S	S	0.25	S	S	<=0.5	S	4	S	<=0.12	S	0.12	<=0.5	S	>2	R	1	S	1	S	<=0.25	S	<=1	S	0.25	R	S	I	>8	R
AUSMDU00072976	SRR23727438	SRP426086	PRJNA857543	SAMN33606117	16/6/2022	Eye swab	3811	15C	6	non_invasive	non_vaccine_serotype	<=2	S	<=0.25	S	<=0.5	S	S	<=0.12	S	S	<=0.12	S	S	<=0.5	S	4	S	<=0.12	S	0.12	<=0.5	S	<=0.25	S	1	S	2	S	<=0.25	S	<=1	S	<=0.03	S	S	S	<=1	S
AUSMDU00073501	SRR23727286	SRP426086	PRJNA857543	SAMN33606138	24/6/2022	Eye Swab	3811	15A	6	non_invasive	non_vaccine_serotype	<=2	S	<=0.25	S	<=0.5	S	S	<=0.12	S	S	<=0.12	S	S	<=0.5	S	2	S	<=0.12	S	<=0.06	<=0.5	S	<=0.25	S	1	S	1	S	<=0.25	S	<=1	S	<=0.03	S	S	S	<=1	S
AUSMDU00073656	SRR23727676	SRP426086	PRJNA857543	SAMN33606146	2/6/2022	Nose Swab	3811	15A	6	non_invasive	non_vaccine_serotype	<=2	S	<=0.25	S	<=0.5	S	S	<=0.12	S	S	<=0.12	S	S	<=0.5	S	<=1	S	<=0.12	S	<=0.06	<=0.5	S	<=0.25	S	<=0.5	S	0.5	S	<=0.25	S	<=1	S	<=0.03	S	S	S	<=1	S
AUSMDU00074022	SRR23727560	SRP426086	PRJNA857543	SAMN33606169	17/6/2022	Nose Swab	4149	alternative_aliB_NT	81	non_invasive	non_vaccine_serotype	NA	NA	NA	NA	NA	NA	NA	NA	NA	NA	NA	NA	NA	NA	NA	NA	NA	NA	NA	NA	NA	NA	NA	NA	NA	NA	NA	NA	NA	NA	NA	NA	NA	NA	NA	NA	NA	NA
AUSMDU00074770	SRR23727429	SRP426086	PRJNA857543	SAMN33606203	10/6/2022	Eye Swab	4149	alternative_aliB_NT	81	non_invasive	non_vaccine_serotype	<=2	S	2	R	1	I	S	1	I	S	1	I	S	4	R	2	S	>1	R	0.12	<=0.5	S	2	R	<=0.5	S	0.5	S	0.5	I	<=1	S	2	R	S	R	>8	R
AUSMDU00074730	SRR23727534	SRP426086	PRJNA857543	SAMN33606195	9/6/2022	Ear swab	8959	23B/23F	7	non_invasive	non_vaccine_serotype	<=2	S	<=0.25	S	<=0.5	S	S	<=0.12	S	S	<=0.12	S	S	<=0.5	S	4	S	<=0.12	S	0.25	<=0.5	S	<=0.25	S	1	S	1	S	<=0.25	S	<=1	S	0.12	R	S	I	<=1	S
AUSMDU00065448	SRR23727599	SRP426086	PRJNA857543	SAMN33606078	5/10/2021	Sputum	9395	34	45	non_invasive	non_vaccine_serotype	<=2	S	>2	R	<=0.5	S	S	<=0.12	S	S	0.25	S	S	1	S	16	R	>1	R	0.12	<=0.5	S	>2	R	1	S	0.5	S	<=0.25	S	<=1	S	0.5	R	S	I	>8	R
AUSMDU00066090	SRR23727200	SRP426086	PRJNA857543	SAMN33606085	9/11/2021	Sputum	9667	16F	16;49;46	non_invasive	non_vaccine_serotype	<=2	S	<=0.25	S	<=0.5	S	S	<=0.12	S	S	<=0.12	S	S	<=0.5	S	4	S	<=0.12	S	0.12	<=0.5	S	<=0.25	S	1	S	1	S	<=0.25	S	<=1	S	<=0.03	S	S	S	<=1	S
AUSMDU00063693	SRR23727498	SRP426086	PRJNA857543	SAMN33606067	24/7/2021	Sputum	9867	23B	7	non_invasive	non_vaccine_serotype	<=2	S	<=0.25	S	<=0.5	S	S	<=0.12	S	S	<=0.12	S	S	<=0.5	S	4	S	<=0.12	S	0.12	<=0.5	S	<=0.25	S	1	S	1	S	<=0.25	S	<=1	S	<=0.03	S	S	S	<=1	S
AUSMDU00059238	SRR23727267	SRP426086	PRJNA857543	SAMN33606044	31/3/2021	Sputum	10120	09V	6	non_invasive	vaccine_serotype	8	R	NA	NA	2	R	I	1	I	S	2	R	I	>4	R	4	S	>1	R	NA	1	S	>2	R	1	S	0.5	S	1	R	<=1	S	4	R	I	R	8	R
AUSMDU00062840	SRR23727646	SRP426086	PRJNA857543	SAMN33606064	31/3/2021	Sputum	10120	09V	6	non_invasive	vaccine_serotype	8	R	>2	R	2	R	I	2	R	I	2	R	I	>4	R	4	S	>1	R	0.12	2	I	>2	R	1	S	1	S	1	R	<=1	S	4	R	I	R	>8	R
AUSMDU00065124	SRR23727490	SRP426086	PRJNA857543	SAMN33606076	19/9/2021	Respiratory tract	11510	35F	36	non_invasive	non_vaccine_serotype	<=2	S	<=0.25	S	<=0.5	S	S	<=0.12	S	S	<=0.12	S	S	<=0.5	S	4	S	<=0.12	S	0.12	<=0.5	S	<=0.25	S	1	S	1	S	<=0.25	S	<=1	S	<=0.03	S	S	S	<=1	S
AUSMDU00073696	SRR23727677	SRP426086	PRJNA857543	SAMN33606147	22/6/2022	Bal	11838	23B/23F	7	non_invasive	non_vaccine_serotype	<=2	S	<=0.25	S	<=0.5	S	S	<=0.12	S	S	<=0.12	S	S	<=0.5	S	4	S	<=0.12	S	0.12	<=0.5	S	<=0.25	S	1	S	1	S	<=0.25	S	<=1	S	<=0.03	S	S	S	<=1	S
AUSMDU00074789	SRR23727426	SRP426086	PRJNA857543	SAMN33606206	27/6/2022	Sputum	11838	23B/23F	7	non_invasive	non_vaccine_serotype	<=2	S	<=0.25	S	<=0.5	S	S	<=0.12	S	S	<=0.12	S	S	<=0.5	S	2	S	<=0.12	S	0.12	<=0.5	S	<=0.25	S	1	S	1	S	<=0.25	S	<=1	S	<=0.03	S	S	S	<=1	S
AUSMDU00066331	SRR23727586	SRP426086	PRJNA857543	SAMN33606087	14/11/2021	Trachea Aspirate	11921	09V	6	non_invasive	vaccine_serotype	<=2	S	>2	R	1	I	S	1	I	S	1	I	S	4	R	4	S	<=0.12	S	0.25	<=0.5	S	>2	R	1	S	1	S	0.5	I	<=1	S	1	R	S	I	>8	R
AUSMDU00074041	SRR23727537	SRP426086	PRJNA857543	SAMN33606173	19/6/2022	Eye Swab	14236	Swiss_NT	60	non_invasive	non_vaccine_serotype	<=2	S	2	R	<=0.5	S	S	<=0.12	S	S	<=0.12	S	S	<=0.5	S	<=1	S	<=0.12	S	0.25	<=0.5	S	2	R	<=0.5	S	0.5	S	<=0.25	S	<=1	S	0.12	R	S	I	>8	R
AUSMDU00060072	SRR23727455	SRP426086	PRJNA857543	SAMN33606048	22/4/2021	Sputum	17865	19F	1	non_invasive	vaccine_serotype	8	R	NA	NA	2	R	I	1	I	S	2	R	I	>4	R	4	S	>1	R	NA	2	I	>2	R	1	S	0.5	S	1	R	<=1	S	4	R	I	R	>8	R
AUSMDU00060791	SRR23727668	SRP426086	PRJNA857543	SAMN33606054	17/5/2021	Sinus fluid	17518	16F	16;49;46	non_invasive	non_vaccine_serotype	NA	NA	NA	NA	<=0.5	S	S	<=0.12	S	S	<=0.12	S	S	<=0.5	S	4	S	<=0.12	S	NA	<=0.5	S	<=0.25	S	1	S	1	S	<=0.25	S	<=1	S	<=0.03	S	S	S	<=1	S
AUSMDU00061406	SRR23727421	SRP426086	PRJNA857543	SAMN33606057	8/6/2021	Sputum	partial	23A	7	non_invasive	non_vaccine_serotype	NA	NA	NA	NA	<=0.5	S	S	<=0.12	S	S	<=0.12	S	S	<=0.5	S	4	S	<=0.12	S	NA	<=0.5	S	<=0.25	S	1	S	1	S	<=0.25	S	<=1	S	<=0.03	S	S	S	<=1	S
AUSMDU00061541	SRR23727409	SRP426086	PRJNA857543	SAMN33606060	11/6/2021	Trachea Aspirate	15971	19F	1	non_invasive	vaccine_serotype	<=2	S	2	R	1	I	S	1	I	S	1	I	S	4	R	4	S	<=0.12	S	0.12	<=0.5	S	>2	R	2	S	1	S	0.5	I	<=1	S	2	R	S	R	>8	R
AUSMDU00067976	SRR23727457	SRP426086	PRJNA857543	SAMN33606100	4/2/2022	Trachea Aspirate	17868	15B	NA	non_invasive	non_vaccine_serotype	<=2	S	2	R	<=0.5	S	S	<=0.12	S	S	0.25	S	S	<=0.5	S	2	S	<=0.12	S	0.12	<=0.5	S	1	R	1	S	1	S	<=0.25	S	<=1	S	0.06	S	S	S	>8	R
AUSMDU00068791	SRR23727453	SRP426086	PRJNA857543	SAMN33606103	27/2/2022	Sputum	17869	11A	3	non_invasive	non_vaccine_serotype	<=2	S	<=0.25	S	<=0.5	S	S	<=0.12	S	S	<=0.12	S	S	<=0.5	S	4	S	<=0.12	S	0.12	<=0.5	S	<=0.25	S	1	S	1	S	<=0.25	S	<=1	S	<=0.03	S	S	S	<=1	S
AUSMDU00072813	SRR23727445	SRP426086	PRJNA857543	SAMN33606111	10/6/2022	Sputum	15388	35B	75	non_invasive	non_vaccine_serotype	<=2	S	<=0.25	S	<=0.5	S	S	<=0.12	S	S	<=0.12	S	S	<=0.5	S	4	S	<=0.12	S	0.25	<=0.5	S	<=0.25	S	1	S	1	S	<=0.25	S	<=1	S	<=0.03	S	S	S	<=1	S
AUSMDU00073615	SRR23727675	SRP426086	PRJNA857543	SAMN33606145	4/6/2022	Sputum	17870	10A	36	non_invasive	non_vaccine_serotype	<=2	S	<=0.25	S	<=0.5	S	S	<=0.12	S	S	<=0.12	S	S	<=0.5	S	2	S	<=0.12	S	<=0.06	<=0.5	S	<=0.25	S	1	S	0.5	S	<=0.25	S	<=1	S	0.12	R	S	I	<=1	S
AUSMDU00074240	SRR23727555	SRP426086	PRJNA857543	SAMN33606177	17/6/2022	Sputum	17871	23B	44	non_invasive	non_vaccine_serotype	<=2	S	<=0.25	S	<=0.5	S	S	<=0.12	S	S	<=0.12	S	S	<=0.5	S	4	S	<=0.12	S	0.25	<=0.5	S	<=0.25	S	1	S	1	S	<=0.25	S	<=1	S	<=0.03	S	S	S	<=1	S
AUSMDU00074307	SRR23727547	SRP426086	PRJNA857543	SAMN33606184	23/6/2022	Sputum	17518	16F	16;49;46	non_invasive	non_vaccine_serotype	<=2	S	<=0.25	S	<=0.5	S	S	<=0.12	S	S	<=0.12	S	S	<=0.5	S	4	S	<=0.12	S	0.12	<=0.5	S	<=0.25	S	1	S	1	S	<=0.25	S	<=1	S	<=0.03	S	S	S	<=1	S
AUSMDU00074867	SRR23727413	SRP426086	PRJNA857543	SAMN33606218	10/6/2022	Eye swab	17519	23B1	5	non_invasive	non_vaccine_serotype	<=2	S	<=0.25	S	<=0.5	S	S	<=0.12	S	S	<=0.12	S	S	<=0.5	S	4	S	<=0.12	S	0.12	<=0.5	S	<=0.25	S	1	S	1	S	<=0.25	S	<=1	S	0.12	R	S	I	<=1	S
AUSMDU00031548	SRR23726015	SRP426086	PRJNA857543	SAMN33606768	7/6/2019	Blood	30	16F	16;49;46	invasive	non_vaccine_serotype	<=2	S	<=0.25	S	<=0.5	S	S	<=0.12	S	S	<=0.12	S	S	<=0.5	S	2	S	<=0.12	S	NA	<=0.5	S	<=0.25	S	1	S	1	S	<=0.25	S	<=1	S	<=0.03	S	S	S	<=1	S
AUSMDU00066291	SRR23726324	SRP426086	PRJNA857543	SAMN33606921	17/11/2021	Blood	30	16F	16;49;46	invasive	non_vaccine_serotype	<=2	S	<=0.25	S	<=0.5	S	S	<=0.12	S	S	<=0.12	S	S	<=0.5	S	2	S	<=0.12	S	0.12	<=0.5	S	<=0.25	S	1	S	0.5	S	<=0.25	S	<=1	S	<=0.03	S	S	S	<=1	S
AUSMDU00067860	SRR23725621	SRP426086	PRJNA857543	SAMN33607366	24/1/2022	Blood	30	16F	16;49;46	invasive	non_vaccine_serotype	<=2	S	<=0.25	S	<=0.5	S	S	<=0.12	S	S	<=0.12	S	S	<=0.5	S	4	S	<=0.12	S	0.12	<=0.5	S	<=0.25	S	1	S	1	S	<=0.25	S	<=1	S	<=0.03	S	S	S	<=1	S
AUSMDU00060480	SRR23727499	SRP426086	PRJNA857543	SAMN33606311	11/5/2021	Blood	42	23A	7	invasive	non_vaccine_serotype	NA	NA	NA	NA	<=0.5	S	S	<=0.12	S	S	<=0.12	S	S	<=0.5	S	4	S	<=0.12	S	NA	<=0.5	S	<=0.25	S	1	S	1	S	<=0.25	S	<=1	S	0.06	S	S	S	<=1	S
AUSMDU00061479	SRR23727398	SRP426086	PRJNA857543	SAMN33606314	10/6/2021	Blood	42	23A	7	invasive	non_vaccine_serotype	NA	NA	NA	NA	<=0.5	S	S	<=0.12	S	S	<=0.12	S	S	<=0.5	S	4	S	<=0.12	S	NA	<=0.5	S	<=0.25	S	1	S	1	S	<=0.25	S	<=1	S	<=0.03	S	S	S	<=1	S
AUSMDU00031969	SRR23726333	SRP426086	PRJNA857543	SAMN33606912	15/7/2019	Other	42	23A	7	invasive	non_vaccine_serotype	<=2	S	<=0.25	S	<=0.5	S	S	<=0.12	S	S	<=0.12	S	S	<=0.5	S	2	S	<=0.12	S	0.12	<=0.5	S	<=0.25	S	1	S	1	S	<=0.25	S	<=1	S	<=0.03	S	S	S	<=1	S
AUSMDU00032342	SRR23726331	SRP426086	PRJNA857543	SAMN33606914	27/7/2019	Blood	42	23A	7	invasive	non_vaccine_serotype	<=2	S	<=0.25	S	<=0.5	S	S	<=0.12	S	S	<=0.12	S	S	<=0.5	S	4	S	<=0.12	S	0.12	<=0.5	S	<=0.25	S	1	S	1	S	<=0.25	S	<=1	S	<=0.03	S	S	S	<=1	S
AUSMDU00036756	SRR23725553	SRP426086	PRJNA857543	SAMN33607173	13/7/2018	Blood	42	23A	7	invasive	non_vaccine_serotype	<=2	S	<=0.25	S	<=0.5	S	S	<=0.12	S	S	<=0.12	S	S	<=0.5	S	<=1	S	<=0.12	S	NA	<=0.5	S	<=0.25	S	1	S	1	S	<=0.25	S	<=1	S	<=0.03	S	S	S	<=1	S
AUSMDU00019965	SRR23725682	SRP426086	PRJNA857543	SAMN33607178	11/9/2018	Blood	42	23A	7	invasive	non_vaccine_serotype	<=2	S	<=0.25	S	<=0.5	S	S	<=0.12	S	S	<=0.12	S	S	<=0.5	S	<=1	S	<=0.12	S	NA	<=0.5	S	<=0.25	S	1	S	1	S	<=0.25	S	2	I	<=0.03	S	S	S	<=1	S
AUSMDU00021214	SRR23725541	SRP426086	PRJNA857543	SAMN33607179	9/10/2018	Blood	42	23A	7	invasive	non_vaccine_serotype	<=2	S	<=0.25	S	<=0.5	S	S	<=0.12	S	S	<=0.12	S	S	<=0.5	S	2	S	<=0.12	S	NA	<=0.5	S	<=0.25	S	1	S	1	S	<=0.25	S	<=1	S	0.06	S	S	S	<=1	S
AUSMDU00064601	SRR23725429	SRP426086	PRJNA857543	SAMN33607205	7/9/2021	Blood	42	23A	7	invasive	non_vaccine_serotype	<=2	S	<=0.25	S	<=0.5	S	S	<=0.12	S	S	<=0.12	S	S	<=0.5	S	4	S	<=0.12	S	0.12	<=0.5	S	<=0.25	S	1	S	1	S	<=0.25	S	<=1	S	<=0.03	S	S	S	<=1	S
AUSMDU00025737	SRR23726114	SRP426086	PRJNA857543	SAMN33606573	11/2/2019	Swab	44	14	6	invasive	vaccine_serotype	<=2	S	<=0.25	S	2	R	I	1	I	S	2	R	I	>4	R	4	S	<=0.12	S	NA	<=0.5	S	<=0.25	S	1	S	1	S	0.5	I	<=1	S	4	R	I	R	<=1	S
AUSMDU00058093	SRR23727637	SRP426086	PRJNA857543	SAMN33606269	8/3/2021	Blood	53	8	3	invasive	non_vaccine_serotype	NA	NA	NA	NA	<=0.5	S	S	<=0.12	S	S	<=0.12	S	S	<=0.5	S	4	S	<=0.12	S	NA	<=0.5	S	<=0.25	S	1	S	1	S	<=0.25	S	<=1	S	<=0.03	S	S	S	<=1	S
AUSMDU00061038	SRR23727256	SRP426086	PRJNA857543	SAMN33606270	31/5/2021	Blood	53	8	3	invasive	non_vaccine_serotype	NA	NA	NA	NA	<=0.5	S	S	<=0.12	S	S	<=0.12	S	S	<=0.5	S	2	S	<=0.12	S	NA	<=0.5	S	<=0.25	S	1	S	1	S	<=0.25	S	<=1	S	<=0.03	S	S	S	<=1	S
AUSMDU00059554	SRR23727631	SRP426086	PRJNA857543	SAMN33606276	12/4/2021	Blood	53	8	3	invasive	non_vaccine_serotype	NA	NA	NA	NA	<=0.5	S	S	<=0.12	S	S	<=0.12	S	S	<=0.5	S	2	S	<=0.12	S	NA	<=0.5	S	<=0.25	S	1	S	1	S	<=0.25	S	<=1	S	<=0.03	S	S	S	<=1	S
AUSMDU00062131	SRR23727387	SRP426086	PRJNA857543	SAMN33606324	23/6/2021	Blood	53	8	3	invasive	non_vaccine_serotype	NA	NA	NA	NA	<=0.5	S	S	<=0.12	S	S	<=0.12	S	S	<=0.5	S	4	S	<=0.12	S	NA	<=0.5	S	<=0.25	S	1	S	1	S	<=0.25	S	<=1	S	<=0.03	S	S	S	<=1	S
AUSMDU00037316	SRR23727313	SRP426086	PRJNA857543	SAMN33606535	12/8/2018	Blood	53	8	3	invasive	non_vaccine_serotype	<=2	S	<=0.25	S	<=0.5	S	S	<=0.12	S	S	<=0.12	S	S	<=0.5	S	2	S	<=0.12	S	NA	<=0.5	S	<=0.25	S	1	S	1	S	<=0.25	S	<=1	S	<=0.03	S	S	S	<=1	S
AUSMDU00037462	SRR23727312	SRP426086	PRJNA857543	SAMN33606536	24/8/2018	Blood	53	8	3	invasive	non_vaccine_serotype	<=2	S	<=0.25	S	<=0.5	S	S	<=0.12	S	S	<=0.12	S	S	<=0.5	S	2	S	<=0.12	S	NA	<=0.5	S	<=0.25	S	1	S	1	S	<=0.25	S	<=1	S	<=0.03	S	S	S	<=1	S
AUSMDU00019761	SRR23727311	SRP426086	PRJNA857543	SAMN33606537	7/9/2018	Blood	53	8	3	invasive	non_vaccine_serotype	<=2	S	<=0.25	S	<=0.5	S	S	<=0.12	S	S	<=0.12	S	S	<=0.5	S	2	S	<=0.12	S	NA	<=0.5	S	<=0.25	S	1	S	1	S	<=0.25	S	<=1	S	<=0.03	S	S	S	<=1	S
AUSMDU00020156	SRR23727448	SRP426086	PRJNA857543	SAMN33606538	17/9/2018	Blood	53	8	3	invasive	non_vaccine_serotype	<=2	S	<=0.25	S	<=0.5	S	S	<=0.12	S	S	<=0.12	S	S	<=0.5	S	2	S	<=0.12	S	NA	<=0.5	S	<=0.25	S	1	S	1	S	<=0.25	S	<=1	S	<=0.03	S	S	S	<=1	S
AUSMDU00021072	SRR23727447	SRP426086	PRJNA857543	SAMN33606539	11/10/2018	Blood	53	8	3	invasive	non_vaccine_serotype	<=2	S	<=0.25	S	<=0.5	S	S	<=0.12	S	S	<=0.12	S	S	<=0.5	S	2	S	<=0.12	S	NA	<=0.5	S	<=0.25	S	1	S	1	S	<=0.25	S	<=1	S	<=0.03	S	S	S	<=1	S
AUSMDU00022245	SRR23727446	SRP426086	PRJNA857543	SAMN33606540	13/11/2018	Blood	53	8	3	invasive	non_vaccine_serotype	<=2	S	<=0.25	S	<=0.5	S	S	<=0.12	S	S	<=0.12	S	S	<=0.5	S	2	S	<=0.12	S	NA	<=0.5	S	<=0.25	S	1	S	1	S	<=0.25	S	<=1	S	<=0.03	S	S	S	<=1	S
AUSMDU00023131	SRR23727307	SRP426086	PRJNA857543	SAMN33606541	24/11/2018	Blood	53	8	3	invasive	non_vaccine_serotype	<=2	S	<=0.25	S	<=0.5	S	S	<=0.12	S	S	<=0.12	S	S	<=0.5	S	2	S	<=0.12	S	NA	<=0.5	S	<=0.25	S	1	S	1	S	<=0.25	S	<=1	S	<=0.03	S	S	S	<=1	S
AUSMDU00023135	SRR23726128	SRP426086	PRJNA857543	SAMN33606542	3/12/2018	Blood	53	8	3	invasive	non_vaccine_serotype	<=2	S	<=0.25	S	<=0.5	S	S	<=0.12	S	S	<=0.12	S	S	<=0.5	S	2	S	<=0.12	S	NA	<=0.5	S	<=0.25	S	1	S	1	S	<=0.25	S	<=1	S	<=0.03	S	S	S	<=1	S
AUSMDU00027523	SRR23725896	SRP426086	PRJNA857543	SAMN33606544	6/4/2019	Blood	53	8	3	invasive	non_vaccine_serotype	<=2	S	<=0.25	S	<=0.5	S	S	<=0.12	S	S	<=0.12	S	S	<=0.5	S	2	S	<=0.12	S	NA	<=0.5	S	<=0.25	S	1	S	1	S	<=0.25	S	<=1	S	<=0.03	S	S	S	<=1	S
AUSMDU00027673	SRR23726251	SRP426086	PRJNA857543	SAMN33606545	9/4/2019	Blood	53	8	3	invasive	non_vaccine_serotype	<=2	S	<=0.25	S	<=0.5	S	S	<=0.12	S	S	<=0.12	S	S	<=0.5	S	4	S	<=0.12	S	NA	<=0.5	S	<=0.25	S	1	S	1	S	<=0.25	S	<=1	S	<=0.03	S	S	S	<=1	S
AUSMDU00028533	SRR23726090	SRP426086	PRJNA857543	SAMN33606546	13/4/2019	Blood	53	8	3	invasive	non_vaccine_serotype	<=2	S	<=0.25	S	<=0.5	S	S	<=0.12	S	S	<=0.12	S	S	<=0.5	S	4	S	<=0.12	S	NA	<=0.5	S	<=0.25	S	1	S	1	S	<=0.25	S	<=1	S	<=0.03	S	S	S	<=1	S
AUSMDU00029273	SRR23726283	SRP426086	PRJNA857543	SAMN33606547	15/5/2019	Blood	53	8	3	invasive	non_vaccine_serotype	<=2	S	<=0.25	S	<=0.5	S	S	<=0.12	S	S	<=0.12	S	S	<=0.5	S	4	S	<=0.12	S	NA	<=0.5	S	<=0.25	S	1	S	1	S	<=0.25	S	<=1	S	<=0.03	S	S	S	<=1	S
AUSMDU00030488	SRR23726192	SRP426086	PRJNA857543	SAMN33606549	15/6/2019	Blood	53	8	3	invasive	non_vaccine_serotype	<=2	S	<=0.25	S	<=0.5	S	S	<=0.12	S	S	<=0.12	S	S	<=0.5	S	2	S	<=0.12	S	NA	<=0.5	S	<=0.25	S	1	S	1	S	<=0.25	S	<=1	S	<=0.03	S	S	S	<=1	S
AUSMDU00031155	SRR23725925	SRP426086	PRJNA857543	SAMN33606550	1/7/2019	Blood	53	8	3	invasive	non_vaccine_serotype	<=2	S	<=0.25	S	<=0.5	S	S	<=0.12	S	S	<=0.12	S	S	<=0.5	S	2	S	<=0.12	S	NA	<=0.5	S	<=0.25	S	1	S	0.5	S	<=0.25	S	<=1	S	<=0.03	S	S	S	<=1	S
AUSMDU00031520	SRR23726195	SRP426086	PRJNA857543	SAMN33606551	7/7/2019	Blood	53	8	3	invasive	non_vaccine_serotype	<=2	S	<=0.25	S	<=0.5	S	S	<=0.12	S	S	<=0.12	S	S	<=0.5	S	4	S	<=0.12	S	NA	<=0.5	S	<=0.25	S	1	S	1	S	<=0.25	S	<=1	S	<=0.03	S	S	S	<=1	S
AUSMDU00032228	SRR23726168	SRP426086	PRJNA857543	SAMN33606552	22/7/2019	Blood	53	8	3	invasive	non_vaccine_serotype	<=2	S	<=0.25	S	<=0.5	S	S	<=0.12	S	S	<=0.12	S	S	<=0.5	S	2	S	<=0.12	S	0.12	<=0.5	S	<=0.25	S	1	S	0.5	S	<=0.25	S	<=1	S	0.12	R	S	I	<=1	S
AUSMDU00040219	SRR23726137	SRP426086	PRJNA857543	SAMN33606557	6/1/2020	Blood	53	8	3	invasive	non_vaccine_serotype	<=2	S	<=0.25	S	<=0.5	S	S	<=0.12	S	S	<=0.12	S	S	<=0.5	S	2	S	<=0.12	S	<=0.06	<=0.5	S	<=0.25	S	1	S	1	S	<=0.25	S	<=1	S	<=0.03	S	S	S	<=1	S
AUSMDU00040433	SRR23726059	SRP426086	PRJNA857543	SAMN33606558	14/1/2020	Blood	53	8	3	invasive	non_vaccine_serotype	<=2	S	<=0.25	S	<=0.5	S	S	<=0.12	S	S	<=0.12	S	S	<=0.5	S	2	S	<=0.12	S	<=0.06	<=0.5	S	<=0.25	S	1	S	1	S	<=0.25	S	<=1	S	<=0.03	S	S	S	<=1	S
AUSMDU00070063	SRR23726046	SRP426086	PRJNA857543	SAMN33606559	30/1/2020	Blood	53	8	3	invasive	non_vaccine_serotype	<=2	S	<=0.25	S	<=0.5	S	S	<=0.12	S	S	<=0.12	S	S	<=0.5	S	4	S	<=0.12	S	0.12	<=0.5	S	<=0.25	S	1	S	1	S	<=0.25	S	<=1	S	<=0.03	S	S	S	<=1	S
AUSMDU00042221	SRR23726034	SRP426086	PRJNA857543	SAMN33606560	17/2/2020	Blood	53	8	3	invasive	non_vaccine_serotype	<=2	S	<=0.25	S	<=0.5	S	S	<=0.12	S	S	0.25	S	S	1	S	4	S	<=0.12	S	<=0.06	<=0.5	S	<=0.25	S	1	S	1	S	<=0.25	S	<=1	S	0.12	R	S	I	<=1	S
AUSMDU00046146	SRR23725905	SRP426086	PRJNA857543	SAMN33606561	12/5/2020	Blood	53	8	3	invasive	non_vaccine_serotype	<=2	S	<=0.25	S	<=0.5	S	S	<=0.12	S	S	<=0.12	S	S	<=0.5	S	4	S	<=0.12	S	0.12	<=0.5	S	<=0.25	S	1	S	1	S	<=0.25	S	<=1	S	<=0.03	S	S	S	<=1	S
AUSMDU00047867	SRR23725895	SRP426086	PRJNA857543	SAMN33606562	5/7/2020	Blood	53	8	3	invasive	non_vaccine_serotype	<=2	S	<=0.25	S	<=0.5	S	S	<=0.12	S	S	<=0.12	S	S	<=0.5	S	4	S	<=0.12	S	0.12	<=0.5	S	<=0.25	S	1	S	1	S	<=0.25	S	<=1	S	<=0.03	S	S	S	<=1	S
AUSMDU00048010	SRR23725884	SRP426086	PRJNA857543	SAMN33606563	10/7/2020	Blood	53	8	3	invasive	non_vaccine_serotype	<=2	S	<=0.25	S	<=0.5	S	S	<=0.12	S	S	<=0.12	S	S	<=0.5	S	4	S	<=0.12	S	0.12	<=0.5	S	<=0.25	S	1	S	1	S	<=0.25	S	<=1	S	<=0.03	S	S	S	<=1	S
AUSMDU00053292	SRR23726022	SRP426086	PRJNA857543	SAMN33606564	2/11/2020	Blood	53	8	3	invasive	non_vaccine_serotype	<=2	S	<=0.25	S	<=0.5	S	S	<=0.12	S	S	<=0.12	S	S	<=0.5	S	4	S	<=0.12	S	0.12	<=0.5	S	<=0.25	S	1	S	1	S	<=0.25	S	<=1	S	<=0.03	S	S	S	<=1	S
AUSMDU00064190	SRR23725872	SRP426086	PRJNA857543	SAMN33606567	5/7/2021	Swab	53	8	3	invasive	non_vaccine_serotype	<=2	S	<=0.25	S	<=0.5	S	S	<=0.12	S	S	<=0.12	S	S	<=0.5	S	4	S	<=0.12	S	0.25	<=0.5	S	<=0.25	S	1	S	1	S	<=0.25	S	<=1	S	<=0.03	S	S	S	<=1	S
AUSMDU00064317	SRR23726348	SRP426086	PRJNA857543	SAMN33606569	18/8/2021	Blood	53	8	3	invasive	non_vaccine_serotype	<=2	S	<=0.25	S	<=0.5	S	S	<=0.12	S	S	<=0.12	S	S	<=0.5	S	4	S	<=0.12	S	0.12	<=0.5	S	<=0.25	S	1	S	1	S	<=0.25	S	<=1	S	<=0.03	S	S	S	<=1	S
AUSMDU00064936	SRR23726273	SRP426086	PRJNA857543	SAMN33606570	29/8/2021	Blood	53	8	3	invasive	non_vaccine_serotype	<=2	S	<=0.25	S	<=0.5	S	S	<=0.12	S	S	<=0.12	S	S	<=0.5	S	4	S	<=0.12	S	0.12	<=0.5	S	<=0.25	S	1	S	1	S	<=0.25	S	<=1	S	<=0.03	S	S	S	<=1	S
AUSMDU00024791	SRR23726191	SRP426086	PRJNA857543	SAMN33606612	18/1/2019	Blood	53	8	3	invasive	non_vaccine_serotype	<=2	S	<=0.25	S	<=0.5	S	S	<=0.12	S	S	<=0.12	S	S	<=0.5	S	4	S	<=0.12	S	NA	<=0.5	S	<=0.25	S	1	S	1	S	<=0.25	S	<=1	S	<=0.03	S	S	S	<=1	S
AUSMDU00036676	SRR23726190	SRP426086	PRJNA857543	SAMN33606613	10/10/2019	Blood	53	8	3	invasive	non_vaccine_serotype	<=2	S	<=0.25	S	<=0.5	S	S	<=0.12	S	S	<=0.12	S	S	<=0.5	S	4	S	<=0.12	S	<=0.06	<=0.5	S	<=0.25	S	1	S	1	S	<=0.25	S	<=1	S	<=0.03	S	S	S	<=1	S
AUSMDU00039985	SRR23726189	SRP426086	PRJNA857543	SAMN33606614	29/12/2019	Blood	53	8	3	invasive	non_vaccine_serotype	<=2	S	<=0.25	S	<=0.5	S	S	<=0.12	S	S	<=0.12	S	S	<=0.5	S	2	S	<=0.12	S	0.12	<=0.5	S	<=0.25	S	1	S	0.5	S	<=0.25	S	<=1	S	<=0.03	S	S	S	<=1	S
AUSMDU00064019	SRR23726188	SRP426086	PRJNA857543	SAMN33606615	10/8/2021	Blood	53	8	3	invasive	non_vaccine_serotype	<=2	S	<=0.25	S	<=0.5	S	S	<=0.12	S	S	<=0.12	S	S	<=0.5	S	2	S	<=0.12	S	0.12	<=0.5	S	<=0.25	S	1	S	1	S	<=0.25	S	<=1	S	<=0.03	S	S	S	<=1	S
AUSMDU00067360	SRR23725635	SRP426086	PRJNA857543	SAMN33607353	6/1/2022	Blood	53	8	3	invasive	non_vaccine_serotype	<=2	S	<=0.25	S	<=0.5	S	S	<=0.12	S	S	<=0.12	S	S	<=0.5	S	2	S	<=0.12	S	<=0.06	<=0.5	S	<=0.25	S	1	S	1	S	<=0.25	S	<=1	S	<=0.03	S	S	S	<=1	S
AUSMDU00069471	SRR23725384	SRP426086	PRJNA857543	SAMN33607390	27/3/2022	Blood	53	8	3	invasive	non_vaccine_serotype	<=2	S	<=0.25	S	<=0.5	S	S	<=0.12	S	S	<=0.12	S	S	<=0.5	S	2	S	<=0.12	S	0.25	<=0.5	S	<=0.25	S	1	S	1	S	<=0.25	S	<=1	S	<=0.03	S	S	S	<=1	S
AUSMDU00070100	SRR23725393	SRP426086	PRJNA857543	SAMN33607402	16/4/2022	Blood	53	8	3	invasive	non_vaccine_serotype	<=2	S	<=0.25	S	<=0.5	S	S	<=0.12	S	S	<=0.12	S	S	<=0.5	S	2	S	<=0.12	S	0.12	<=0.5	S	<=0.25	S	1	S	1	S	<=0.25	S	<=1	S	<=0.03	S	S	S	<=1	S
AUSMDU00070077	SRR23725388	SRP426086	PRJNA857543	SAMN33607407	18/4/2022	Blood	53	8	3	invasive	non_vaccine_serotype	<=2	S	<=0.25	S	<=0.5	S	S	<=0.12	S	S	<=0.12	S	S	<=0.5	S	2	S	<=0.12	S	0.25	<=0.5	S	<=0.25	S	1	S	1	S	<=0.25	S	<=1	S	<=0.03	S	S	S	<=1	S
AUSMDU00070668	SRR23725377	SRP426086	PRJNA857543	SAMN33607417	1/5/2022	Blood	53	8	3	invasive	non_vaccine_serotype	<=2	S	<=0.25	S	<=0.5	S	S	<=0.12	S	S	<=0.12	S	S	<=0.5	S	2	S	<=0.12	S	0.12	<=0.5	S	<=0.25	S	1	S	1	S	<=0.25	S	<=1	S	<=0.03	S	S	S	<=1	S
AUSMDU00071364	SRR23725754	SRP426086	PRJNA857543	SAMN33607429	18/5/2022	Blood	53	8	3	invasive	non_vaccine_serotype	<=2	S	<=0.25	S	<=0.5	S	S	<=0.12	S	S	<=0.12	S	S	<=0.5	S	2	S	<=0.12	S	0.12	<=0.5	S	<=0.25	S	1	S	1	S	<=0.25	S	<=1	S	<=0.03	S	S	S	<=1	S
AUSMDU00072273	SRR23725605	SRP426086	PRJNA857543	SAMN33607449	30/5/2022	Blood	53	8	3	invasive	non_vaccine_serotype	<=2	S	<=0.25	S	<=0.5	S	S	<=0.12	S	S	<=0.12	S	S	<=0.5	S	2	S	<=0.12	S	0.12	<=0.5	S	<=0.25	S	1	S	1	S	<=0.25	S	<=1	S	<=0.03	S	S	S	<=1	S
AUSMDU00060749	SRR23727400	SRP426086	PRJNA857543	SAMN33606293	18/5/2021	Blood	62	11A	3	invasive	non_vaccine_serotype	NA	NA	NA	NA	<=0.5	S	S	<=0.12	S	S	<=0.12	S	S	<=0.5	S	4	S	<=0.12	S	NA	<=0.5	S	<=0.25	S	2	S	1	S	<=0.25	S	<=1	S	<=0.03	S	S	S	<=1	S
AUSMDU00060743	SRR23727516	SRP426086	PRJNA857543	SAMN33606295	18/5/2021	Blood	62	11A	3	invasive	non_vaccine_serotype	NA	NA	NA	NA	<=0.5	S	S	<=0.12	S	S	<=0.12	S	S	<=0.5	S	4	S	<=0.12	S	NA	<=0.5	S	<=0.25	S	1	S	1	S	<=0.25	S	<=1	S	<=0.03	S	S	S	<=1	S
AUSMDU00057276	SRR23727246	SRP426086	PRJNA857543	SAMN33606342	22/2/2021	Blood	62	11A	3	invasive	non_vaccine_serotype	NA	NA	NA	NA	<=0.5	S	S	<=0.12	S	S	<=0.12	S	S	<=0.5	S	4	S	<=0.12	S	NA	<=0.5	S	<=0.25	S	2	S	1	S	<=0.25	S	<=1	S	<=0.03	S	S	S	<=1	S
AUSMDU00030518	SRR23726166	SRP426086	PRJNA857543	SAMN33606663	11/6/2019	Blood	62	11A	3	invasive	non_vaccine_serotype	<=2	S	<=0.25	S	<=0.5	S	S	<=0.12	S	S	<=0.12	S	S	<=0.5	S	4	S	<=0.12	S	NA	<=0.5	S	<=0.25	S	1	S	1	S	<=0.25	S	<=1	S	<=0.03	S	S	S	<=1	S
AUSMDU00020629	SRR23725903	SRP426086	PRJNA857543	SAMN33606733	5/10/2018	Blood	62	11A	3	invasive	non_vaccine_serotype	<=2	S	<=0.25	S	<=0.5	S	S	<=0.12	S	S	<=0.12	S	S	<=0.5	S	2	S	<=0.12	S	NA	<=0.5	S	<=0.25	S	1	S	1	S	<=0.25	S	<=1	S	<=0.03	S	S	S	<=1	S
AUSMDU00023625	SRR23725879	SRP426086	PRJNA857543	SAMN33606736	11/12/2018	Blood	62	11A	3	invasive	non_vaccine_serotype	<=2	S	<=0.25	S	<=0.5	S	S	<=0.12	S	S	<=0.12	S	S	<=0.5	S	4	S	<=0.12	S	NA	<=0.5	S	<=0.25	S	1	S	1	S	<=0.25	S	<=1	S	<=0.03	S	S	S	<=1	S
AUSMDU00034269	SRR23726002	SRP426086	PRJNA857543	SAMN33606781	13/8/2019	Blood	62	11A	3	invasive	non_vaccine_serotype	<=2	S	<=0.25	S	<=0.5	S	S	<=0.12	S	S	<=0.12	S	S	<=0.5	S	4	S	<=0.12	S	0.12	<=0.5	S	<=0.25	S	1	S	1	S	<=0.25	S	<=1	S	<=0.03	S	S	S	<=1	S
AUSMDU00026800	SRR23725870	SRP426086	PRJNA857543	SAMN33606793	12/3/2019	Blood	62	11A	3	invasive	non_vaccine_serotype	<=2	S	<=0.25	S	<=0.5	S	S	<=0.12	S	S	<=0.12	S	S	<=0.5	S	2	S	<=0.12	S	NA	<=0.5	S	<=0.25	S	2	S	1	S	<=0.25	S	<=1	S	<=0.03	S	S	S	<=1	S
AUSMDU00028091	SRR23725869	SRP426086	PRJNA857543	SAMN33606794	10/4/2019	Blood	62	11A	3	invasive	non_vaccine_serotype	<=2	S	<=0.25	S	<=0.5	S	S	<=0.12	S	S	<=0.12	S	S	<=0.5	S	2	S	<=0.12	S	NA	<=0.5	S	<=0.25	S	1	S	1	S	<=0.25	S	<=1	S	<=0.03	S	S	S	<=1	S
AUSMDU00037591	SRR23725858	SRP426086	PRJNA857543	SAMN33606804	31/10/2019	Blood	62	11A	3	invasive	non_vaccine_serotype	<=2	S	<=0.25	S	<=0.5	S	S	<=0.12	S	S	<=0.12	S	S	<=0.5	S	4	S	<=0.12	S	<=0.06	<=0.5	S	<=0.25	S	1	S	1	S	<=0.25	S	<=1	S	<=0.03	S	S	S	<=1	S
AUSMDU00066414	SRR23726345	SRP426086	PRJNA857543	SAMN33606814	22/11/2021	Blood	62	11A	3	invasive	non_vaccine_serotype	<=2	S	>2	R	<=0.5	S	S	<=0.12	S	S	<=0.12	S	S	<=0.5	S	4	S	<=0.12	S	0.12	<=0.5	S	>2	R	1	S	1	S	<=0.25	S	<=1	S	<=0.03	S	S	S	<=1	S
AUSMDU00065652	SRR23726344	SRP426086	PRJNA857543	SAMN33606815	NA	Blood	62	11A	3	invasive	non_vaccine_serotype	<=2	S	<=0.25	S	<=0.5	S	S	<=0.12	S	S	<=0.12	S	S	<=0.5	S	4	S	<=0.12	S	0.12	<=0.5	S	<=0.25	S	1	S	1	S	<=0.25	S	<=1	S	<=0.03	S	S	S	<=1	S
AUSMDU00036684	SRR23726256	SRP426086	PRJNA857543	SAMN33606817	12/10/2019	Blood	62	11C	3	invasive	non_vaccine_serotype	<=2	S	<=0.25	S	<=0.5	S	S	<=0.12	S	S	<=0.12	S	S	<=0.5	S	4	S	<=0.12	S	0.12	<=0.5	S	<=0.25	S	1	S	1	S	<=0.25	S	<=1	S	<=0.03	S	S	S	<=1	S
AUSMDU00070758	SRR23725851	SRP426086	PRJNA857543	SAMN33607419	2/5/2022	Blood	62	11A	3	invasive	non_vaccine_serotype	<=2	S	<=0.25	S	<=0.5	S	S	<=0.12	S	S	<=0.12	S	S	<=0.5	S	2	S	<=0.12	S	0.12	<=0.5	S	<=0.25	S	1	S	1	S	<=0.25	S	<=1	S	<=0.03	S	S	S	<=1	S
AUSMDU00030137	SRR23725900	SRP426086	PRJNA857543	SAMN33606716	29/5/2019	Blood	63	15A	904;9	invasive	non_vaccine_serotype	<=2	S	>2	R	<=0.5	S	S	<=0.12	S	S	0.25	S	S	1	S	4	S	>1	R	NA	<=0.5	S	>2	R	1	S	1	S	<=0.25	S	<=1	S	0.25	R	S	I	<=1	S
AUSMDU00060990	SRR23726030	SRP426086	PRJNA857543	SAMN33606725	25/5/2021	Blood	63	15A	904;9	invasive	non_vaccine_serotype	<=2	S	NA	NA	<=0.5	S	S	<=0.12	S	S	<=0.12	S	S	<=0.5	S	8	R	>1	R	NA	<=0.5	S	>2	R	1	S	1	S	<=0.25	S	<=1	S	0.12	R	S	I	>8	R
AUSMDU00061950	SRR23725908	SRP426086	PRJNA857543	SAMN33606729	16/6/2021	Lung Fluid	63	15A	904;9	invasive	non_vaccine_serotype	<=2	S	NA	NA	<=0.5	S	S	0.5	S	S	0.5	S	S	2	I	4	S	>1	R	NA	<=0.5	S	>2	R	1	S	1	S	0.5	I	<=1	S	2	R	S	R	>8	R
AUSMDU00020165	SRR23725852	SRP426086	PRJNA857543	SAMN33606810	18/9/2018	Blood	63	19A	904;9	invasive	vaccine_serotype	<=2	S	2	R	<=0.5	S	S	<=0.12	S	S	<=0.12	S	S	<=0.5	S	4	S	>1	R	NA	<=0.5	S	2	R	1	S	1	S	<=0.25	S	<=1	S	0.06	S	S	S	>8	R
AUSMDU00026361	SRR23726102	SRP426086	PRJNA857543	SAMN33606860	26/2/2019	Blood	63	15A	904;9	invasive	non_vaccine_serotype	<=2	S	NA	NA	1	I	S	1	I	S	1	I	S	4	R	4	S	>1	R	NA	<=0.5	S	>2	R	1	S	1	S	<=0.25	S	<=1	S	0.5	R	S	I	>8	R
AUSMDU00030045	SRR23726101	SRP426086	PRJNA857543	SAMN33606861	27/5/2019	Blood	63	15A	904;9	invasive	non_vaccine_serotype	<=2	S	>2	R	<=0.5	S	S	<=0.12	S	S	0.25	S	S	<=0.5	S	8	R	>1	R	NA	<=0.5	S	>2	R	2	S	1	S	<=0.25	S	<=1	S	0.25	R	S	I	>8	R
AUSMDU00032284	SRR23726095	SRP426086	PRJNA857543	SAMN33606865	23/7/2019	Blood	63	15A	904;9	invasive	non_vaccine_serotype	<=2	S	<=0.25	S	<=0.5	S	S	<=0.12	S	S	<=0.12	S	S	<=0.5	S	4	S	<=0.12	S	0.12	<=0.5	S	<=0.25	S	1	S	1	S	<=0.25	S	<=1	S	<=0.03	S	S	S	<=1	S
AUSMDU00037016	SRR23725995	SRP426086	PRJNA857543	SAMN33606869	15/10/2019	Blood	63	15A	904;9	invasive	non_vaccine_serotype	<=2	S	>2	R	<=0.5	S	S	<=0.12	S	S	<=0.12	S	S	<=0.5	S	4	S	>1	R	<=0.06	<=0.5	S	2	R	1	S	0.5	S	<=0.25	S	<=1	S	0.12	R	S	I	>8	R
AUSMDU00040335	SRR23725994	SRP426086	PRJNA857543	SAMN33606871	2/1/2020	Blood	63	15A	904;9	invasive	non_vaccine_serotype	<=2	S	>2	R	<=0.5	S	S	<=0.12	S	S	<=0.12	S	S	<=0.5	S	8	R	>1	R	0.25	<=0.5	S	>2	R	2	S	1	S	<=0.25	S	<=1	S	<=0.03	S	S	S	>8	R
AUSMDU00063075	SRR23725989	SRP426086	PRJNA857543	SAMN33606876	12/7/2021	Blood	63	15A	904;9	invasive	non_vaccine_serotype	<=2	S	>2	R	<=0.5	S	S	<=0.12	S	S	0.25	S	S	<=0.5	S	4	S	>1	R	0.12	<=0.5	S	>2	R	1	S	1	S	<=0.25	S	<=1	S	0.25	R	S	I	>8	R
AUSMDU00037279	SRR23726242	SRP426086	PRJNA857543	SAMN33606934	27/7/2018	Blood	63	19A	904;9	invasive	vaccine_serotype	<=2	S	>2	R	<=0.5	S	S	<=0.12	S	S	0.25	S	S	<=0.5	S	4	S	>1	R	NA	<=0.5	S	>2	R	1	S	0.5	S	<=0.25	S	<=1	S	0.25	R	S	I	>8	R
AUSMDU00019952	SRR23725734	SRP426086	PRJNA857543	SAMN33607097	15/9/2018	Blood	63	15A	904;9	invasive	non_vaccine_serotype	<=2	S	2	R	<=0.5	S	S	<=0.12	S	S	<=0.12	S	S	<=0.5	S	4	S	>1	R	NA	<=0.5	S	2	R	1	S	1	S	<=0.25	S	<=1	S	0.12	R	S	I	>8	R
AUSMDU00023692	SRR23725728	SRP426086	PRJNA857543	SAMN33607100	14/12/2018	Blood	63	15A	904;9	invasive	non_vaccine_serotype	<=2	S	2	R	<=0.5	S	S	<=0.12	S	S	0.25	S	S	<=0.5	S	4	S	>1	R	NA	<=0.5	S	2	R	1	S	0.5	S	<=0.25	S	<=1	S	0.25	R	S	I	>8	R
AUSMDU00034494	SRR23725727	SRP426086	PRJNA857543	SAMN33607101	19/8/2019	Blood	63	15A	904;9	invasive	non_vaccine_serotype	<=2	S	>2	R	<=0.5	S	S	<=0.12	S	S	<=0.12	S	S	<=0.5	S	4	S	>1	R	0.12	<=0.5	S	>2	R	1	S	1	S	<=0.25	S	<=1	S	0.25	R	S	I	<=1	S
AUSMDU00032141	SRR23725657	SRP426086	PRJNA857543	SAMN33607247	19/7/2019	Blood	63	15A	904;9	invasive	non_vaccine_serotype	<=2	S	>2	R	<=0.5	S	S	0.25	S	S	0.25	S	S	<=0.5	S	4	S	>1	R	0.12	<=0.5	S	>2	R	1	S	1	S	<=0.25	S	<=1	S	0.25	R	S	I	>8	R
AUSMDU00067247	SRR23727633	SRP426086	PRJNA857543	SAMN33606273	1/8/2018	Blood	66	09N	16;49;46	invasive	non_vaccine_serotype	NA	NA	NA	NA	<=0.5	S	S	0.25	S	S	0.25	S	S	<=0.5	S	2	S	<=0.12	S	NA	<=0.5	S	<=0.25	S	1	S	1	S	<=0.25	S	<=1	S	0.06	S	S	S	<=1	S
AUSMDU00060767	SRR23727630	SRP426086	PRJNA857543	SAMN33606277	17/5/2021	Blood	66	09N	16;49;46	invasive	non_vaccine_serotype	NA	NA	NA	NA	<=0.5	S	S	<=0.12	S	S	<=0.12	S	S	<=0.5	S	4	S	<=0.12	S	NA	<=0.5	S	<=0.25	S	1	S	1	S	<=0.25	S	<=1	S	<=0.03	S	S	S	<=1	S
AUSMDU00056314	SRR23727525	SRP426086	PRJNA857543	SAMN33606285	21/1/2021	Blood	66	09N	16;49;46	invasive	non_vaccine_serotype	NA	NA	NA	NA	<=0.5	S	S	<=0.12	S	S	<=0.12	S	S	<=0.5	S	4	S	<=0.12	S	NA	<=0.5	S	<=0.25	S	1	S	1	S	<=0.25	S	<=1	S	<=0.03	S	S	S	<=1	S
AUSMDU00060518	SRR23727524	SRP426086	PRJNA857543	SAMN33606286	10/5/2021	Blood	66	09N	16;49;46	invasive	non_vaccine_serotype	NA	NA	NA	NA	<=0.5	S	S	<=0.12	S	S	<=0.12	S	S	<=0.5	S	4	S	<=0.12	S	NA	<=0.5	S	<=0.25	S	1	S	1	S	<=0.25	S	<=1	S	<=0.03	S	S	S	<=1	S
AUSMDU00061668	SRR23727523	SRP426086	PRJNA857543	SAMN33606287	16/6/2021	Blood	66	09N	16;49;46	invasive	non_vaccine_serotype	NA	NA	NA	NA	<=0.5	S	S	<=0.12	S	S	<=0.12	S	S	<=0.5	S	4	S	<=0.12	S	NA	<=0.5	S	<=0.25	S	1	S	1	S	<=0.25	S	<=1	S	<=0.03	S	S	S	<=1	S
AUSMDU00037473	SRR23727482	SRP426086	PRJNA857543	SAMN33606389	29/8/2018	Blood	66	3	16;49;46	invasive	vaccine_serotype	<=2	S	<=0.25	S	<=0.5	S	S	<=0.12	S	S	<=0.12	S	S	<=0.5	S	4	S	<=0.12	S	NA	<=0.5	S	<=0.25	S	1	S	1	S	<=0.25	S	<=1	S	<=0.03	S	S	S	<=1	S
AUSMDU00031352	SRR23725924	SRP426086	PRJNA857543	SAMN33606622	3/7/2019	Blood	66	09N	16;49;46	invasive	non_vaccine_serotype	<=2	S	<=0.25	S	<=0.5	S	S	<=0.12	S	S	<=0.12	S	S	<=0.5	S	4	S	<=0.12	S	NA	<=0.5	S	<=0.25	S	1	S	1	S	<=0.25	S	<=1	S	<=0.03	S	S	S	<=1	S
AUSMDU00035122	SRR23725919	SRP426086	PRJNA857543	SAMN33606627	1/9/2019	Blood	66	09N	16;49;46	invasive	non_vaccine_serotype	<=2	S	<=0.25	S	<=0.5	S	S	<=0.12	S	S	<=0.12	S	S	<=0.5	S	4	S	<=0.12	S	0.12	<=0.5	S	<=0.25	S	1	S	1	S	<=0.25	S	<=1	S	<=0.03	S	S	S	<=1	S
AUSMDU00038885	SRR23726193	SRP426086	PRJNA857543	SAMN33606633	4/12/2019	Blood	66	09N	16;49;46	invasive	non_vaccine_serotype	<=2	S	<=0.25	S	<=0.5	S	S	<=0.12	S	S	<=0.12	S	S	<=0.5	S	2	S	<=0.12	S	<=0.06	<=0.5	S	<=0.25	S	1	S	1	S	<=0.25	S	<=1	S	<=0.03	S	S	S	<=1	S
AUSMDU00064659	SRR23725915	SRP426086	PRJNA857543	SAMN33606636	NA	Blood	66	09N	16;49;46	invasive	non_vaccine_serotype	<=2	S	<=0.25	S	<=0.5	S	S	<=0.12	S	S	<=0.12	S	S	<=0.5	S	4	S	<=0.12	S	0.12	<=0.5	S	<=0.25	S	1	S	1	S	<=0.25	S	<=1	S	<=0.03	S	S	S	<=1	S
AUSMDU00037296	SRR23726178	SRP426086	PRJNA857543	SAMN33606654	8/8/2018	Blood	66	09N	16;49;46	invasive	non_vaccine_serotype	<=2	S	<=0.25	S	<=0.5	S	S	<=0.12	S	S	<=0.12	S	S	<=0.5	S	4	S	<=0.12	S	NA	<=0.5	S	<=0.25	S	1	S	1	S	<=0.25	S	<=1	S	<=0.03	S	S	S	<=1	S
AUSMDU00037456	SRR23726179	SRP426086	PRJNA857543	SAMN33606655	20/8/2018	Blood	66	09N	16;49;46	invasive	non_vaccine_serotype	<=2	S	<=0.25	S	<=0.5	S	S	<=0.12	S	S	<=0.12	S	S	<=0.5	S	4	S	<=0.12	S	NA	<=0.5	S	<=0.25	S	1	S	1	S	<=0.25	S	<=1	S	<=0.03	S	S	S	<=1	S
AUSMDU00037465	SRR23726183	SRP426086	PRJNA857543	SAMN33606659	25/8/2018	Blood	66	09N	16;49;46	invasive	non_vaccine_serotype	<=2	S	<=0.25	S	<=0.5	S	S	<=0.12	S	S	<=0.12	S	S	<=0.5	S	4	S	<=0.12	S	NA	<=0.5	S	<=0.25	S	1	S	1	S	<=0.25	S	<=1	S	<=0.03	S	S	S	<=1	S
AUSMDU00037469	SRR23726185	SRP426086	PRJNA857543	SAMN33606661	26/8/2018	Blood	66	09N	16;49;46	invasive	non_vaccine_serotype	<=2	S	<=0.25	S	<=0.5	S	S	<=0.12	S	S	<=0.12	S	S	<=0.5	S	2	S	<=0.12	S	NA	<=0.5	S	<=0.25	S	1	S	1	S	<=0.25	S	<=1	S	<=0.03	S	S	S	<=1	S
AUSMDU00037468	SRR23726186	SRP426086	PRJNA857543	SAMN33606662	27/8/2018	Blood	66	09N	16;49;46	invasive	non_vaccine_serotype	<=2	S	<=0.25	S	<=0.5	S	S	<=0.12	S	S	<=0.12	S	S	<=0.5	S	2	S	<=0.12	S	NA	<=0.5	S	<=0.25	S	1	S	1	S	<=0.25	S	<=1	S	<=0.03	S	S	S	<=1	S
AUSMDU00019541	SRR23726165	SRP426086	PRJNA857543	SAMN33606664	1/9/2018	Blood	66	09N	16;49;46	invasive	non_vaccine_serotype	<=2	S	<=0.25	S	<=0.5	S	S	<=0.12	S	S	<=0.12	S	S	<=0.5	S	2	S	<=0.12	S	NA	<=0.5	S	<=0.25	S	1	S	1	S	<=0.25	S	<=1	S	<=0.03	S	S	S	<=1	S
AUSMDU00021973	SRR23726164	SRP426086	PRJNA857543	SAMN33606665	3/11/2018	Blood	66	09N	16;49;46	invasive	non_vaccine_serotype	<=2	S	<=0.25	S	<=0.5	S	S	<=0.12	S	S	<=0.12	S	S	<=0.5	S	4	S	<=0.12	S	NA	<=0.5	S	<=0.25	S	1	S	1	S	<=0.25	S	<=1	S	<=0.03	S	S	S	<=1	S
AUSMDU00028784	SRR23726162	SRP426086	PRJNA857543	SAMN33606667	27/4/2019	Blood	66	09N	16;49;46	invasive	non_vaccine_serotype	<=2	S	<=0.25	S	<=0.5	S	S	<=0.12	S	S	<=0.12	S	S	<=0.5	S	2	S	<=0.12	S	NA	<=0.5	S	<=0.25	S	1	S	1	S	<=0.25	S	<=1	S	<=0.03	S	S	S	<=1	S
AUSMDU00030462	SRR23726144	SRP426086	PRJNA857543	SAMN33606685	13/6/2019	Blood	66	09N	16;49;46	invasive	non_vaccine_serotype	<=2	S	<=0.25	S	<=0.5	S	S	<=0.12	S	S	<=0.12	S	S	<=0.5	S	2	S	<=0.12	S	NA	<=0.5	S	<=0.25	S	1	S	1	S	<=0.25	S	<=1	S	<=0.03	S	S	S	<=1	S
AUSMDU00036549	SRR23726140	SRP426086	PRJNA857543	SAMN33606689	3/7/2018	Blood	66	09N	16;49;46	invasive	non_vaccine_serotype	<=2	S	<=0.25	S	<=0.5	S	S	<=0.12	S	S	<=0.12	S	S	<=0.5	S	4	S	<=0.12	S	NA	<=0.5	S	<=0.25	S	1	S	1	S	<=0.25	S	<=1	S	<=0.03	S	S	S	<=1	S
AUSMDU00036734	SRR23726139	SRP426086	PRJNA857543	SAMN33606690	7/7/2018	Blood	66	09N	16;49;46	invasive	non_vaccine_serotype	<=2	S	<=0.25	S	<=0.5	S	S	<=0.12	S	S	<=0.12	S	S	<=0.5	S	2	S	<=0.12	S	NA	<=0.5	S	<=0.25	S	1	S	1	S	<=0.25	S	<=1	S	<=0.03	S	S	S	<=1	S
AUSMDU00036749	SRR23726138	SRP426086	PRJNA857543	SAMN33606691	12/7/2018	Blood	66	09N	16;49;46	invasive	non_vaccine_serotype	<=2	S	<=0.25	S	<=0.5	S	S	<=0.12	S	S	<=0.12	S	S	<=0.5	S	2	S	<=0.12	S	NA	<=0.5	S	<=0.25	S	1	S	1	S	<=0.25	S	<=1	S	<=0.03	S	S	S	<=1	S
AUSMDU00032367	SRR23726136	SRP426086	PRJNA857543	SAMN33606692	24/7/2019	Blood	66	09N	16;49;46	invasive	non_vaccine_serotype	<=2	S	>2	R	<=0.5	S	S	<=0.12	S	S	<=0.12	S	S	<=0.5	S	4	S	>1	R	<=0.06	<=0.5	S	2	R	1	S	1	S	<=0.25	S	<=1	S	0.12	R	S	I	>8	R
AUSMDU00033871	SRR23726135	SRP426086	PRJNA857543	SAMN33606693	10/8/2019	Blood	66	09N	16;49;46	invasive	non_vaccine_serotype	<=2	S	<=0.25	S	<=0.5	S	S	<=0.12	S	S	<=0.12	S	S	<=0.5	S	4	S	<=0.12	S	0.12	<=0.5	S	<=0.25	S	1	S	1	S	<=0.25	S	<=1	S	<=0.03	S	S	S	<=1	S
AUSMDU00035653	SRR23726133	SRP426086	PRJNA857543	SAMN33606695	13/9/2019	Blood	66	09N	16;49;46	invasive	non_vaccine_serotype	<=2	S	<=0.25	S	<=0.5	S	S	<=0.12	S	S	<=0.12	S	S	1	S	4	S	<=0.12	S	0.12	<=0.5	S	<=0.25	S	1	S	1	S	<=0.25	S	<=1	S	<=0.03	S	S	S	<=1	S
AUSMDU00037466	SRR23726045	SRP426086	PRJNA857543	SAMN33606696	25/8/2018	Blood	66	09N	16;49;46	invasive	non_vaccine_serotype	<=2	S	<=0.25	S	<=0.5	S	S	<=0.12	S	S	<=0.12	S	S	<=0.5	S	2	S	<=0.12	S	NA	<=0.5	S	<=0.25	S	1	S	1	S	<=0.25	S	<=1	S	<=0.03	S	S	S	<=1	S
AUSMDU00037357	SRR23726044	SRP426086	PRJNA857543	SAMN33606697	23/10/2019	Blood	66	09N	16;49;46	invasive	non_vaccine_serotype	<=2	S	<=0.25	S	<=0.5	S	S	<=0.12	S	S	<=0.12	S	S	<=0.5	S	4	S	<=0.12	S	0.12	<=0.5	S	<=0.25	S	1	S	1	S	<=0.25	S	<=1	S	<=0.03	S	S	S	4	R
AUSMDU00047818	SRR23726127	SRP426086	PRJNA857543	SAMN33606698	1/7/2020	Blood	66	09N	16;49;46	invasive	non_vaccine_serotype	<=2	S	<=0.25	S	<=0.5	S	S	<=0.12	S	S	<=0.12	S	S	<=0.5	S	4	S	<=0.12	S	0.25	<=0.5	S	<=0.25	S	1	S	1	S	<=0.25	S	<=1	S	<=0.03	S	S	S	<=1	S
AUSMDU00019428	SRR23726126	SRP426086	PRJNA857543	SAMN33606699	29/8/2018	Blood	66	09N	16;49;46	invasive	non_vaccine_serotype	<=2	S	<=0.25	S	<=0.5	S	S	<=0.12	S	S	<=0.12	S	S	<=0.5	S	2	S	<=0.12	S	NA	<=0.5	S	<=0.25	S	1	S	1	S	<=0.25	S	<=1	S	0.06	S	S	S	<=1	S
AUSMDU00020194	SRR23726125	SRP426086	PRJNA857543	SAMN33606700	18/9/2018	Blood	66	09N	16;49;46	invasive	non_vaccine_serotype	<=2	S	<=0.25	S	<=0.5	S	S	<=0.12	S	S	<=0.12	S	S	<=0.5	S	2	S	<=0.12	S	NA	<=0.5	S	<=0.25	S	1	S	1	S	<=0.25	S	<=1	S	<=0.03	S	S	S	<=1	S
AUSMDU00020340	SRR23726124	SRP426086	PRJNA857543	SAMN33606701	19/9/2018	Blood	66	09N	16;49;46	invasive	non_vaccine_serotype	<=2	S	<=0.25	S	<=0.5	S	S	<=0.12	S	S	<=0.12	S	S	<=0.5	S	4	S	<=0.12	S	NA	<=0.5	S	<=0.25	S	1	S	1	S	<=0.25	S	<=1	S	<=0.03	S	S	S	<=1	S
AUSMDU00020368	SRR23726058	SRP426086	PRJNA857543	SAMN33606702	25/9/2018	Blood	66	09N	16;49;46	invasive	non_vaccine_serotype	<=2	S	<=0.25	S	<=0.5	S	S	<=0.12	S	S	<=0.12	S	S	<=0.5	S	2	S	<=0.12	S	NA	<=0.5	S	<=0.25	S	1	S	1	S	<=0.25	S	<=1	S	<=0.03	S	S	S	<=1	S
AUSMDU00020531	SRR23726057	SRP426086	PRJNA857543	SAMN33606703	1/10/2018	Blood	66	09N	16;49;46	invasive	non_vaccine_serotype	<=2	S	<=0.25	S	<=0.5	S	S	<=0.12	S	S	<=0.12	S	S	<=0.5	S	2	S	<=0.12	S	NA	<=0.5	S	<=0.25	S	1	S	1	S	<=0.25	S	<=1	S	<=0.03	S	S	S	<=1	S
AUSMDU00022639	SRR23726052	SRP426086	PRJNA857543	SAMN33606708	20/11/2018	Blood	66	09N	16;49;46	invasive	non_vaccine_serotype	<=2	S	<=0.25	S	<=0.5	S	S	<=0.12	S	S	<=0.12	S	S	<=0.5	S	<=1	S	<=0.12	S	NA	<=0.5	S	<=0.25	S	1	S	1	S	<=0.25	S	<=1	S	<=0.03	S	S	S	<=1	S
AUSMDU00025024	SRR23726049	SRP426086	PRJNA857543	SAMN33606709	27/1/2019	Blood	66	09N	16;49;46	invasive	non_vaccine_serotype	<=2	S	<=0.25	S	<=0.5	S	S	<=0.12	S	S	<=0.12	S	S	<=0.5	S	4	S	<=0.12	S	NA	<=0.5	S	<=0.25	S	1	S	1	S	<=0.25	S	<=1	S	<=0.03	S	S	S	<=1	S
AUSMDU00025886	SRR23726047	SRP426086	PRJNA857543	SAMN33606711	19/2/2019	Blood	66	09N	16;49;46	invasive	non_vaccine_serotype	<=2	S	<=0.25	S	<=0.5	S	S	<=0.12	S	S	<=0.12	S	S	<=0.5	S	4	S	<=0.12	S	NA	<=0.5	S	<=0.25	S	1	S	0.5	S	<=0.25	S	<=1	S	<=0.03	S	S	S	<=1	S
AUSMDU00026114	SRR23726043	SRP426086	PRJNA857543	SAMN33606712	24/2/2019	Blood	66	09N	16;49;46	invasive	non_vaccine_serotype	<=2	S	<=0.25	S	<=0.5	S	S	<=0.12	S	S	<=0.12	S	S	<=0.5	S	2	S	<=0.12	S	NA	<=0.5	S	<=0.25	S	1	S	1	S	<=0.25	S	<=1	S	<=0.03	S	S	S	<=1	S
AUSMDU00029725	SRR23726037	SRP426086	PRJNA857543	SAMN33606719	24/5/2019	Blood	66	09N	16;49;46	invasive	non_vaccine_serotype	<=2	S	<=0.25	S	<=0.5	S	S	<=0.12	S	S	<=0.12	S	S	<=0.5	S	2	S	<=0.12	S	NA	<=0.5	S	<=0.25	S	1	S	1	S	<=0.25	S	<=1	S	<=0.03	S	S	S	<=1	S
AUSMDU00030274	SRR23726036	SRP426086	PRJNA857543	SAMN33606720	6/6/2019	Blood	66	09N	16;49;46	invasive	non_vaccine_serotype	<=2	S	<=0.25	S	<=0.5	S	S	<=0.12	S	S	<=0.12	S	S	<=0.5	S	4	S	<=0.12	S	NA	<=0.5	S	<=0.25	S	2	S	1	S	<=0.25	S	<=1	S	<=0.03	S	S	S	<=1	S
AUSMDU00030435	SRR23726035	SRP426086	PRJNA857543	SAMN33606721	11/6/2019	Blood	66	09N	16;49;46	invasive	non_vaccine_serotype	<=2	S	<=0.25	S	<=0.5	S	S	<=0.12	S	S	<=0.12	S	S	<=0.5	S	4	S	<=0.12	S	NA	<=0.5	S	<=0.25	S	1	S	1	S	<=0.25	S	<=1	S	<=0.03	S	S	S	<=1	S
AUSMDU00030464	SRR23726032	SRP426086	PRJNA857543	SAMN33606723	14/6/2019	Blood	66	09N	16;49;46	invasive	non_vaccine_serotype	<=2	S	<=0.25	S	<=0.5	S	S	<=0.12	S	S	<=0.12	S	S	<=0.5	S	4	S	<=0.12	S	NA	<=0.5	S	<=0.25	S	1	S	2	S	<=0.25	S	<=1	S	<=0.03	S	S	S	<=1	S
AUSMDU00031557	SRR23726029	SRP426086	PRJNA857543	SAMN33606726	9/7/2019	Blood	66	09N	16;49;46	invasive	non_vaccine_serotype	<=2	S	<=0.25	S	<=0.5	S	S	<=0.12	S	S	<=0.12	S	S	<=0.5	S	4	S	<=0.12	S	NA	<=0.5	S	<=0.25	S	1	S	1	S	<=0.25	S	<=1	S	<=0.03	S	S	S	<=1	S
AUSMDU00031706	SRR23726028	SRP426086	PRJNA857543	SAMN33606727	11/7/2019	Blood	66	09N	16;49;46	invasive	non_vaccine_serotype	<=2	S	<=0.25	S	<=0.5	S	S	<=0.12	S	S	<=0.12	S	S	<=0.5	S	4	S	<=0.12	S	0.12	<=0.5	S	<=0.25	S	1	S	1	S	<=0.25	S	<=1	S	<=0.03	S	S	S	<=1	S
AUSMDU00032775	SRR23725907	SRP426086	PRJNA857543	SAMN33606730	30/7/2019	Blood	66	09N	16;49;46	invasive	non_vaccine_serotype	<=2	S	<=0.25	S	<=0.5	S	S	<=0.12	S	S	<=0.12	S	S	<=0.5	S	4	S	<=0.12	S	0.12	<=0.5	S	<=0.25	S	1	S	1	S	<=0.25	S	<=1	S	<=0.03	S	S	S	<=1	S
AUSMDU00034895	SRR23725904	SRP426086	PRJNA857543	SAMN33606732	29/8/2019	Blood	66	09N	16;49;46	invasive	non_vaccine_serotype	<=2	S	<=0.25	S	<=0.5	S	S	<=0.12	S	S	<=0.12	S	S	<=0.5	S	4	S	<=0.12	S	0.12	<=0.5	S	<=0.25	S	1	S	1	S	<=0.25	S	<=1	S	<=0.03	S	S	S	<=1	S
AUSMDU00042273	SRR23725902	SRP426086	PRJNA857543	SAMN33606734	3/9/2019	Blood	66	09N	16;49;46	invasive	non_vaccine_serotype	<=2	S	<=0.25	S	<=0.5	S	S	<=0.12	S	S	<=0.12	S	S	<=0.5	S	4	S	<=0.12	S	0.12	<=0.5	S	<=0.25	S	1	S	1	S	<=0.25	S	<=1	S	0.06	S	S	S	<=1	S
AUSMDU00035637	SRR23726027	SRP426086	PRJNA857543	SAMN33606738	16/9/2019	Blood	66	09N	16;49;46	invasive	non_vaccine_serotype	<=2	S	<=0.25	S	<=0.5	S	S	<=0.12	S	S	<=0.12	S	S	<=0.5	S	4	S	<=0.12	S	0.12	<=0.5	S	<=0.25	S	1	S	1	S	<=0.25	S	<=1	S	<=0.03	S	S	S	<=1	S
AUSMDU00042271	SRR23725899	SRP426086	PRJNA857543	SAMN33606739	25/9/2019	Blood	66	09N	16;49;46	invasive	non_vaccine_serotype	<=2	S	<=0.25	S	<=0.5	S	S	<=0.12	S	S	<=0.12	S	S	2	I	4	S	<=0.12	S	0.12	<=0.5	S	<=0.25	S	1	S	1	S	<=0.25	S	<=1	S	0.12	R	S	I	<=1	S
AUSMDU00036292	SRR23725898	SRP426086	PRJNA857543	SAMN33606740	2/10/2019	Blood	66	09N	16;49;46	invasive	non_vaccine_serotype	<=2	S	<=0.25	S	<=0.5	S	S	<=0.12	S	S	<=0.12	S	S	<=0.5	S	4	S	<=0.12	S	0.12	<=0.5	S	<=0.25	S	1	S	1	S	<=0.25	S	<=1	S	<=0.03	S	S	S	<=1	S
AUSMDU00036453	SRR23725897	SRP426086	PRJNA857543	SAMN33606741	6/10/2019	Blood	66	09N	16;49;46	invasive	non_vaccine_serotype	<=2	S	<=0.25	S	<=0.5	S	S	<=0.12	S	S	<=0.12	S	S	<=0.5	S	4	S	<=0.12	S	0.12	<=0.5	S	<=0.25	S	1	S	1	S	<=0.25	S	<=1	S	<=0.03	S	S	S	<=1	S
AUSMDU00036702	SRR23725894	SRP426086	PRJNA857543	SAMN33606742	12/10/2019	Blood	66	09N	16;49;46	invasive	non_vaccine_serotype	<=2	S	<=0.25	S	<=0.5	S	S	<=0.12	S	S	<=0.12	S	S	<=0.5	S	4	S	<=0.12	S	0.12	<=0.5	S	<=0.25	S	1	S	1	S	<=0.25	S	<=1	S	<=0.03	S	S	S	<=1	S
AUSMDU00036701	SRR23725893	SRP426086	PRJNA857543	SAMN33606743	12/10/2019	Blood	66	09N	16;49;46	invasive	non_vaccine_serotype	<=2	S	<=0.25	S	<=0.5	S	S	<=0.12	S	S	<=0.12	S	S	<=0.5	S	4	S	<=0.12	S	0.12	<=0.5	S	<=0.25	S	1	S	1	S	<=0.25	S	<=1	S	<=0.03	S	S	S	<=1	S
AUSMDU00038208	SRR23725891	SRP426086	PRJNA857543	SAMN33606745	5/11/2019	Blood	66	09N	16;49;46	invasive	non_vaccine_serotype	<=2	S	<=0.25	S	<=0.5	S	S	<=0.12	S	S	<=0.12	S	S	<=0.5	S	4	S	<=0.12	S	0.12	<=0.5	S	<=0.25	S	1	S	1	S	<=0.25	S	<=1	S	<=0.03	S	S	S	<=1	S
AUSMDU00039671	SRR23725889	SRP426086	PRJNA857543	SAMN33606747	20/12/2019	Blood	66	09N	16;49;46	invasive	non_vaccine_serotype	<=2	S	<=0.25	S	<=0.5	S	S	<=0.12	S	S	<=0.12	S	S	<=0.5	S	4	S	<=0.12	S	<=0.06	<=0.5	S	<=0.25	S	1	S	1	S	<=0.25	S	<=1	S	<=0.03	S	S	S	<=1	S
AUSMDU00040113	SRR23725888	SRP426086	PRJNA857543	SAMN33606748	30/12/2019	Blood	66	09N	16;49;46	invasive	non_vaccine_serotype	<=2	S	<=0.25	S	<=0.5	S	S	<=0.12	S	S	<=0.12	S	S	<=0.5	S	4	S	<=0.12	S	<=0.06	<=0.5	S	<=0.25	S	1	S	1	S	<=0.25	S	<=1	S	<=0.03	S	S	S	<=1	S
AUSMDU00040795	SRR23725887	SRP426086	PRJNA857543	SAMN33606749	22/1/2020	Blood	66	09N	16;49;46	invasive	non_vaccine_serotype	<=2	S	<=0.25	S	<=0.5	S	S	<=0.12	S	S	<=0.12	S	S	<=0.5	S	4	S	<=0.12	S	0.12	<=0.5	S	<=0.25	S	2	S	1	S	<=0.25	S	<=1	S	<=0.03	S	S	S	<=1	S
AUSMDU00040802	SRR23725886	SRP426086	PRJNA857543	SAMN33606750	23/1/2020	Blood	66	09N	16;49;46	invasive	non_vaccine_serotype	<=2	S	<=0.25	S	<=0.5	S	S	<=0.12	S	S	<=0.12	S	S	<=0.5	S	4	S	<=0.12	S	0.12	<=0.5	S	<=0.25	S	1	S	1	S	<=0.25	S	<=1	S	<=0.03	S	S	S	<=1	S
AUSMDU00043620	SRR23725885	SRP426086	PRJNA857543	SAMN33606751	27/2/2020	Blood	66	09N	16;49;46	invasive	non_vaccine_serotype	<=2	S	<=0.25	S	<=0.5	S	S	<=0.12	S	S	<=0.12	S	S	<=0.5	S	4	S	<=0.12	S	0.12	<=0.5	S	<=0.25	S	1	S	1	S	<=0.25	S	<=1	S	<=0.03	S	S	S	<=1	S
AUSMDU00044200	SRR23725883	SRP426086	PRJNA857543	SAMN33606752	10/3/2020	Blood	66	09N	16;49;46	invasive	non_vaccine_serotype	<=2	S	<=0.25	S	<=0.5	S	S	<=0.12	S	S	<=0.12	S	S	<=0.5	S	4	S	<=0.12	S	0.12	<=0.5	S	<=0.25	S	1	S	1	S	<=0.25	S	<=1	S	<=0.03	S	S	S	<=1	S
AUSMDU00044333	SRR23725882	SRP426086	PRJNA857543	SAMN33606753	15/3/2020	Blood	66	09N	16;49;46	invasive	non_vaccine_serotype	<=2	S	<=0.25	S	<=0.5	S	S	<=0.12	S	S	<=0.12	S	S	<=0.5	S	4	S	<=0.12	S	0.5	<=0.5	S	<=0.25	S	1	S	1	S	<=0.25	S	<=1	S	<=0.03	S	S	S	<=1	S
AUSMDU00045028	SRR23725881	SRP426086	PRJNA857543	SAMN33606754	7/4/2020	Blood	66	09N	16;49;46	invasive	non_vaccine_serotype	<=2	S	<=0.25	S	<=0.5	S	S	<=0.12	S	S	<=0.12	S	S	<=0.5	S	4	S	<=0.12	S	0.12	<=0.5	S	<=0.25	S	1	S	1	S	<=0.25	S	<=1	S	<=0.03	S	S	S	<=1	S
AUSMDU00045939	SRR23725880	SRP426086	PRJNA857543	SAMN33606755	26/4/2020	Blood	66	09N	16;49;46	invasive	non_vaccine_serotype	<=2	S	<=0.25	S	<=0.5	S	S	<=0.12	S	S	<=0.12	S	S	<=0.5	S	4	S	<=0.12	S	0.12	<=0.5	S	<=0.25	S	1	S	1	S	<=0.25	S	<=1	S	<=0.03	S	S	S	<=1	S
AUSMDU00049145	SRR23726005	SRP426086	PRJNA857543	SAMN33606757	20/8/2020	Blood	66	09N	16;49;46	invasive	non_vaccine_serotype	<=2	S	<=0.25	S	<=0.5	S	S	<=0.12	S	S	<=0.12	S	S	<=0.5	S	4	S	<=0.12	S	0.12	<=0.5	S	<=0.25	S	1	S	1	S	<=0.25	S	<=1	S	<=0.03	S	S	S	<=1	S
AUSMDU00054345	SRR23726026	SRP426086	PRJNA857543	SAMN33606758	30/11/2020	Blood	66	09N	16;49;46	invasive	non_vaccine_serotype	<=2	S	<=0.25	S	<=0.5	S	S	<=0.12	S	S	<=0.12	S	S	<=0.5	S	4	S	<=0.12	S	0.12	<=0.5	S	<=0.25	S	1	S	1	S	<=0.25	S	<=1	S	<=0.03	S	S	S	<=1	S
AUSMDU00054403	SRR23726025	SRP426086	PRJNA857543	SAMN33606759	3/12/2020	Blood	66	09N	16;49;46	invasive	non_vaccine_serotype	<=2	S	<=0.25	S	<=0.5	S	S	<=0.12	S	S	<=0.12	S	S	<=0.5	S	4	S	<=0.12	S	0.12	<=0.5	S	<=0.25	S	1	S	1	S	<=0.25	S	<=1	S	<=0.03	S	S	S	<=1	S
AUSMDU00055006	SRR23726024	SRP426086	PRJNA857543	SAMN33606760	10/12/2020	Swab	66	09N	16;49;46	invasive	non_vaccine_serotype	<=2	S	<=0.25	S	<=0.5	S	S	<=0.12	S	S	<=0.12	S	S	<=0.5	S	4	S	<=0.12	S	0.12	<=0.5	S	<=0.25	S	1	S	1	S	<=0.25	S	<=1	S	<=0.03	S	S	S	<=1	S
AUSMDU00062557	SRR23726021	SRP426086	PRJNA857543	SAMN33606762	4/7/2021	Blood	66	09N	16;49;46	invasive	non_vaccine_serotype	<=2	S	<=0.25	S	<=0.5	S	S	<=0.12	S	S	<=0.12	S	S	<=0.5	S	4	S	<=0.12	S	0.12	<=0.5	S	<=0.25	S	1	S	1	S	<=0.25	S	<=1	S	<=0.03	S	S	S	<=1	S
AUSMDU00064201	SRR23726020	SRP426086	PRJNA857543	SAMN33606763	17/8/2021	Blood	66	09N	16;49;46	invasive	non_vaccine_serotype	<=2	S	<=0.25	S	<=0.5	S	S	<=0.12	S	S	<=0.12	S	S	<=0.5	S	4	S	<=0.12	S	0.12	<=0.5	S	<=0.25	S	1	S	1	S	<=0.25	S	<=1	S	<=0.03	S	S	S	<=1	S
AUSMDU00064328	SRR23726019	SRP426086	PRJNA857543	SAMN33606764	22/8/2021	Blood	66	09N	16;49;46	invasive	non_vaccine_serotype	<=2	S	<=0.25	S	<=0.5	S	S	0.25	S	S	0.5	S	S	<=0.5	S	4	S	<=0.12	S	0.12	<=0.5	S	<=0.25	S	1	S	1	S	<=0.25	S	<=1	S	0.12	R	S	I	<=1	S
AUSMDU00066014	SRR23726018	SRP426086	PRJNA857543	SAMN33606765	29/10/2021	Blood	66	09N	16;49;46	invasive	non_vaccine_serotype	<=2	S	<=0.25	S	<=0.5	S	S	<=0.12	S	S	<=0.12	S	S	<=0.5	S	4	S	<=0.12	S	0.25	<=0.5	S	<=0.25	S	1	S	1	S	<=0.25	S	<=1	S	<=0.03	S	S	S	<=1	S
AUSMDU00066732	SRR23726016	SRP426086	PRJNA857543	SAMN33606767	7/12/2021	Blood	66	09N	16;49;46	invasive	non_vaccine_serotype	<=2	S	<=0.25	S	<=0.5	S	S	<=0.12	S	S	<=0.12	S	S	<=0.5	S	4	S	<=0.12	S	0.12	<=0.5	S	<=0.25	S	1	S	1	S	<=0.25	S	<=1	S	<=0.03	S	S	S	<=1	S
AUSMDU00035639	SRR23725835	SRP426086	PRJNA857543	SAMN33607085	12/9/2019	Blood	66	09N	16;49;46	invasive	non_vaccine_serotype	<=2	S	<=0.25	S	<=0.5	S	S	<=0.12	S	S	<=0.12	S	S	<=0.5	S	4	S	<=0.12	S	0.12	<=0.5	S	<=0.25	S	1	S	1	S	<=0.25	S	<=1	S	<=0.03	S	S	S	<=1	S
AUSMDU00028598	SRR23725737	SRP426086	PRJNA857543	SAMN33607094	25/4/2019	Blood	66	09N	16;49;46	invasive	non_vaccine_serotype	<=2	S	<=0.25	S	<=0.5	S	S	<=0.12	S	S	<=0.12	S	S	<=0.5	S	4	S	<=0.12	S	NA	<=0.5	S	<=0.25	S	1	S	1	S	<=0.25	S	<=1	S	<=0.03	S	S	S	<=1	S
AUSMDU00022011	SRR23725667	SRP426086	PRJNA857543	SAMN33607239	3/11/2018	Blood	66	09N	16;49;46	invasive	non_vaccine_serotype	<=2	S	<=0.25	S	<=0.5	S	S	<=0.12	S	S	<=0.12	S	S	<=0.5	S	2	S	<=0.12	S	NA	<=0.5	S	<=0.25	S	1	S	1	S	<=0.25	S	<=1	S	<=0.03	S	S	S	<=1	S
AUSMDU00026331	SRR23725664	SRP426086	PRJNA857543	SAMN33607240	1/3/2019	Blood	66	09N	16;49;46	invasive	non_vaccine_serotype	<=2	S	<=0.25	S	<=0.5	S	S	<=0.12	S	S	<=0.12	S	S	<=0.5	S	2	S	<=0.12	S	NA	<=0.5	S	<=0.25	S	1	S	1	S	<=0.25	S	<=1	S	<=0.03	S	S	S	<=1	S
AUSMDU00022101	SRR23725786	SRP426086	PRJNA857543	SAMN33607333	9/11/2018	Blood	66	09N	16;49;46	invasive	non_vaccine_serotype	<=2	S	<=0.25	S	<=0.5	S	S	<=0.12	S	S	<=0.12	S	S	<=0.5	S	<=1	S	<=0.12	S	NA	<=0.5	S	<=0.25	S	1	S	1	S	<=0.25	S	<=1	S	<=0.03	S	S	S	<=1	S
AUSMDU00067836	SRR23725622	SRP426086	PRJNA857543	SAMN33607365	23/1/2022	Blood	66	09N	16;49;46	invasive	non_vaccine_serotype	<=2	S	<=0.25	S	<=0.5	S	S	<=0.12	S	S	<=0.12	S	S	<=0.5	S	4	S	<=0.12	S	0.12	<=0.5	S	<=0.25	S	1	S	1	S	<=0.25	S	<=1	S	<=0.03	S	S	S	<=1	S
AUSMDU00068370	SRR23725489	SRP426086	PRJNA857543	SAMN33607372	18/2/2022	Blood	66	09N	16;49;46	invasive	non_vaccine_serotype	<=2	S	<=0.25	S	<=0.5	S	S	<=0.12	S	S	<=0.12	S	S	<=0.5	S	4	S	<=0.12	S	0.12	<=0.5	S	<=0.25	S	1	S	1	S	<=0.25	S	<=1	S	<=0.03	S	S	S	<=1	S
AUSMDU00068472	SRR23725487	SRP426086	PRJNA857543	SAMN33607374	25/2/2022	Blood	66	09N	16;49;46	invasive	non_vaccine_serotype	<=2	S	<=0.25	S	<=0.5	S	S	<=0.12	S	S	<=0.12	S	S	<=0.5	S	4	S	<=0.12	S	0.25	<=0.5	S	<=0.25	S	1	S	1	S	<=0.25	S	<=1	S	<=0.03	S	S	S	<=1	S
AUSMDU00070337	SRR23725774	SRP426086	PRJNA857543	SAMN33607410	23/4/2022	Blood	66	09N	16;49;46	invasive	non_vaccine_serotype	<=2	S	<=0.25	S	<=0.5	S	S	<=0.12	S	S	<=0.12	S	S	<=0.5	S	2	S	<=0.12	S	0.12	<=0.5	S	<=0.25	S	1	S	1	S	<=0.25	S	<=1	S	<=0.03	S	S	S	<=1	S
AUSMDU00070822	SRR23725849	SRP426086	PRJNA857543	SAMN33607420	2/5/2022	Blood	66	09N	16;49;46	invasive	non_vaccine_serotype	<=2	S	<=0.25	S	<=0.5	S	S	<=0.12	S	S	<=0.12	S	S	<=0.5	S	2	S	<=0.12	S	0.12	<=0.5	S	<=0.25	S	1	S	1	S	<=0.25	S	<=1	S	<=0.03	S	S	S	<=1	S
AUSMDU00072101	SRR23725760	SRP426086	PRJNA857543	SAMN33607442	28/5/2022	Blood	66	09N	16;49;46	invasive	non_vaccine_serotype	<=2	S	<=0.25	S	<=0.5	S	S	<=0.12	S	S	<=0.12	S	S	<=0.5	S	4	S	<=0.12	S	0.12	<=0.5	S	<=0.25	S	1	S	1	S	<=0.25	S	<=1	S	<=0.03	S	S	S	<=1	S
AUSMDU00072672	SRR23725599	SRP426086	PRJNA857543	SAMN33607474	13/6/2022	Blood	66	09N	16;49;46	invasive	non_vaccine_serotype	<=2	S	<=0.25	S	<=0.5	S	S	<=0.12	S	S	<=0.12	S	S	<=0.5	S	4	S	<=0.12	S	0.25	<=0.5	S	<=0.25	S	1	S	1	S	<=0.25	S	<=1	S	<=0.03	S	S	S	<=1	S
AUSMDU00072809	SRR23725594	SRP426086	PRJNA857543	SAMN33607479	16/6/2022	Blood	66	09N	16;49;46	invasive	non_vaccine_serotype	<=2	S	<=0.25	S	<=0.5	S	S	<=0.12	S	S	<=0.12	S	S	<=0.5	S	4	S	<=0.12	S	0.25	<=0.5	S	<=0.25	S	1	S	1	S	<=0.25	S	<=1	S	<=0.03	S	S	S	<=1	S
AUSMDU00072989	SRR23725817	SRP426086	PRJNA857543	SAMN33607487	19/6/2022	Blood	66	09N	16;49;46	invasive	non_vaccine_serotype	<=2	S	<=0.25	S	<=0.5	S	S	<=0.12	S	S	<=0.12	S	S	<=0.5	S	4	S	<=0.12	S	0.12	<=0.5	S	<=0.25	S	1	S	1	S	<=0.25	S	<=1	S	<=0.03	S	S	S	<=1	S
AUSMDU00074238	SRR23725814	SRP426086	PRJNA857543	SAMN33607510	16/6/2022	Blood	66	09N	16;49;46	invasive	non_vaccine_serotype	<=2	S	<=0.25	S	<=0.5	S	S	<=0.12	S	S	<=0.12	S	S	<=0.5	S	4	S	<=0.12	S	0.12	<=0.5	S	<=0.25	S	1	S	1	S	<=0.25	S	<=1	S	<=0.03	S	S	S	<=1	S
AUSMDU00074242	SRR23725813	SRP426086	PRJNA857543	SAMN33607511	19/6/2022	Blood	66	09N	16;49;46	invasive	non_vaccine_serotype	<=2	S	<=0.25	S	<=0.5	S	S	<=0.12	S	S	<=0.12	S	S	<=0.5	S	4	S	<=0.12	S	0.12	<=0.5	S	<=0.25	S	1	S	1	S	<=0.25	S	<=1	S	<=0.03	S	S	S	<=1	S
AUSMDU00022885	SRR23725579	SRP426086	PRJNA857543	SAMN33607099	3/11/2018	Blood	73	15A	16;49;46	invasive	non_vaccine_serotype	<=2	S	<=0.25	S	<=0.5	S	S	<=0.12	S	S	<=0.12	S	S	<=0.5	S	2	S	<=0.12	S	NA	<=0.5	S	<=0.25	S	1	S	1	S	<=0.25	S	<=1	S	<=0.03	S	S	S	<=1	S
AUSMDU00065258	SRR23727325	SRP426086	PRJNA857543	SAMN33606524	26/9/2021	Blood	81	06A	16;49;46	invasive	vaccine_serotype	<=2	S	>2	R	1	I	S	1	I	S	1	I	S	4	R	16	R	>1	R	<=0.06	<=0.5	S	>2	R	1	S	1	S	<=0.25	S	<=1	S	2	R	S	R	>8	R
AUSMDU00060876	SRR23727392	SRP426086	PRJNA857543	SAMN33606320	24/5/2021	Blood	100	33A	3	invasive	non_vaccine_serotype	NA	NA	NA	NA	<=0.5	S	S	<=0.12	S	S	<=0.12	S	S	<=0.5	S	2	S	<=0.12	S	NA	<=0.5	S	<=0.25	S	1	S	1	S	<=0.25	S	<=1	S	<=0.03	S	S	S	<=1	S
AUSMDU00019880	SRR23726311	SRP426086	PRJNA857543	SAMN33607009	30/7/2018	Blood	100	33A	3	invasive	non_vaccine_serotype	<=2	S	<=0.25	S	<=0.5	S	S	<=0.12	S	S	<=0.12	S	S	<=0.5	S	2	S	<=0.12	S	NA	<=0.5	S	<=0.25	S	1	S	1	S	<=0.25	S	<=1	S	<=0.03	S	S	S	<=1	S
AUSMDU00037455	SRR23726309	SRP426086	PRJNA857543	SAMN33607011	16/8/2018	Blood	100	33A	3	invasive	non_vaccine_serotype	<=2	S	<=0.25	S	<=0.5	S	S	<=0.12	S	S	<=0.12	S	S	<=0.5	S	2	S	<=0.12	S	NA	<=0.5	S	<=0.25	S	1	S	1	S	<=0.25	S	<=1	S	<=0.03	S	S	S	<=1	S
AUSMDU00025721	SRR23726302	SRP426086	PRJNA857543	SAMN33607019	15/2/2019	Blood	100	33A	3	invasive	non_vaccine_serotype	<=2	S	<=0.25	S	<=0.5	S	S	<=0.12	S	S	<=0.12	S	S	<=0.5	S	2	S	<=0.12	S	NA	<=0.5	S	<=0.25	S	1	S	1	S	<=0.25	S	<=1	S	<=0.03	S	S	S	<=1	S
AUSMDU00032368	SRR23725937	SRP426086	PRJNA857543	SAMN33607023	26/7/2019	Blood	100	33A	3	invasive	non_vaccine_serotype	<=2	S	<=0.25	S	<=0.5	S	S	<=0.12	S	S	<=0.12	S	S	<=0.5	S	4	S	<=0.12	S	0.12	<=0.5	S	<=0.25	S	1	S	1	S	<=0.25	S	<=1	S	<=0.03	S	S	S	<=1	S
AUSMDU00037457	SRR23725452	SRP426086	PRJNA857543	SAMN33607185	21/8/2018	Blood	100	33A	3	invasive	non_vaccine_serotype	<=2	S	<=0.25	S	<=0.5	S	S	<=0.12	S	S	<=0.12	S	S	<=0.5	S	2	S	<=0.12	S	NA	<=0.5	S	<=0.25	S	1	S	1	S	<=0.25	S	<=1	S	<=0.03	S	S	S	<=1	S
AUSMDU00041548	SRR23725537	SRP426086	PRJNA857543	SAMN33607187	6/2/2020	Blood	100	33A	3	invasive	non_vaccine_serotype	<=2	S	<=0.25	S	<=0.5	S	S	<=0.12	S	S	<=0.12	S	S	<=0.5	S	2	S	<=0.12	S	0.12	<=0.5	S	<=0.25	S	1	S	1	S	<=0.25	S	<=1	S	<=0.03	S	S	S	<=1	S
AUSMDU00036551	SRR23725402	SRP426086	PRJNA857543	SAMN33607284	43287	Blood	100	33A	3	invasive	non_vaccine_serotype	<=2	S	<=0.25	S	<=0.5	S	S	<=0.12	S	S	<=0.12	S	S	<=0.5	S	2	S	<=0.12	S	NA	<=0.5	S	<=0.25	S	1	S	1	S	<=0.25	S	<=1	S	<=0.03	S	S	S	<=1	S
AUSMDU00019883	SRR23725419	SRP426086	PRJNA857543	SAMN33607290	10/9/2018	Blood	100	33A	3	invasive	non_vaccine_serotype	<=2	S	>2	R	<=0.5	S	S	<=0.12	S	S	<=0.12	S	S	<=0.5	S	2	S	<=0.12	S	NA	<=0.5	S	>2	R	1	S	1	S	<=0.25	S	<=1	S	<=0.03	S	S	S	<=1	S
AUSMDU00022024	SRR23725411	SRP426086	PRJNA857543	SAMN33607296	6/11/2018	Blood	100	33A	3	invasive	non_vaccine_serotype	<=2	S	<=0.25	S	<=0.5	S	S	<=0.12	S	S	<=0.12	S	S	<=0.5	S	2	S	<=0.12	S	NA	<=0.5	S	<=0.25	S	1	S	1	S	<=0.25	S	<=1	S	<=0.03	S	S	S	<=1	S
AUSMDU00029238	SRR23725409	SRP426086	PRJNA857543	SAMN33607298	13/5/2019	Blood	100	33A	3	invasive	non_vaccine_serotype	<=2	S	<=0.25	S	<=0.5	S	S	<=0.12	S	S	<=0.12	S	S	<=0.5	S	2	S	<=0.12	S	NA	<=0.5	S	<=0.25	S	1	S	1	S	<=0.25	S	<=1	S	<=0.03	S	S	S	<=1	S
AUSMDU00030324	SRR23725404	SRP426086	PRJNA857543	SAMN33607301	4/6/2019	Blood	100	33A	3	invasive	non_vaccine_serotype	<=2	S	<=0.25	S	<=0.5	S	S	<=0.12	S	S	<=0.12	S	S	<=0.5	S	4	S	<=0.12	S	NA	<=0.5	S	<=0.25	S	1	S	1	S	<=0.25	S	<=1	S	<=0.03	S	S	S	<=1	S
AUSMDU00036552	SRR23725799	SRP426086	PRJNA857543	SAMN33607320	5/7/2018	Blood	100	33A	3	invasive	non_vaccine_serotype	<=2	S	<=0.25	S	<=0.5	S	S	<=0.12	S	S	<=0.12	S	S	<=0.5	S	2	S	<=0.12	S	NA	<=0.5	S	<=0.25	S	1	S	1	S	<=0.25	S	<=1	S	<=0.03	S	S	S	<=1	S
AUSMDU00065320	SRR23725797	SRP426086	PRJNA857543	SAMN33607322	2/10/2021	Blood	100	33A	3	invasive	non_vaccine_serotype	<=2	S	<=0.25	S	<=0.5	S	S	<=0.12	S	S	<=0.12	S	S	<=0.5	S	4	S	<=0.12	S	0.12	<=0.5	S	<=0.25	S	1	S	1	S	<=0.25	S	<=1	S	<=0.03	S	S	S	<=1	S
AUSMDU00064071	SRR23725796	SRP426086	PRJNA857543	SAMN33607324	13/8/2021	Blood	100	33A	3	invasive	non_vaccine_serotype	<=2	S	<=0.25	S	<=0.5	S	S	<=0.12	S	S	<=0.12	S	S	<=0.5	S	4	S	<=0.12	S	0.12	<=0.5	S	<=0.25	S	1	S	1	S	<=0.25	S	<=1	S	<=0.03	S	S	S	<=1	S
AUSMDU00067490	SRR23725633	SRP426086	PRJNA857543	SAMN33607355	9/1/2022	Blood	100	33A	3	invasive	non_vaccine_serotype	<=2	S	<=0.25	S	<=0.5	S	S	<=0.12	S	S	<=0.12	S	S	<=0.5	S	2	S	<=0.12	S	0.12	<=0.5	S	<=0.25	S	1	S	1	S	<=0.25	S	<=1	S	<=0.03	S	S	S	<=1	S
AUSMDU00068595	SRR23725485	SRP426086	PRJNA857543	SAMN33607376	25/2/2022	Blood	100	33A	3	invasive	non_vaccine_serotype	<=2	S	<=0.25	S	<=0.5	S	S	<=0.12	S	S	<=0.12	S	S	<=0.5	S	2	S	<=0.12	S	0.25	<=0.5	S	<=0.25	S	1	S	1	S	<=0.25	S	<=1	S	<=0.03	S	S	S	<=1	S
AUSMDU00066847	SRR23726313	SRP426086	PRJNA857543	SAMN33606929	10/12/2021	Blood	113	18C	50	invasive	vaccine_serotype	<=2	S	<=0.25	S	<=0.5	S	S	<=0.12	S	S	<=0.12	S	S	<=0.5	S	4	S	<=0.12	S	0.12	<=0.5	S	<=0.25	S	1	S	1	S	<=0.25	S	<=1	S	<=0.03	S	S	S	<=1	S
AUSMDU00036368	SRR23726262	SRP426086	PRJNA857543	SAMN33606571	2/7/2018	Blood	143	14	6	invasive	vaccine_serotype	<=2	S	>2	R	2	R	I	1	I	S	2	R	I	>4	R	4	S	>1	R	NA	<=0.5	S	>2	R	2	S	1	S	0.5	I	<=1	S	2	R	S	R	>8	R
AUSMDU00045100	SRR23726322	SRP426086	PRJNA857543	SAMN33606578	9/4/2020	Blood	143	14	6	invasive	vaccine_serotype	<=2	S	>2	R	2	R	I	2	R	I	2	R	I	>4	R	4	S	<=0.12	S	0.25	<=0.5	S	>2	R	1	S	1	S	0.5	I	<=1	S	4	R	I	R	>8	R
AUSMDU00065542	SRR23727402	SRP426086	PRJNA857543	SAMN33606228	23/9/2021	Blood	156	14	6	invasive	vaccine_serotype	4	I	<=0.25	S	2	R	I	2	R	I	2	R	I	>4	R	4	S	<=0.12	S	0.25	1	S	<=0.25	S	1	S	1	S	1	R	<=1	S	4	R	I	R	<=1	S
AUSMDU00030047	SRR23727401	SRP426086	PRJNA857543	SAMN33606229	31/5/2019	Blood	156	14	6	invasive	vaccine_serotype	4	I	NA	NA	2	R	I	2	R	I	>2	R	R	>4	R	4	S	<=0.12	S	NA	1	S	<=0.25	S	1	S	1	S	1	R	<=1	S	>4	R	R	R	<=1	S
AUSMDU00030024	SRR23727280	SRP426086	PRJNA857543	SAMN33606230	31/5/2019	Blood	156	14	6	invasive	vaccine_serotype	4	I	<=0.25	S	2	R	I	2	R	I	2	R	I	>4	R	4	S	<=0.12	S	NA	<=0.5	S	<=0.25	S	2	S	2	S	1	R	<=1	S	4	R	I	R	<=1	S
AUSMDU00030475	SRR23727257	SRP426086	PRJNA857543	SAMN33606231	13/6/2019	Blood	156	14	6	invasive	vaccine_serotype	4	I	<=0.25	S	2	R	I	2	R	I	2	R	I	>4	R	4	S	<=0.12	S	NA	1	S	<=0.25	S	1	S	1	S	0.5	I	<=1	S	4	R	I	R	<=1	S
AUSMDU00037303	SRR23726250	SRP426086	PRJNA857543	SAMN33606572	9/8/2018	Blood	156	14	6	invasive	vaccine_serotype	<=2	S	<=0.25	S	2	R	I	2	R	I	2	R	I	>4	R	4	S	<=0.12	S	NA	1	S	<=0.25	S	1	S	1	S	0.5	I	<=1	S	4	R	I	R	<=1	S
AUSMDU00032078	SRR23726100	SRP426086	PRJNA857543	SAMN33606574	18/7/2019	Blood	156	14	6	invasive	vaccine_serotype	<=2	S	<=0.25	S	1	I	S	1	I	S	1	I	S	4	R	4	S	<=0.12	S	0.12	<=0.5	S	<=0.25	S	1	S	1	S	0.5	I	<=1	S	2	R	S	R	<=1	S
AUSMDU00034797	SRR23725993	SRP426086	PRJNA857543	SAMN33606575	20/8/2019	Blood	156	14	6	invasive	vaccine_serotype	<=2	S	<=0.25	S	2	R	I	1	I	S	2	R	I	>4	R	4	S	<=0.12	S	0.12	<=0.5	S	<=0.25	S	1	S	1	S	0.5	I	<=1	S	4	R	I	R	<=1	S
AUSMDU00060761	SRR23725931	SRP426086	PRJNA857543	SAMN33606616	18/5/2021	Blood	156	14	6	invasive	vaccine_serotype	<=2	S	NA	NA	2	R	I	1	I	S	2	R	I	>4	R	4	S	<=0.12	S	NA	<=0.5	S	<=0.25	S	1	S	1	S	0.5	I	<=1	S	4	R	I	R	<=1	S
AUSMDU00023023	SRR23726184	SRP426086	PRJNA857543	SAMN33606660	27/11/2018	Blood	156	11A	6	invasive	non_vaccine_serotype	<=2	S	<=0.25	S	<=0.5	S	S	<=0.12	S	S	0.25	S	S	<=0.5	S	4	S	<=0.12	S	NA	<=0.5	S	<=0.25	S	1	S	2	S	<=0.25	S	<=1	S	0.5	R	S	I	<=1	S
AUSMDU00060230	SRR23726160	SRP426086	PRJNA857543	SAMN33606669	1/5/2021	Blood	156	11A	6	invasive	non_vaccine_serotype	<=2	S	NA	NA	2	R	I	1	I	S	2	R	I	>4	R	4	S	<=0.12	S	NA	<=0.5	S	>2	R	1	S	1	S	0.5	I	<=1	S	2	R	S	R	>8	R
AUSMDU00063079	SRR23726146	SRP426086	PRJNA857543	SAMN33606683	13/7/2021	Blood	156	11A	6	invasive	non_vaccine_serotype	<=2	S	<=0.25	S	<=0.5	S	S	<=0.12	S	S	0.25	S	S	<=0.5	S	4	S	<=0.12	S	0.25	<=0.5	S	<=0.25	S	1	S	1	S	<=0.25	S	<=1	S	0.25	R	S	I	<=1	S
AUSMDU00036736	SRR23726055	SRP426086	PRJNA857543	SAMN33606705	8/7/2018	Blood	156	11A	6	invasive	non_vaccine_serotype	<=2	S	>2	R	<=0.5	S	S	<=0.12	S	S	0.25	S	S	<=0.5	S	2	S	1	R	NA	<=0.5	S	>2	R	1	S	1	S	<=0.25	S	<=1	S	0.25	R	S	I	<=1	S
AUSMDU00020508	SRR23726054	SRP426086	PRJNA857543	SAMN33606706	28/9/2018	Blood	156	11A	6	invasive	non_vaccine_serotype	<=2	S	<=0.25	S	<=0.5	S	S	<=0.12	S	S	0.25	S	S	<=0.5	S	2	S	<=0.12	S	NA	<=0.5	S	<=0.25	S	1	S	1	S	<=0.25	S	<=1	S	0.5	R	S	I	<=1	S
AUSMDU00029613	SRR23725878	SRP426086	PRJNA857543	SAMN33606737	21/5/2019	Blood	156	11A	6	invasive	non_vaccine_serotype	<=2	S	<=0.25	S	<=0.5	S	S	0.25	S	S	0.25	S	S	<=0.5	S	4	S	<=0.12	S	NA	<=0.5	S	<=0.25	S	1	S	2	S	<=0.25	S	<=1	S	0.5	R	S	I	<=1	S
AUSMDU00030453	SRR23725892	SRP426086	PRJNA857543	SAMN33606744	12/6/2019	Blood	156	11A	6	invasive	non_vaccine_serotype	<=2	S	<=0.25	S	<=0.5	S	S	<=0.12	S	S	0.25	S	S	<=0.5	S	4	S	<=0.12	S	NA	<=0.5	S	<=0.25	S	1	S	1	S	<=0.25	S	<=1	S	0.5	R	S	I	<=1	S
AUSMDU00040185	SRR23726012	SRP426086	PRJNA857543	SAMN33606771	6/1/2020	Blood	156	09V	6	invasive	vaccine_serotype	<=2	S	>2	R	1	I	S	1	I	S	1	I	S	4	R	4	S	<=0.12	S	0.12	<=0.5	S	>2	R	1	S	1	S	<=0.25	S	<=1	S	2	R	S	R	>8	R
AUSMDU00030943	SRR23725865	SRP426086	PRJNA857543	SAMN33606778	21/6/2019	Blood	156	11A	6	invasive	non_vaccine_serotype	<=2	S	<=0.25	S	1	I	S	0.25	S	S	0.5	S	S	<=0.5	S	4	S	<=0.12	S	NA	2	I	<=0.25	S	1	S	1	S	1	R	<=1	S	>4	R	R	R	<=1	S
AUSMDU00036742	SRR23725996	SRP426086	PRJNA857543	SAMN33606786	11/7/2018	Blood	156	11A	6	invasive	non_vaccine_serotype	<=2	S	<=0.25	S	<=0.5	S	S	<=0.12	S	S	0.5	S	S	<=0.5	S	4	S	<=0.12	S	NA	<=0.5	S	<=0.25	S	1	S	1	S	<=0.25	S	<=1	S	0.5	R	S	I	<=1	S
AUSMDU00037460	SRR23725877	SRP426086	PRJNA857543	SAMN33606787	22/8/2018	Blood	156	11A	6	invasive	non_vaccine_serotype	<=2	S	<=0.25	S	<=0.5	S	S	<=0.12	S	S	0.25	S	S	<=0.5	S	4	S	<=0.12	S	NA	<=0.5	S	<=0.25	S	1	S	1	S	<=0.25	S	<=1	S	0.5	R	S	I	<=1	S
AUSMDU00023111	SRR23725873	SRP426086	PRJNA857543	SAMN33606791	29/11/2018	Blood	156	11A	6	invasive	non_vaccine_serotype	<=2	S	<=0.25	S	<=0.5	S	S	<=0.12	S	S	0.25	S	S	<=0.5	S	4	S	<=0.12	S	NA	<=0.5	S	<=0.25	S	1	S	1	S	<=0.25	S	<=1	S	0.5	R	S	I	<=1	S
AUSMDU00029870	SRR23726279	SRP426086	PRJNA857543	SAMN33606796	28/5/2019	Blood	156	11A	6	invasive	non_vaccine_serotype	<=2	S	<=0.25	S	<=0.5	S	S	<=0.12	S	S	0.25	S	S	<=0.5	S	4	S	<=0.12	S	NA	<=0.5	S	<=0.25	S	1	S	1	S	<=0.25	S	<=1	S	0.5	R	S	I	<=1	S
AUSMDU00030452	SRR23726278	SRP426086	PRJNA857543	SAMN33606797	10/6/2019	Blood	156	11A	6	invasive	non_vaccine_serotype	<=2	S	<=0.25	S	<=0.5	S	S	<=0.12	S	S	0.25	S	S	<=0.5	S	4	S	<=0.12	S	NA	<=0.5	S	<=0.25	S	1	S	1	S	<=0.25	S	<=1	S	0.25	R	S	I	<=1	S
AUSMDU00032197	SRR23725860	SRP426086	PRJNA857543	SAMN33606802	18/7/2019	Blood	156	11A	6	invasive	non_vaccine_serotype	<=2	S	<=0.25	S	<=0.5	S	S	<=0.12	S	S	0.25	S	S	<=0.5	S	4	S	<=0.12	S	0.12	<=0.5	S	<=0.25	S	1	S	1	S	<=0.25	S	<=1	S	0.25	R	S	I	<=1	S
AUSMDU00060136	SRR23725855	SRP426086	PRJNA857543	SAMN33606807	27/4/2021	Blood	156	11A	6	invasive	non_vaccine_serotype	<=2	S	NA	NA	<=0.5	S	S	<=0.12	S	S	0.25	S	S	<=0.5	S	4	S	<=0.12	S	NA	<=0.5	S	<=0.25	S	1	S	1	S	<=0.25	S	<=1	S	0.5	R	S	I	<=1	S
AUSMDU00062034	SRR23726349	SRP426086	PRJNA857543	SAMN33606811	21/6/2021	Blood	156	11A	6	invasive	non_vaccine_serotype	<=2	S	NA	NA	<=0.5	S	S	<=0.12	S	S	0.25	S	S	<=0.5	S	4	S	<=0.12	S	NA	<=0.5	S	<=0.25	S	1	S	1	S	<=0.25	S	<=1	S	0.5	R	S	I	<=1	S
AUSMDU00063340	SRR23726346	SRP426086	PRJNA857543	SAMN33606813	20/7/2021	Blood	156	11A	6	invasive	non_vaccine_serotype	<=2	S	NA	NA	<=0.5	S	S	0.25	S	S	0.25	S	S	<=0.5	S	4	S	<=0.12	S	NA	<=0.5	S	<=0.25	S	1	S	1	S	<=0.25	S	<=1	S	0.5	R	S	I	<=1	S
AUSMDU00024242	SRR23726257	SRP426086	PRJNA857543	SAMN33606816	NA	Blood	156	11A	6	invasive	non_vaccine_serotype	<=2	S	<=0.25	S	1	I	S	0.5	S	S	1	I	S	4	R	2	S	<=0.12	S	NA	<=0.5	S	<=0.25	S	1	S	1	S	<=0.25	S	<=1	S	1	R	S	I	<=1	S
AUSMDU00038453	SRR23726255	SRP426086	PRJNA857543	SAMN33606818	22/11/2019	Blood	156	11C	6	invasive	non_vaccine_serotype	<=2	S	<=0.25	S	<=0.5	S	S	<=0.12	S	S	0.25	S	S	<=0.5	S	4	S	<=0.12	S	0.12	<=0.5	S	<=0.25	S	1	S	1	S	<=0.25	S	<=1	S	0.25	R	S	I	<=1	S
AUSMDU00035856	SRR23725979	SRP426086	PRJNA857543	SAMN33606886	23/9/2019	Blood	156	15B	6	invasive	non_vaccine_serotype	<=2	S	<=0.25	S	1	I	S	0.5	S	S	1	I	S	4	R	4	S	<=0.12	S	0.25	<=0.5	S	<=0.25	S	1	S	1	S	0.5	I	<=1	S	2	R	S	R	<=1	S
AUSMDU00030431	SRR23725713	SRP426086	PRJNA857543	SAMN33607114	14/6/2019	Blood	156	11A	6	invasive	non_vaccine_serotype	<=2	S	<=0.25	S	<=0.5	S	S	<=0.12	S	S	0.25	S	S	<=0.5	S	4	S	<=0.12	S	NA	<=0.5	S	<=0.25	S	1	S	1	S	<=0.25	S	<=1	S	0.5	R	S	I	<=1	S
AUSMDU00034606	SRR23725494	SRP426086	PRJNA857543	SAMN33607281	27/8/2019	Blood	156	14	6	invasive	vaccine_serotype	<=2	S	<=0.25	S	2	R	I	1	I	S	2	R	I	>4	R	2	S	<=0.12	S	0.5	<=0.5	S	<=0.25	S	1	S	1	S	0.5	I	<=1	S	4	R	I	R	<=1	S
AUSMDU00056807	SRR23725641	SRP426086	PRJNA857543	SAMN33607329	11/2/2021	Blood	156	14	6	invasive	vaccine_serotype	<=2	S	NA	NA	2	R	I	1	I	S	2	R	I	>4	R	4	S	<=0.12	S	NA	<=0.5	S	<=0.25	S	1	S	1	S	0.5	I	<=1	S	4	R	I	R	<=1	S
AUSMDU00067500	SRR23725634	SRP426086	PRJNA857543	SAMN33607354	8/1/2022	Blood	156	11A	6	invasive	non_vaccine_serotype	<=2	S	<=0.25	S	<=0.5	S	S	<=0.12	S	S	0.25	S	S	<=0.5	S	4	S	<=0.12	S	0.12	<=0.5	S	<=0.25	S	1	S	1	S	<=0.25	S	<=1	S	0.5	R	S	I	<=1	S
AUSMDU00067662	SRR23725627	SRP426086	PRJNA857543	SAMN33607360	16/1/2022	Blood	156	11E	6	invasive	non_vaccine_serotype	<=2	S	<=0.25	S	<=0.5	S	S	<=0.12	S	S	0.25	S	S	<=0.5	S	4	S	<=0.12	S	0.12	<=0.5	S	<=0.25	S	1	S	1	S	<=0.25	S	<=1	S	0.25	R	S	I	<=1	S
AUSMDU00069345	SRR23725472	SRP426086	PRJNA857543	SAMN33607388	17/3/2022	Blood	156	11E	6	invasive	non_vaccine_serotype	<=2	S	<=0.25	S	<=0.5	S	S	<=0.12	S	S	0.25	S	S	<=0.5	S	4	S	<=0.12	S	0.25	<=0.5	S	<=0.25	S	1	S	1	S	<=0.25	S	<=1	S	0.5	R	S	I	<=1	S
AUSMDU00070075	SRR23725390	SRP426086	PRJNA857543	SAMN33607405	17/4/2022	Blood	156	11A	6	invasive	non_vaccine_serotype	<=2	S	<=0.25	S	<=0.5	S	S	<=0.12	S	S	0.25	S	S	<=0.5	S	2	S	<=0.12	S	0.25	<=0.5	S	<=0.25	S	1	S	1	S	<=0.25	S	<=1	S	0.5	R	S	I	<=1	S
AUSMDU00071537	SRR23725768	SRP426086	PRJNA857543	SAMN33607436	23/5/2022	Blood	156	11A	6	invasive	non_vaccine_serotype	<=2	S	<=0.25	S	<=0.5	S	S	<=0.12	S	S	0.25	S	S	<=0.5	S	4	S	<=0.12	S	0.12	<=0.5	S	<=0.25	S	1	S	1	S	<=0.25	S	<=1	S	0.5	R	S	I	<=1	S
AUSMDU00072129	SRR23725757	SRP426086	PRJNA857543	SAMN33607445	26/5/2022	Blood	156	11A	6	invasive	non_vaccine_serotype	<=2	S	<=0.25	S	<=0.5	S	S	<=0.12	S	S	0.25	S	S	<=0.5	S	4	S	<=0.12	S	0.25	<=0.5	S	<=0.25	S	1	S	1	S	<=0.25	S	<=1	S	0.5	R	S	I	<=1	S
AUSMDU00072376	SRR23725745	SRP426086	PRJNA857543	SAMN33607456	6/6/2022	Blood	156	14	6	invasive	vaccine_serotype	<=2	S	<=0.25	S	2	R	I	2	R	I	2	R	I	>4	R	4	S	<=0.12	S	0.5	1	S	<=0.25	S	1	S	1	S	1	R	<=1	S	4	R	I	R	<=1	S
AUSMDU00072436	SRR23725608	SRP426086	PRJNA857543	SAMN33607464	9/6/2022	Blood	156	14	6	invasive	vaccine_serotype	<=2	S	<=0.25	S	2	R	I	2	R	I	2	R	I	>4	R	4	S	<=0.12	S	0.25	1	S	<=0.25	S	1	S	1	S	0.5	I	<=1	S	4	R	I	R	<=1	S
AUSMDU00072800	SRR23725731	SRP426086	PRJNA857543	SAMN33607507	6/6/2022	Blood	156	14	6	invasive	vaccine_serotype	<=2	S	<=0.25	S	2	R	I	2	R	I	2	R	I	>4	R	8	R	<=0.12	S	0.25	<=0.5	S	<=0.25	S	1	S	1	S	0.5	I	<=1	S	4	R	I	R	<=1	S
AUSMDU00072802	SRR23725730	SRP426086	PRJNA857543	SAMN33607508	9/6/2022	Blood	156	14	6	invasive	vaccine_serotype	<=2	S	<=0.25	S	2	R	I	1	I	S	2	R	I	>4	R	4	S	<=0.12	S	0.25	1	S	<=0.25	S	2	S	1	S	1	R	<=1	S	4	R	I	R	<=1	S
AUSMDU00059931	SRR23727243	SRP426086	PRJNA857543	SAMN33606345	20/4/2021	Joint fluid	162	15B	6	invasive	non_vaccine_serotype	NA	NA	NA	NA	<=0.5	S	S	<=0.12	S	S	<=0.12	S	S	<=0.5	S	2	S	<=0.12	S	NA	<=0.5	S	>2	R	1	S	2	S	<=0.25	S	<=1	S	<=0.03	S	S	S	<=1	S
AUSMDU00073062	SRR23727231	SRP426086	PRJNA857543	SAMN33606355	22/6/2022	Blood	162	15B/15C	6	invasive	non_vaccine_serotype	NA	NA	NA	NA	NA	NA	NA	NA	NA	NA	NA	NA	NA	NA	NA	NA	NA	NA	NA	NA	NA	NA	NA	NA	NA	NA	NA	NA	NA	NA	NA	NA	NA	NA	NA	NA	NA	NA
AUSMDU00038722	SRR23726013	SRP426086	PRJNA857543	SAMN33606770	30/11/2019	Blood	162	09V	6	invasive	vaccine_serotype	<=2	S	<=0.25	S	<=0.5	S	S	<=0.12	S	S	<=0.12	S	S	<=0.5	S	2	S	<=0.12	S	<=0.06	<=0.5	S	<=0.25	S	1	S	0.5	S	<=0.25	S	<=1	S	<=0.03	S	S	S	<=1	S
AUSMDU00026057	SRR23726343	SRP426086	PRJNA857543	SAMN33606881	23/2/2019	Blood	162	15B	6	invasive	non_vaccine_serotype	<=2	S	<=0.25	S	<=0.5	S	S	<=0.12	S	S	<=0.12	S	S	<=0.5	S	2	S	<=0.12	S	NA	<=0.5	S	<=0.25	S	1	S	1	S	<=0.25	S	<=1	S	<=0.03	S	S	S	<=1	S
AUSMDU00037298	SRR23725965	SRP426086	PRJNA857543	SAMN33606899	7/8/2018	Blood	162	15B/15C	6	invasive	non_vaccine_serotype	<=2	S	2	R	<=0.5	S	S	<=0.12	S	S	<=0.12	S	S	<=0.5	S	2	S	<=0.12	S	NA	<=0.5	S	2	R	1	S	1	S	<=0.25	S	<=1	S	<=0.03	S	S	S	<=1	S
AUSMDU00026816	SRR23725964	SRP426086	PRJNA857543	SAMN33606900	17/3/2019	Blood	162	15B/15C	6	invasive	non_vaccine_serotype	<=2	S	<=0.25	S	<=0.5	S	S	<=0.12	S	S	<=0.12	S	S	<=0.5	S	2	S	<=0.12	S	NA	<=0.5	S	<=0.25	S	1	S	1	S	<=0.25	S	<=1	S	<=0.03	S	S	S	<=1	S
AUSMDU00047138	SRR23726323	SRP426086	PRJNA857543	SAMN33606901	14/6/2020	Blood	162	15B/15C	6	invasive	non_vaccine_serotype	<=2	S	<=0.25	S	<=0.5	S	S	<=0.12	S	S	<=0.12	S	S	<=0.5	S	2	S	<=0.12	S	0.12	<=0.5	S	<=0.25	S	1	S	1	S	<=0.25	S	<=1	S	<=0.03	S	S	S	<=1	S
AUSMDU00037283	SRR23725940	SRP426086	PRJNA857543	SAMN33607002	43310	Blood	162	24B	6	invasive	non_vaccine_serotype	<=2	S	<=0.25	S	<=0.5	S	S	<=0.12	S	S	<=0.12	S	S	<=0.5	S	2	S	<=0.12	S	NA	<=0.5	S	<=0.25	S	1	S	1	S	<=0.25	S	<=1	S	<=0.03	S	S	S	<=1	S
AUSMDU00036750	SRR23725554	SRP426086	PRJNA857543	SAMN33607174	13/7/2018	Blood	162	24B	6	invasive	non_vaccine_serotype	<=2	S	<=0.25	S	<=0.5	S	S	<=0.12	S	S	<=0.12	S	S	<=0.5	S	<=1	S	<=0.12	S	NA	<=0.5	S	<=0.25	S	1	S	1	S	<=0.25	S	<=1	S	<=0.03	S	S	S	<=1	S
AUSMDU00067129	SRR23725504	SRP426086	PRJNA857543	SAMN33607272	17/12/2021	Blood	162	24A	6	invasive	non_vaccine_serotype	<=2	S	<=0.25	S	<=0.5	S	S	<=0.12	S	S	<=0.12	S	S	<=0.5	S	<=1	S	<=0.12	S	<=0.06	<=0.5	S	<=0.25	S	1	S	0.5	S	<=0.25	S	<=1	S	<=0.03	S	S	S	<=1	S
AUSMDU00022340	SRR23725498	SRP426086	PRJNA857543	SAMN33607278	16/11/2018	Blood	162	24B	6	invasive	non_vaccine_serotype	<=2	S	<=0.25	S	<=0.5	S	S	1	I	S	2	R	I	1	S	2	S	<=0.12	S	NA	<=0.5	S	<=0.25	S	1	S	1	S	<=0.25	S	<=1	S	0.25	R	S	I	<=1	S
AUSMDU00043718	SRR23725801	SRP426086	PRJNA857543	SAMN33607319	3/3/2020	Blood	162	24A	6	invasive	non_vaccine_serotype	<=2	S	<=0.25	S	<=0.5	S	S	0.25	S	S	<=0.12	S	S	<=0.5	S	<=1	S	<=0.12	S	<=0.06	<=0.5	S	<=0.25	S	1	S	1	S	<=0.25	S	<=1	S	<=0.03	S	S	S	<=1	S
AUSMDU00074036	SRR23725729	SRP426086	PRJNA857543	SAMN33607509	22/6/2022	Blood	162	15C	6	invasive	non_vaccine_serotype	<=2	S	<=0.25	S	<=0.5	S	S	<=0.12	S	S	<=0.12	S	S	<=0.5	S	2	S	<=0.12	S	0.12	<=0.5	S	<=0.25	S	1	S	0.5	S	<=0.25	S	<=1	S	<=0.03	S	S	S	<=1	S
AUSMDU00066705	SRR23727221	SRP426086	PRJNA857543	SAMN33606364	30/11/2021	Other	166	23A	6	invasive	non_vaccine_serotype	8	R	>2	R	4	R	R	1	I	S	2	R	I	>4	R	4	S	>1	R	<=0.06	1	S	>2	R	1	S	0.5	S	1	R	<=1	S	4	R	I	R	>8	R
AUSMDU00060585	SRR23727217	SRP426086	PRJNA857543	SAMN33606368	13/5/2021	Blood	166	23A	6	invasive	non_vaccine_serotype	16	R	NA	NA	4	R	R	2	R	I	>2	R	R	>4	R	4	S	>1	R	NA	2	I	>2	R	1	S	1	S	1	R	<=1	S	4	R	I	R	>8	R
AUSMDU00068449	SRR23727624	SRP426086	PRJNA857543	SAMN33606369	21/2/2022	Blood	166	23A	6	invasive	non_vaccine_serotype	16	R	>2	R	4	R	R	2	R	I	>2	R	R	>4	R	8	R	>1	R	0.12	2	I	>2	R	1	S	1	S	1	R	<=1	S	4	R	I	R	>8	R
AUSMDU00072438	SRR23725607	SRP426086	PRJNA857543	SAMN33607465	9/6/2022	Blood	166	23A	6	invasive	non_vaccine_serotype	<=2	S	<=0.25	S	<=0.5	S	S	<=0.12	S	S	0.25	S	S	<=0.5	S	4	S	<=0.12	S	0.12	<=0.5	S	<=0.25	S	1	S	1	S	<=0.25	S	<=1	S	0.25	R	S	I	<=1	S
AUSMDU00036765	SRR23726244	SRP426086	PRJNA857543	SAMN33606932	18/7/2018	Blood	172	19A	5	invasive	vaccine_serotype	<=2	S	<=0.25	S	<=0.5	S	S	<=0.12	S	S	0.25	S	S	1	S	4	S	<=0.12	S	NA	<=0.5	S	<=0.25	S	1	S	1	S	<=0.25	S	<=1	S	1	R	S	I	<=1	S
AUSMDU00072565	SRR23725602	SRP426086	PRJNA857543	SAMN33607471	12/6/2022	Blood	172	15B	5	invasive	non_vaccine_serotype	<=2	S	<=0.25	S	<=0.5	S	S	0.25	S	S	0.5	S	S	<=0.5	S	4	S	<=0.12	S	0.12	<=0.5	S	<=0.25	S	1	S	1	S	<=0.25	S	<=1	S	1	R	S	I	<=1	S
AUSMDU00034728	SRR23726163	SRP426086	PRJNA857543	SAMN33606666	19/8/2019	Blood	177	07B/07C/40	44	invasive	non_vaccine_serotype	<=2	S	<=0.25	S	<=0.5	S	S	<=0.12	S	S	<=0.12	S	S	<=0.5	S	4	S	<=0.12	S	0.12	<=0.5	S	<=0.25	S	1	S	1	S	<=0.25	S	<=1	S	<=0.03	S	S	S	<=1	S
AUSMDU00037446	SRR23725947	SRP426086	PRJNA857543	SAMN33607003	13/8/2018	Blood	177	24B	44	invasive	non_vaccine_serotype	<=2	S	<=0.25	S	<=0.5	S	S	<=0.12	S	S	<=0.12	S	S	<=0.5	S	2	S	<=0.12	S	NA	<=0.5	S	<=0.25	S	1	S	1	S	<=0.25	S	<=1	S	<=0.03	S	S	S	<=1	S
AUSMDU00022715	SRR23725455	SRP426086	PRJNA857543	SAMN33607180	21/11/2018	Blood	177	24B	44	invasive	non_vaccine_serotype	<=2	S	<=0.25	S	<=0.5	S	S	<=0.12	S	S	<=0.12	S	S	<=0.5	S	4	S	<=0.12	S	NA	<=0.5	S	<=0.25	S	1	S	1	S	<=0.25	S	<=1	S	<=0.03	S	S	S	<=1	S
AUSMDU00037278	SRR23725503	SRP426086	PRJNA857543	SAMN33607273	27/7/2018	Blood	177	24B	44	invasive	non_vaccine_serotype	<=2	S	<=0.25	S	<=0.5	S	S	<=0.12	S	S	<=0.12	S	S	<=0.5	S	2	S	<=0.12	S	NA	<=0.5	S	<=0.25	S	1	S	1	S	<=0.25	S	<=1	S	<=0.03	S	S	S	<=1	S
AUSMDU00037299	SRR23725502	SRP426086	PRJNA857543	SAMN33607274	9/8/2018	Blood	177	24B	44	invasive	non_vaccine_serotype	<=2	S	<=0.25	S	<=0.5	S	S	<=0.12	S	S	<=0.12	S	S	<=0.5	S	2	S	<=0.12	S	NA	<=0.5	S	<=0.25	S	1	S	0.5	S	<=0.25	S	<=1	S	<=0.03	S	S	S	<=1	S
AUSMDU00020163	SRR23725500	SRP426086	PRJNA857543	SAMN33607276	18/9/2018	Blood	177	24B	44	invasive	non_vaccine_serotype	<=2	S	<=0.25	S	<=0.5	S	S	<=0.12	S	S	<=0.12	S	S	<=0.5	S	2	S	<=0.12	S	NA	<=0.5	S	<=0.25	S	1	S	1	S	<=0.25	S	<=1	S	<=0.03	S	S	S	<=1	S
AUSMDU00021529	SRR23725499	SRP426086	PRJNA857543	SAMN33607277	22/10/2018	Blood	177	24B	44	invasive	non_vaccine_serotype	<=2	S	<=0.25	S	<=0.5	S	S	<=0.12	S	S	<=0.12	S	S	<=0.5	S	2	S	<=0.12	S	NA	<=0.5	S	<=0.25	S	1	S	1	S	<=0.25	S	<=1	S	<=0.03	S	S	S	<=1	S
AUSMDU00042294	SRR23725495	SRP426086	PRJNA857543	SAMN33607280	19/2/2020	Blood	177	24B	44	invasive	non_vaccine_serotype	<=2	S	<=0.25	S	<=0.5	S	S	<=0.12	S	S	<=0.12	S	S	<=0.5	S	2	S	<=0.12	S	0.12	<=0.5	S	<=0.25	S	1	S	0.5	S	<=0.25	S	<=1	S	<=0.03	S	S	S	<=1	S
AUSMDU00069654	SRR23725469	SRP426086	PRJNA857543	SAMN33607391	30/3/2022	Blood	177	07C	44	invasive	non_vaccine_serotype	<=2	S	<=0.25	S	<=0.5	S	S	<=0.12	S	S	<=0.12	S	S	<=0.5	S	4	S	<=0.12	S	0.25	<=0.5	S	<=0.25	S	1	S	1	S	<=0.25	S	<=1	S	<=0.03	S	S	S	<=1	S
AUSMDU00030159	SRR23727270	SRP426086	PRJNA857543	SAMN33606239	29/5/2019	Blood	179	19F	44	invasive	vaccine_serotype	4	I	>2	R	2	R	I	2	R	I	2	R	I	>4	R	4	S	>1	R	NA	1	S	>2	R	1	S	1	S	1	R	<=1	S	4	R	I	R	<=1	S
AUSMDU00039482	SRR23726107	SRP426086	PRJNA857543	SAMN33606855	29/11/2019	Swab	179	19F	44	invasive	vaccine_serotype	<=2	S	<=0.25	S	<=0.5	S	S	0.25	S	S	0.5	S	S	2	I	4	S	<=0.12	S	0.12	<=0.5	S	<=0.25	S	1	S	1	S	<=0.25	S	<=1	S	0.5	R	S	I	<=1	S
AUSMDU00038192	SRR23726285	SRP426086	PRJNA857543	SAMN33607038	14/11/2019	Blood	179	19F	44	invasive	vaccine_serotype	<=2	S	<=0.25	S	<=0.5	S	S	0.5	S	S	0.5	S	S	4	R	4	S	<=0.12	S	0.12	<=0.5	S	<=0.25	S	1	S	1	S	<=0.25	S	<=1	S	1	R	S	I	<=1	S
AUSMDU00042636	SRR23725558	SRP426086	PRJNA857543	SAMN33607048	21/2/2020	Blood	179	19F	44	invasive	vaccine_serotype	<=2	S	>2	R	<=0.5	S	S	0.25	S	S	0.5	S	S	2	I	4	S	>1	R	<=0.06	<=0.5	S	>2	R	1	S	0.5	S	<=0.25	S	<=1	S	1	R	S	I	>8	R
AUSMDU00056078	SRR23725407	SRP426086	PRJNA857543	SAMN33607066	14/1/2021	Swab	179	19F	44	invasive	vaccine_serotype	<=2	S	NA	NA	1	I	S	0.5	S	S	1	I	S	4	R	4	S	>1	R	NA	<=0.5	S	>2	R	1	S	1	S	<=0.25	S	<=1	S	2	R	S	R	>8	R
AUSMDU00036365	SRR23727262	SRP426086	PRJNA857543	SAMN33606245	1/7/2018	Blood	180	3	12	invasive	vaccine_serotype	NA	NA	NA	NA	<=0.5	S	S	<=0.12	S	S	<=0.12	S	S	<=0.5	S	4	S	<=0.12	S	NA	<=0.5	S	<=0.25	S	2	S	1	S	<=0.25	S	<=1	S	<=0.03	S	S	S	<=1	S
AUSMDU00036364	SRR23727261	SRP426086	PRJNA857543	SAMN33606246	2/7/2018	Blood	180	3	12	invasive	vaccine_serotype	NA	NA	NA	NA	<=0.5	S	S	<=0.12	S	S	<=0.12	S	S	<=0.5	S	2	S	<=0.12	S	NA	<=0.5	S	<=0.25	S	2	S	1	S	<=0.25	S	<=1	S	<=0.03	S	S	S	<=1	S
AUSMDU00067264	SRR23727260	SRP426086	PRJNA857543	SAMN33606247	7/4/2021	Blood	180	3	12	invasive	vaccine_serotype	NA	NA	NA	NA	<=0.5	S	S	<=0.12	S	S	<=0.12	S	S	<=0.5	S	2	S	<=0.12	S	NA	<=0.5	S	<=0.25	S	1	S	0.5	S	<=0.25	S	<=1	S	<=0.03	S	S	S	<=1	S
AUSMDU00063243	SRR23727258	SRP426086	PRJNA857543	SAMN33606249	20/7/2021	Blood	180	3	12	invasive	vaccine_serotype	NA	NA	NA	NA	<=0.5	S	S	<=0.12	S	S	<=0.12	S	S	<=0.5	S	<=1	S	<=0.12	S	NA	<=0.5	S	<=0.25	S	1	S	0.5	S	<=0.25	S	<=1	S	<=0.03	S	S	S	<=1	S
AUSMDU00032066	SRR23727635	SRP426086	PRJNA857543	SAMN33606251	17/5/2019	Blood	180	3	12	invasive	vaccine_serotype	NA	NA	NA	NA	<=0.5	S	S	<=0.12	S	S	<=0.12	S	S	<=0.5	S	2	S	<=0.12	S	NA	<=0.5	S	<=0.25	S	2	S	0.5	S	<=0.25	S	<=1	S	<=0.03	S	S	S	<=1	S
AUSMDU00060124	SRR23727651	SRP426086	PRJNA857543	SAMN33606257	26/4/2021	Blood	180	3	12	invasive	vaccine_serotype	NA	NA	NA	NA	<=0.5	S	S	<=0.12	S	S	<=0.12	S	S	<=0.5	S	2	S	<=0.12	S	NA	<=0.5	S	<=0.25	S	2	S	1	S	<=0.25	S	<=1	S	<=0.03	S	S	S	<=1	S
AUSMDU00060364	SRR23727649	SRP426086	PRJNA857543	SAMN33606259	4/5/2021	Blood	180	3	12	invasive	vaccine_serotype	NA	NA	NA	NA	<=0.5	S	S	<=0.12	S	S	<=0.12	S	S	<=0.5	S	2	S	<=0.12	S	NA	<=0.5	S	<=0.25	S	1	S	1	S	<=0.25	S	<=1	S	<=0.03	S	S	S	<=1	S
AUSMDU00067265	SRR23727648	SRP426086	PRJNA857543	SAMN33606260	21/5/2021	Blood	180	3	12	invasive	vaccine_serotype	NA	NA	NA	NA	<=0.5	S	S	<=0.12	S	S	<=0.12	S	S	<=0.5	S	4	S	<=0.12	S	NA	<=0.5	S	<=0.25	S	2	S	1	S	<=0.25	S	<=1	S	<=0.03	S	S	S	<=1	S
AUSMDU00067267	SRR23727647	SRP426086	PRJNA857543	SAMN33606261	24/5/2021	Blood	180	3	12	invasive	vaccine_serotype	NA	NA	NA	NA	<=0.5	S	S	<=0.12	S	S	<=0.12	S	S	<=0.5	S	4	S	<=0.12	S	NA	<=0.5	S	<=0.25	S	2	S	1	S	<=0.25	S	<=1	S	<=0.03	S	S	S	<=1	S
AUSMDU00061681	SRR23727645	SRP426086	PRJNA857543	SAMN33606262	11/6/2021	Blood	180	3	12	invasive	vaccine_serotype	NA	NA	NA	NA	<=0.5	S	S	<=0.12	S	S	<=0.12	S	S	<=0.5	S	4	S	<=0.12	S	NA	<=0.5	S	<=0.25	S	2	S	1	S	<=0.25	S	<=1	S	<=0.03	S	S	S	<=1	S
AUSMDU00062142	SRR23727644	SRP426086	PRJNA857543	SAMN33606263	24/6/2021	Blood	180	3	12	invasive	vaccine_serotype	NA	NA	NA	NA	<=0.5	S	S	<=0.12	S	S	<=0.12	S	S	<=0.5	S	2	S	<=0.12	S	NA	<=0.5	S	<=0.25	S	1	S	1	S	<=0.25	S	<=1	S	<=0.03	S	S	S	<=1	S
AUSMDU00064161	SRR23727643	SRP426086	PRJNA857543	SAMN33606264	21/7/2021	Blood	180	3	12	invasive	vaccine_serotype	NA	NA	NA	NA	<=0.5	S	S	<=0.12	S	S	<=0.12	S	S	<=0.5	S	4	S	<=0.12	S	NA	<=0.5	S	<=0.25	S	2	S	0.5	S	<=0.25	S	<=1	S	<=0.03	S	S	S	<=1	S
AUSMDU00063647	SRR23727642	SRP426086	PRJNA857543	SAMN33606265	21/7/2021	Blood	180	3	12	invasive	vaccine_serotype	NA	NA	NA	NA	<=0.5	S	S	<=0.12	S	S	<=0.12	S	S	<=0.5	S	4	S	<=0.12	S	NA	<=0.5	S	<=0.25	S	2	S	1	S	<=0.25	S	<=1	S	<=0.03	S	S	S	<=1	S
AUSMDU00056827	SRR23727632	SRP426086	PRJNA857543	SAMN33606274	11/2/2021	Blood	180	3	12	invasive	vaccine_serotype	NA	NA	NA	NA	<=0.5	S	S	<=0.12	S	S	<=0.12	S	S	<=0.5	S	4	S	<=0.12	S	NA	<=0.5	S	<=0.25	S	2	S	1	S	<=0.25	S	<=1	S	<=0.03	S	S	S	<=1	S
AUSMDU00067266	SRR23727250	SRP426086	PRJNA857543	SAMN33606275	23/5/2021	Blood	180	3	12	invasive	vaccine_serotype	NA	NA	NA	NA	<=0.5	S	S	0.25	S	S	<=0.12	S	S	<=0.5	S	2	S	<=0.12	S	NA	<=0.5	S	<=0.25	S	1	S	1	S	<=0.25	S	<=1	S	0.06	S	S	S	<=1	S
AUSMDU00062050	SRR23727373	SRP426086	PRJNA857543	SAMN33606337	20/6/2021	Blood	180	3	12	invasive	vaccine_serotype	NA	NA	NA	NA	<=0.5	S	S	<=0.12	S	S	<=0.12	S	S	<=0.5	S	4	S	<=0.12	S	NA	<=0.5	S	<=0.25	S	2	S	1	S	<=0.25	S	<=1	S	<=0.03	S	S	S	<=1	S
AUSMDU00037700	SRR23727607	SRP426086	PRJNA857543	SAMN33606373	4/7/2018	Blood	180	3	12	invasive	vaccine_serotype	<=2	S	<=0.25	S	<=0.5	S	S	<=0.12	S	S	<=0.12	S	S	<=0.5	S	<=1	S	<=0.12	S	NA	<=0.5	S	<=0.25	S	1	S	1	S	<=0.25	S	<=1	S	<=0.03	S	S	S	<=1	S
AUSMDU00037118	SRR23727620	SRP426086	PRJNA857543	SAMN33606374	7/7/2018	Blood	180	3	12	invasive	vaccine_serotype	<=2	S	<=0.25	S	<=0.5	S	S	<=0.12	S	S	<=0.12	S	S	<=0.5	S	<=1	S	<=0.12	S	NA	<=0.5	S	<=0.25	S	1	S	0.5	S	<=0.25	S	<=1	S	<=0.03	S	S	S	<=1	S
AUSMDU00036735	SRR23727619	SRP426086	PRJNA857543	SAMN33606375	8/7/2018	Blood	180	3	12	invasive	vaccine_serotype	<=2	S	<=0.25	S	<=0.5	S	S	<=0.12	S	S	<=0.12	S	S	<=0.5	S	2	S	<=0.12	S	NA	<=0.5	S	<=0.25	S	1	S	1	S	<=0.25	S	<=1	S	<=0.03	S	S	S	<=1	S
AUSMDU00036745	SRR23727618	SRP426086	PRJNA857543	SAMN33606376	12/7/2018	Blood	180	3	12	invasive	vaccine_serotype	<=2	S	<=0.25	S	<=0.5	S	S	<=0.12	S	S	<=0.12	S	S	<=0.5	S	<=1	S	<=0.12	S	NA	<=0.5	S	<=0.25	S	1	S	0.5	S	<=0.25	S	<=1	S	<=0.03	S	S	S	<=1	S
AUSMDU00037122	SRR23727616	SRP426086	PRJNA857543	SAMN33606378	22/7/2018	Blood	180	3	12	invasive	vaccine_serotype	<=2	S	<=0.25	S	<=0.5	S	S	<=0.12	S	S	<=0.12	S	S	<=0.5	S	2	S	<=0.12	S	NA	<=0.5	S	<=0.25	S	1	S	1	S	<=0.25	S	<=1	S	<=0.03	S	S	S	<=1	S
AUSMDU00038061	SRR23727615	SRP426086	PRJNA857543	SAMN33606379	23/7/2018	Blood	180	3	12	invasive	vaccine_serotype	<=2	S	<=0.25	S	<=0.5	S	S	<=0.12	S	S	<=0.12	S	S	<=0.5	S	<=1	S	<=0.12	S	NA	<=0.5	S	<=0.25	S	1	S	1	S	<=0.25	S	<=1	S	<=0.03	S	S	S	<=1	S
AUSMDU00037133	SRR23727614	SRP426086	PRJNA857543	SAMN33606380	26/7/2018	Swab	180	3	12	invasive	vaccine_serotype	<=2	S	<=0.25	S	<=0.5	S	S	<=0.12	S	S	<=0.12	S	S	<=0.5	S	<=1	S	<=0.12	S	NA	<=0.5	S	<=0.25	S	1	S	1	S	<=0.25	S	<=1	S	<=0.03	S	S	S	<=1	S
AUSMDU00037285	SRR23727613	SRP426086	PRJNA857543	SAMN33606381	28/7/2018	Blood	180	3	12	invasive	vaccine_serotype	<=2	S	>2	R	<=0.5	S	S	0.25	S	S	0.5	S	S	1	S	16	R	>1	R	NA	<=0.5	S	>2	R	1	S	<=0.25	S	<=0.25	S	<=1	S	<=0.03	S	S	S	>8	R
AUSMDU00037282	SRR23727489	SRP426086	PRJNA857543	SAMN33606382	29/7/2018	Blood	180	3	12	invasive	vaccine_serotype	<=2	S	<=0.25	S	<=0.5	S	S	<=0.12	S	S	<=0.12	S	S	<=0.5	S	<=1	S	<=0.12	S	NA	<=0.5	S	<=0.25	S	1	S	1	S	<=0.25	S	<=1	S	<=0.03	S	S	S	>8	R
AUSMDU00037313	SRR23727488	SRP426086	PRJNA857543	SAMN33606383	12/8/2018	Blood	180	3	12	invasive	vaccine_serotype	<=2	S	<=0.25	S	<=0.5	S	S	<=0.12	S	S	<=0.12	S	S	<=0.5	S	2	S	<=0.12	S	NA	<=0.5	S	<=0.25	S	2	S	1	S	<=0.25	S	<=1	S	<=0.03	S	S	S	<=1	S
AUSMDU00038065	SRR23727487	SRP426086	PRJNA857543	SAMN33606384	23/8/2018	Blood	180	3	12	invasive	vaccine_serotype	<=2	S	<=0.25	S	<=0.5	S	S	<=0.12	S	S	<=0.12	S	S	<=0.5	S	<=1	S	<=0.12	S	NA	<=0.5	S	<=0.25	S	1	S	1	S	<=0.25	S	<=1	S	<=0.03	S	S	S	<=1	S
AUSMDU00038066	SRR23727486	SRP426086	PRJNA857543	SAMN33606385	23/8/2018	Blood	180	3	12	invasive	vaccine_serotype	<=2	S	<=0.25	S	<=0.5	S	S	<=0.12	S	S	<=0.12	S	S	<=0.5	S	<=1	S	<=0.12	S	NA	<=0.5	S	<=0.25	S	1	S	1	S	<=0.25	S	<=1	S	<=0.03	S	S	S	<=1	S
AUSMDU00037472	SRR23727612	SRP426086	PRJNA857543	SAMN33606386	27/8/2018	Blood	180	3	12	invasive	vaccine_serotype	<=2	S	<=0.25	S	<=0.5	S	S	<=0.12	S	S	<=0.12	S	S	<=0.5	S	2	S	<=0.12	S	NA	<=0.5	S	<=0.25	S	2	S	1	S	<=0.25	S	<=1	S	<=0.03	S	S	S	<=1	S
AUSMDU00019521	SRR23727611	SRP426086	PRJNA857543	SAMN33606387	29/8/2018	Blood	180	3	12	invasive	vaccine_serotype	<=2	S	<=0.25	S	<=0.5	S	S	<=0.12	S	S	<=0.12	S	S	<=0.5	S	2	S	<=0.12	S	NA	<=0.5	S	<=0.25	S	2	S	0.5	S	<=0.25	S	<=1	S	<=0.03	S	S	S	<=1	S
AUSMDU00019448	SRR23727483	SRP426086	PRJNA857543	SAMN33606388	29/8/2018	Blood	180	3	12	invasive	vaccine_serotype	<=2	S	<=0.25	S	<=0.5	S	S	<=0.12	S	S	<=0.12	S	S	<=0.5	S	2	S	<=0.12	S	NA	<=0.5	S	<=0.25	S	2	S	0.5	S	<=0.25	S	<=1	S	<=0.03	S	S	S	<=1	S
AUSMDU00019654	SRR23727481	SRP426086	PRJNA857543	SAMN33606390	3/9/2018	Blood	180	3	12	invasive	vaccine_serotype	<=2	S	<=0.25	S	<=0.5	S	S	<=0.12	S	S	<=0.12	S	S	<=0.5	S	2	S	<=0.12	S	NA	<=0.5	S	<=0.25	S	1	S	1	S	<=0.25	S	<=1	S	<=0.03	S	S	S	<=1	S
AUSMDU00037474	SRR23727598	SRP426086	PRJNA857543	SAMN33606391	6/9/2018	Blood	180	3	12	invasive	vaccine_serotype	<=2	S	<=0.25	S	<=0.5	S	S	<=0.12	S	S	<=0.12	S	S	<=0.5	S	<=1	S	<=0.12	S	NA	<=0.5	S	<=0.25	S	1	S	1	S	<=0.25	S	<=1	S	<=0.03	S	S	S	<=1	S
AUSMDU00019990	SRR23727496	SRP426086	PRJNA857543	SAMN33606392	15/9/2018	Blood	180	3	12	invasive	vaccine_serotype	<=2	S	<=0.25	S	<=0.5	S	S	<=0.12	S	S	<=0.12	S	S	<=0.5	S	<=1	S	<=0.12	S	NA	<=0.5	S	<=0.25	S	1	S	1	S	<=0.25	S	<=1	S	<=0.03	S	S	S	<=1	S
AUSMDU00022653	SRR23727466	SRP426086	PRJNA857543	SAMN33606393	15/11/2018	Blood	180	3	12	invasive	vaccine_serotype	<=2	S	<=0.25	S	<=0.5	S	S	<=0.12	S	S	<=0.12	S	S	<=0.5	S	<=1	S	<=0.12	S	NA	<=0.5	S	<=0.25	S	1	S	1	S	<=0.25	S	<=1	S	<=0.03	S	S	S	<=1	S
AUSMDU00027878	SRR23727465	SRP426086	PRJNA857543	SAMN33606394	5/4/2019	Blood	180	3	12	invasive	vaccine_serotype	<=2	S	<=0.25	S	<=0.5	S	S	<=0.12	S	S	<=0.12	S	S	<=0.5	S	2	S	<=0.12	S	NA	<=0.5	S	<=0.25	S	1	S	1	S	<=0.25	S	<=1	S	<=0.03	S	S	S	<=1	S
AUSMDU00020145	SRR23727606	SRP426086	PRJNA857543	SAMN33606396	17/9/2018	Blood	180	3	12	invasive	vaccine_serotype	<=2	S	<=0.25	S	<=0.5	S	S	<=0.12	S	S	<=0.12	S	S	<=0.5	S	2	S	<=0.12	S	NA	<=0.5	S	<=0.25	S	1	S	1	S	<=0.25	S	<=1	S	<=0.03	S	S	S	<=1	S
AUSMDU00020164	SRR23727605	SRP426086	PRJNA857543	SAMN33606397	43361	Blood	180	3	12	invasive	vaccine_serotype	<=2	S	<=0.25	S	<=0.5	S	S	<=0.12	S	S	<=0.12	S	S	<=0.5	S	2	S	<=0.12	S	NA	<=0.5	S	<=0.25	S	1	S	1	S	<=0.25	S	<=1	S	<=0.03	S	S	S	<=1	S
AUSMDU00029757	SRR23727604	SRP426086	PRJNA857543	SAMN33606398	24/5/2019	Blood	180	3	12	invasive	vaccine_serotype	<=2	S	<=0.25	S	<=0.5	S	S	<=0.12	S	S	<=0.12	S	S	<=0.5	S	2	S	<=0.12	S	NA	<=0.5	S	<=0.25	S	1	S	1	S	<=0.25	S	<=1	S	<=0.03	S	S	S	>8	R
AUSMDU00030930	SRR23727603	SRP426086	PRJNA857543	SAMN33606399	24/6/2019	Blood	180	3	12	invasive	vaccine_serotype	<=2	S	<=0.25	S	<=0.5	S	S	<=0.12	S	S	<=0.12	S	S	<=0.5	S	2	S	<=0.12	S	NA	<=0.5	S	<=0.25	S	1	S	0.5	S	<=0.25	S	<=1	S	<=0.03	S	S	S	<=1	S
AUSMDU00038064	SRR23727602	SRP426086	PRJNA857543	SAMN33606400	8/10/2018	Blood	180	3	12	invasive	vaccine_serotype	<=2	S	<=0.25	S	<=0.5	S	S	<=0.12	S	S	<=0.12	S	S	<=0.5	S	2	S	<=0.12	S	NA	<=0.5	S	<=0.25	S	1	S	1	S	<=0.25	S	<=1	S	<=0.03	S	S	S	<=1	S
AUSMDU00031477	SRR23727600	SRP426086	PRJNA857543	SAMN33606401	8/7/2019	Blood	180	3	12	invasive	vaccine_serotype	<=2	S	<=0.25	S	<=0.5	S	S	<=0.12	S	S	<=0.12	S	S	<=0.5	S	2	S	<=0.12	S	NA	<=0.5	S	<=0.25	S	1	S	1	S	<=0.25	S	<=1	S	<=0.03	S	S	S	<=1	S
AUSMDU00034185	SRR23727594	SRP426086	PRJNA857543	SAMN33606402	15/8/2019	Blood	180	3	12	invasive	vaccine_serotype	<=2	S	<=0.25	S	<=0.5	S	S	<=0.12	S	S	<=0.12	S	S	<=0.5	S	4	S	<=0.12	S	0.12	<=0.5	S	<=0.25	S	1	S	1	S	<=0.25	S	<=1	S	<=0.03	S	S	S	<=1	S
AUSMDU00021212	SRR23727480	SRP426086	PRJNA857543	SAMN33606403	10/10/2018	Blood	180	3	12	invasive	vaccine_serotype	<=2	S	<=0.25	S	<=0.5	S	S	0.5	S	S	1	I	S	<=0.5	S	2	S	<=0.12	S	NA	<=0.5	S	<=0.25	S	1	S	1	S	<=0.25	S	<=1	S	<=0.03	S	S	S	<=1	S
AUSMDU00021050	SRR23727479	SRP426086	PRJNA857543	SAMN33606404	10/10/2018	Blood	180	3	12	invasive	vaccine_serotype	<=2	S	<=0.25	S	<=0.5	S	S	<=0.12	S	S	<=0.12	S	S	<=0.5	S	2	S	<=0.12	S	NA	<=0.5	S	<=0.25	S	1	S	1	S	<=0.25	S	<=1	S	<=0.03	S	S	S	<=1	S
AUSMDU00021370	SRR23727478	SRP426086	PRJNA857543	SAMN33606405	17/10/2018	Blood	180	3	12	invasive	vaccine_serotype	<=2	S	<=0.25	S	<=0.5	S	S	<=0.12	S	S	<=0.12	S	S	<=0.5	S	<=1	S	<=0.12	S	NA	<=0.5	S	<=0.25	S	1	S	1	S	<=0.25	S	<=1	S	<=0.03	S	S	S	<=1	S
AUSMDU00035152	SRR23727495	SRP426086	PRJNA857543	SAMN33606406	3/9/2019	Lung Fluid	180	3	12	invasive	vaccine_serotype	<=2	S	<=0.25	S	<=0.5	S	S	<=0.12	S	S	<=0.12	S	S	<=0.5	S	2	S	<=0.12	S	0.12	<=0.5	S	<=0.25	S	2	S	1	S	<=0.25	S	<=1	S	<=0.03	S	S	S	<=1	S
AUSMDU00036066	SRR23727494	SRP426086	PRJNA857543	SAMN33606407	30/9/2019	Blood	180	3	12	invasive	vaccine_serotype	<=2	S	<=0.25	S	<=0.5	S	S	<=0.12	S	S	<=0.12	S	S	<=0.5	S	4	S	<=0.12	S	0.5	<=0.5	S	<=0.25	S	2	S	1	S	<=0.25	S	<=1	S	<=0.03	S	S	S	<=1	S
AUSMDU00021946	SRR23727493	SRP426086	PRJNA857543	SAMN33606408	31/10/2018	Blood	180	3	12	invasive	vaccine_serotype	<=2	S	<=0.25	S	<=0.5	S	S	<=0.12	S	S	<=0.12	S	S	<=0.5	S	2	S	<=0.12	S	NA	<=0.5	S	<=0.25	S	1	S	1	S	<=0.25	S	<=1	S	<=0.03	S	S	S	<=1	S
AUSMDU00021907	SRR23727492	SRP426086	PRJNA857543	SAMN33606409	3/11/2018	Blood	180	3	12	invasive	vaccine_serotype	<=2	S	<=0.25	S	<=0.5	S	S	<=0.12	S	S	<=0.12	S	S	<=0.5	S	<=1	S	<=0.12	S	NA	<=0.5	S	<=0.25	S	1	S	0.5	S	<=0.25	S	<=1	S	<=0.03	S	S	S	<=1	S
AUSMDU00022154	SRR23727601	SRP426086	PRJNA857543	SAMN33606410	12/11/2018	Blood	180	3	12	invasive	vaccine_serotype	<=2	S	<=0.25	S	<=0.5	S	S	<=0.12	S	S	<=0.12	S	S	<=0.5	S	<=1	S	<=0.12	S	NA	<=0.5	S	<=0.25	S	1	S	1	S	<=0.25	S	<=1	S	0.06	S	S	S	<=1	S
AUSMDU00023320	SRR23727491	SRP426086	PRJNA857543	SAMN33606411	3/12/2018	Blood	180	3	12	invasive	vaccine_serotype	<=2	S	<=0.25	S	<=0.5	S	S	<=0.12	S	S	<=0.12	S	S	<=0.5	S	<=1	S	<=0.12	S	NA	<=0.5	S	<=0.25	S	2	S	1	S	<=0.25	S	<=1	S	<=0.03	S	S	S	<=1	S
AUSMDU00022607	SRR23727484	SRP426086	PRJNA857543	SAMN33606412	19/11/2018	Blood	180	3	12	invasive	vaccine_serotype	<=2	S	<=0.25	S	<=0.5	S	S	<=0.12	S	S	<=0.12	S	S	<=0.5	S	2	S	<=0.12	S	NA	<=0.5	S	<=0.25	S	1	S	1	S	<=0.25	S	<=1	S	<=0.03	S	S	S	<=1	S
AUSMDU00022734	SRR23727597	SRP426086	PRJNA857543	SAMN33606413	21/11/2018	Swab	180	3	12	invasive	vaccine_serotype	<=2	S	<=0.25	S	<=0.5	S	S	<=0.12	S	S	<=0.12	S	S	<=0.5	S	2	S	<=0.12	S	NA	<=0.5	S	<=0.25	S	2	S	1	S	<=0.25	S	<=1	S	<=0.03	S	S	S	<=1	S
AUSMDU00022980	SRR23727596	SRP426086	PRJNA857543	SAMN33606414	22/11/2018	Lung Fluid	180	3	12	invasive	vaccine_serotype	<=2	S	<=0.25	S	<=0.5	S	S	0.5	S	S	1	I	S	<=0.5	S	4	S	<=0.12	S	NA	<=0.5	S	<=0.25	S	1	S	1	S	<=0.25	S	<=1	S	0.25	R	S	I	>8	R
AUSMDU00036417	SRR23727595	SRP426086	PRJNA857543	SAMN33606415	5/10/2019	Blood	180	3	12	invasive	vaccine_serotype	<=2	S	<=0.25	S	<=0.5	S	S	<=0.12	S	S	<=0.12	S	S	<=0.5	S	4	S	<=0.12	S	0.12	<=0.5	S	<=0.25	S	1	S	1	S	<=0.25	S	<=1	S	<=0.03	S	S	S	<=1	S
AUSMDU00023043	SRR23727356	SRP426086	PRJNA857543	SAMN33606416	27/11/2018	Blood	180	3	12	invasive	vaccine_serotype	<=2	S	<=0.25	S	<=0.5	S	S	<=0.12	S	S	<=0.12	S	S	<=0.5	S	2	S	<=0.12	S	NA	<=0.5	S	<=0.25	S	1	S	0.5	S	<=0.25	S	<=1	S	<=0.03	S	S	S	<=1	S
AUSMDU00023044	SRR23727355	SRP426086	PRJNA857543	SAMN33606417	28/11/2018	Blood	180	3	12	invasive	vaccine_serotype	<=2	S	<=0.25	S	<=0.5	S	S	<=0.12	S	S	<=0.12	S	S	<=0.5	S	2	S	<=0.12	S	NA	<=0.5	S	<=0.25	S	2	S	1	S	<=0.25	S	<=1	S	<=0.03	S	S	S	<=1	S
AUSMDU00037021	SRR23727468	SRP426086	PRJNA857543	SAMN33606418	14/10/2019	Blood	180	3	12	invasive	vaccine_serotype	<=2	S	<=0.25	S	<=0.5	S	S	<=0.12	S	S	<=0.12	S	S	<=0.5	S	4	S	<=0.12	S	0.12	<=0.5	S	<=0.25	S	1	S	1	S	<=0.25	S	<=1	S	<=0.03	S	S	S	<=1	S
AUSMDU00037910	SRR23727467	SRP426086	PRJNA857543	SAMN33606419	7/11/2019	Blood	180	3	12	invasive	vaccine_serotype	<=2	S	<=0.25	S	<=0.5	S	S	<=0.12	S	S	<=0.12	S	S	<=0.5	S	2	S	<=0.12	S	0.12	<=0.5	S	<=0.25	S	2	S	0.5	S	<=0.25	S	<=1	S	<=0.03	S	S	S	<=1	S
AUSMDU00023991	SRR23727477	SRP426086	PRJNA857543	SAMN33606420	6/12/2018	Blood	180	3	12	invasive	vaccine_serotype	<=2	S	<=0.25	S	<=0.5	S	S	<=0.12	S	S	<=0.12	S	S	<=0.5	S	<=1	S	<=0.12	S	NA	<=0.5	S	<=0.25	S	1	S	1	S	<=0.25	S	<=1	S	<=0.03	S	S	S	<=1	S
AUSMDU00039604	SRR23727366	SRP426086	PRJNA857543	SAMN33606421	16/12/2019	Blood	180	3	12	invasive	vaccine_serotype	<=2	S	<=0.25	S	<=0.5	S	S	<=0.12	S	S	<=0.12	S	S	<=0.5	S	4	S	<=0.12	S	0.12	<=0.5	S	<=0.25	S	1	S	1	S	<=0.25	S	<=1	S	<=0.03	S	S	S	<=1	S
AUSMDU00024219	SRR23727364	SRP426086	PRJNA857543	SAMN33606422	31/12/2018	Blood	180	3	12	invasive	vaccine_serotype	<=2	S	<=0.25	S	<=0.5	S	S	<=0.12	S	S	<=0.12	S	S	<=0.5	S	<=1	S	<=0.12	S	NA	<=0.5	S	<=0.25	S	2	S	1	S	<=0.25	S	<=1	S	<=0.03	S	S	S	<=1	S
AUSMDU00024481	SRR23727476	SRP426086	PRJNA857543	SAMN33606423	8/1/2019	Blood	180	3	12	invasive	vaccine_serotype	<=2	S	<=0.25	S	<=0.5	S	S	<=0.12	S	S	<=0.12	S	S	<=0.5	S	<=1	S	<=0.12	S	NA	<=0.5	S	<=0.25	S	<=0.5	S	0.5	S	<=0.25	S	<=1	S	<=0.03	S	S	S	2	I
AUSMDU00024528	SRR23727475	SRP426086	PRJNA857543	SAMN33606424	11/1/2019	Blood	180	3	12	invasive	vaccine_serotype	<=2	S	<=0.25	S	<=0.5	S	S	<=0.12	S	S	<=0.12	S	S	<=0.5	S	<=1	S	<=0.12	S	NA	<=0.5	S	<=0.25	S	1	S	1	S	<=0.25	S	<=1	S	<=0.03	S	S	S	<=1	S
AUSMDU00024527	SRR23727474	SRP426086	PRJNA857543	SAMN33606425	11/1/2019	Blood	180	3	12	invasive	vaccine_serotype	<=2	S	<=0.25	S	<=0.5	S	S	<=0.12	S	S	<=0.12	S	S	<=0.5	S	2	S	<=0.12	S	NA	<=0.5	S	<=0.25	S	1	S	0.5	S	<=0.25	S	<=1	S	<=0.03	S	S	S	<=1	S
AUSMDU00024780	SRR23727473	SRP426086	PRJNA857543	SAMN33606426	17/1/2019	Blood	180	3	12	invasive	vaccine_serotype	<=2	S	<=0.25	S	<=0.5	S	S	<=0.12	S	S	<=0.12	S	S	<=0.5	S	<=1	S	<=0.12	S	NA	<=0.5	S	<=0.25	S	1	S	0.5	S	<=0.25	S	<=1	S	<=0.03	S	S	S	<=1	S
AUSMDU00025603	SRR23727472	SRP426086	PRJNA857543	SAMN33606427	23/1/2019	Blood	180	3	12	invasive	vaccine_serotype	<=2	S	<=0.25	S	<=0.5	S	S	<=0.12	S	S	<=0.12	S	S	<=0.5	S	<=1	S	<=0.12	S	NA	<=0.5	S	<=0.25	S	1	S	1	S	<=0.25	S	<=1	S	<=0.03	S	S	S	<=1	S
AUSMDU00047712	SRR23727471	SRP426086	PRJNA857543	SAMN33606428	30/6/2020	Blood	180	3	12	invasive	vaccine_serotype	<=2	S	<=0.25	S	<=0.5	S	S	<=0.12	S	S	<=0.12	S	S	<=0.5	S	2	S	<=0.12	S	0.25	<=0.5	S	<=0.25	S	2	S	1	S	<=0.25	S	<=1	S	<=0.03	S	S	S	<=1	S
AUSMDU00026623	SRR23727470	SRP426086	PRJNA857543	SAMN33606429	4/3/2019	Blood	180	3	12	invasive	vaccine_serotype	<=2	S	<=0.25	S	<=0.5	S	S	<=0.12	S	S	<=0.12	S	S	<=0.5	S	<=1	S	<=0.12	S	NA	<=0.5	S	<=0.25	S	1	S	0.5	S	<=0.25	S	<=1	S	<=0.03	S	S	S	<=1	S
AUSMDU00026629	SRR23727469	SRP426086	PRJNA857543	SAMN33606430	8/3/2019	Blood	180	3	12	invasive	vaccine_serotype	<=2	S	<=0.25	S	<=0.5	S	S	<=0.12	S	S	<=0.12	S	S	<=0.5	S	<=1	S	<=0.12	S	NA	<=0.5	S	<=0.25	S	1	S	<=0.25	S	<=0.25	S	<=1	S	<=0.03	S	S	S	<=1	S
AUSMDU00027331	SRR23727216	SRP426086	PRJNA857543	SAMN33606431	27/3/2019	Blood	180	3	12	invasive	vaccine_serotype	<=2	S	<=0.25	S	<=0.5	S	S	<=0.12	S	S	<=0.12	S	S	<=0.5	S	2	S	<=0.12	S	NA	<=0.5	S	<=0.25	S	1	S	1	S	<=0.25	S	<=1	S	<=0.03	S	S	S	<=1	S
AUSMDU00027370	SRR23727193	SRP426086	PRJNA857543	SAMN33606432	29/3/2019	Blood	180	3	12	invasive	vaccine_serotype	<=2	S	<=0.25	S	<=0.5	S	S	<=0.12	S	S	<=0.12	S	S	<=0.5	S	<=1	S	<=0.12	S	NA	<=0.5	S	<=0.25	S	1	S	1	S	<=0.25	S	<=1	S	<=0.03	S	S	S	<=1	S
AUSMDU00028089	SRR23727352	SRP426086	PRJNA857543	SAMN33606435	9/4/2019	Blood	180	3	12	invasive	vaccine_serotype	<=2	S	<=0.25	S	<=0.5	S	S	<=0.12	S	S	<=0.12	S	S	<=0.5	S	<=1	S	<=0.12	S	NA	<=0.5	S	<=0.25	S	2	S	0.5	S	<=0.25	S	<=1	S	<=0.03	S	S	S	<=1	S
AUSMDU00028584	SRR23727363	SRP426086	PRJNA857543	SAMN33606437	21/4/2019	Blood	180	3	12	invasive	vaccine_serotype	<=2	S	<=0.25	S	<=0.5	S	S	<=0.12	S	S	<=0.12	S	S	<=0.5	S	2	S	<=0.12	S	NA	<=0.5	S	<=0.25	S	1	S	1	S	<=0.25	S	<=1	S	<=0.03	S	S	S	<=1	S
AUSMDU00029261	SRR23727337	SRP426086	PRJNA857543	SAMN33606442	13/5/2019	Blood	180	3	12	invasive	vaccine_serotype	<=2	S	<=0.25	S	<=0.5	S	S	<=0.12	S	S	<=0.12	S	S	<=0.5	S	2	S	<=0.12	S	NA	<=0.5	S	<=0.25	S	2	S	1	S	<=0.25	S	<=1	S	<=0.03	S	S	S	<=1	S
AUSMDU00029249	SRR23727213	SRP426086	PRJNA857543	SAMN33606443	13/5/2019	Blood	180	3	12	invasive	vaccine_serotype	<=2	S	<=0.25	S	<=0.5	S	S	<=0.12	S	S	<=0.12	S	S	<=0.5	S	<=1	S	<=0.12	S	NA	<=0.5	S	<=0.25	S	2	S	1	S	<=0.25	S	<=1	S	<=0.03	S	S	S	<=1	S
AUSMDU00029602	SRR23727351	SRP426086	PRJNA857543	SAMN33606445	18/5/2019	Blood	180	3	12	invasive	vaccine_serotype	<=2	S	<=0.25	S	<=0.5	S	S	<=0.12	S	S	<=0.12	S	S	<=0.5	S	<=1	S	<=0.12	S	NA	<=0.5	S	<=0.25	S	2	S	1	S	<=0.25	S	<=1	S	<=0.03	S	S	S	<=1	S
AUSMDU00030093	SRR23727347	SRP426086	PRJNA857543	SAMN33606449	30/5/2019	Blood	180	3	12	invasive	vaccine_serotype	<=2	S	<=0.25	S	<=0.5	S	S	<=0.12	S	S	<=0.12	S	S	<=0.5	S	<=1	S	<=0.12	S	NA	<=0.5	S	<=0.25	S	1	S	1	S	<=0.25	S	<=1	S	<=0.03	S	S	S	<=1	S
AUSMDU00030046	SRR23727346	SRP426086	PRJNA857543	SAMN33606450	31/5/2019	Blood	180	3	12	invasive	vaccine_serotype	<=2	S	<=0.25	S	<=0.5	S	S	<=0.12	S	S	<=0.12	S	S	<=0.5	S	<=1	S	<=0.12	S	NA	<=0.5	S	<=0.25	S	1	S	1	S	<=0.25	S	<=1	S	<=0.03	S	S	S	<=1	S
AUSMDU00030258	SRR23727343	SRP426086	PRJNA857543	SAMN33606452	7/6/2019	Blood	180	3	12	invasive	vaccine_serotype	<=2	S	<=0.25	S	<=0.5	S	S	<=0.12	S	S	<=0.12	S	S	<=0.5	S	<=1	S	<=0.12	S	NA	<=0.5	S	<=0.25	S	2	S	1	S	<=0.25	S	<=1	S	<=0.03	S	S	S	<=1	S
AUSMDU00030531	SRR23727342	SRP426086	PRJNA857543	SAMN33606453	12/6/2019	Blood	180	3	12	invasive	vaccine_serotype	<=2	S	<=0.25	S	<=0.5	S	S	<=0.12	S	S	<=0.12	S	S	<=0.5	S	<=1	S	<=0.12	S	NA	<=0.5	S	<=0.25	S	1	S	0.5	S	<=0.25	S	<=1	S	<=0.03	S	S	S	<=1	S
AUSMDU00031330	SRR23727341	SRP426086	PRJNA857543	SAMN33606454	27/6/2019	Blood	180	3	12	invasive	vaccine_serotype	<=2	S	<=0.25	S	<=0.5	S	S	<=0.12	S	S	<=0.12	S	S	<=0.5	S	4	S	<=0.12	S	NA	<=0.5	S	<=0.25	S	1	S	1	S	<=0.25	S	<=1	S	<=0.03	S	S	S	<=1	S
AUSMDU00031001	SRR23727340	SRP426086	PRJNA857543	SAMN33606455	28/6/2019	Blood	180	3	12	invasive	vaccine_serotype	<=2	S	<=0.25	S	<=0.5	S	S	<=0.12	S	S	<=0.12	S	S	<=0.5	S	<=1	S	<=0.12	S	NA	<=0.5	S	<=0.25	S	1	S	1	S	<=0.25	S	<=1	S	<=0.03	S	S	S	<=1	S
AUSMDU00031191	SRR23727339	SRP426086	PRJNA857543	SAMN33606456	1/7/2019	Blood	180	3	12	invasive	vaccine_serotype	<=2	S	<=0.25	S	<=0.5	S	S	<=0.12	S	S	<=0.12	S	S	<=0.5	S	<=1	S	<=0.12	S	NA	<=0.5	S	<=0.25	S	1	S	1	S	<=0.25	S	<=1	S	<=0.03	S	S	S	<=1	S
AUSMDU00031574	SRR23727215	SRP426086	PRJNA857543	SAMN33606458	9/7/2019	Blood	180	3	12	invasive	vaccine_serotype	<=2	S	<=0.25	S	<=0.5	S	S	<=0.12	S	S	<=0.12	S	S	<=0.5	S	<=1	S	<=0.12	S	NA	<=0.5	S	<=0.25	S	2	S	1	S	<=0.25	S	<=1	S	<=0.03	S	S	S	>8	R
AUSMDU00031869	SRR23727214	SRP426086	PRJNA857543	SAMN33606459	11/7/2019	Blood	180	3	12	invasive	vaccine_serotype	<=2	S	<=0.25	S	<=0.5	S	S	<=0.12	S	S	<=0.12	S	S	<=0.5	S	2	S	<=0.12	S	0.25	<=0.5	S	<=0.25	S	1	S	1	S	<=0.25	S	<=1	S	<=0.03	S	S	S	<=1	S
AUSMDU00019876	SRR23727191	SRP426086	PRJNA857543	SAMN33606461	10/9/2018	Blood	180	3	12	invasive	vaccine_serotype	<=2	S	<=0.25	S	<=0.5	S	S	<=0.12	S	S	<=0.12	S	S	<=0.5	S	2	S	<=0.12	S	NA	<=0.5	S	<=0.25	S	2	S	1	S	<=0.25	S	<=1	S	<=0.03	S	S	S	<=1	S
AUSMDU00019877	SRR23727210	SRP426086	PRJNA857543	SAMN33606462	12/9/2018	Blood	180	3	12	invasive	vaccine_serotype	<=2	S	<=0.25	S	<=0.5	S	S	<=0.12	S	S	<=0.12	S	S	<=0.5	S	2	S	<=0.12	S	NA	<=0.5	S	<=0.25	S	1	S	1	S	<=0.25	S	<=1	S	<=0.03	S	S	S	<=1	S
AUSMDU00020510	SRR23727209	SRP426086	PRJNA857543	SAMN33606463	26/9/2018	Swab	180	3	12	invasive	vaccine_serotype	<=2	S	<=0.25	S	<=0.5	S	S	<=0.12	S	S	<=0.12	S	S	<=0.5	S	<=1	S	<=0.12	S	NA	<=0.5	S	<=0.25	S	2	S	0.5	S	<=0.25	S	<=1	S	<=0.03	S	S	S	<=1	S
AUSMDU00034055	SRR23727208	SRP426086	PRJNA857543	SAMN33606464	11/8/2019	Blood	180	3	12	invasive	vaccine_serotype	<=2	S	<=0.25	S	<=0.5	S	S	<=0.12	S	S	<=0.12	S	S	<=0.5	S	4	S	<=0.12	S	0.25	<=0.5	S	<=0.25	S	2	S	1	S	<=0.25	S	<=1	S	<=0.03	S	S	S	<=1	S
AUSMDU00033946	SRR23727207	SRP426086	PRJNA857543	SAMN33606465	12/8/2019	Blood	180	3	12	invasive	vaccine_serotype	<=2	S	<=0.25	S	<=0.5	S	S	<=0.12	S	S	<=0.12	S	S	<=0.5	S	<=1	S	<=0.12	S	0.12	<=0.5	S	<=0.25	S	1	S	1	S	<=0.25	S	<=1	S	<=0.03	S	S	S	<=1	S
AUSMDU00034310	SRR23727206	SRP426086	PRJNA857543	SAMN33606466	15/8/2019	Swab	180	3	12	invasive	vaccine_serotype	<=2	S	<=0.25	S	<=0.5	S	S	<=0.12	S	S	<=0.12	S	S	<=0.5	S	2	S	<=0.12	S	0.12	<=0.5	S	<=0.25	S	2	S	1	S	<=0.25	S	<=1	S	<=0.03	S	S	S	<=1	S
AUSMDU00020501	SRR23727205	SRP426086	PRJNA857543	SAMN33606467	27/9/2018	Blood	180	3	12	invasive	vaccine_serotype	<=2	S	<=0.25	S	<=0.5	S	S	<=0.12	S	S	<=0.12	S	S	<=0.5	S	2	S	<=0.12	S	NA	<=0.5	S	<=0.25	S	1	S	0.5	S	<=0.25	S	<=1	S	<=0.03	S	S	S	<=1	S
AUSMDU00034284	SRR23727204	SRP426086	PRJNA857543	SAMN33606468	17/8/2019	Blood	180	3	12	invasive	vaccine_serotype	<=2	S	<=0.25	S	<=0.5	S	S	<=0.12	S	S	<=0.12	S	S	<=0.5	S	2	S	<=0.12	S	0.12	<=0.5	S	<=0.25	S	1	S	0.5	S	<=0.25	S	<=1	S	<=0.03	S	S	S	<=1	S
AUSMDU00021947	SRR23727203	SRP426086	PRJNA857543	SAMN33606469	30/10/2018	Blood	180	3	12	invasive	vaccine_serotype	<=2	S	<=0.25	S	<=0.5	S	S	<=0.12	S	S	<=0.12	S	S	<=0.5	S	<=1	S	<=0.12	S	NA	<=0.5	S	<=0.25	S	1	S	0.5	S	<=0.25	S	<=1	S	<=0.03	S	S	S	<=1	S
AUSMDU00021942	SRR23727202	SRP426086	PRJNA857543	SAMN33606470	30/10/2018	Blood	180	3	12	invasive	vaccine_serotype	<=2	S	<=0.25	S	<=0.5	S	S	<=0.12	S	S	<=0.12	S	S	<=0.5	S	<=1	S	<=0.12	S	NA	<=0.5	S	<=0.25	S	1	S	1	S	<=0.25	S	<=1	S	<=0.03	S	S	S	<=1	S
AUSMDU00034763	SRR23727201	SRP426086	PRJNA857543	SAMN33606471	21/8/2019	Blood	180	3	12	invasive	vaccine_serotype	<=2	S	<=0.25	S	<=0.5	S	S	<=0.12	S	S	<=0.12	S	S	<=0.5	S	2	S	<=0.12	S	0.12	<=0.5	S	<=0.25	S	1	S	1	S	<=0.25	S	<=1	S	<=0.03	S	S	S	<=1	S
AUSMDU00024298	SRR23727199	SRP426086	PRJNA857543	SAMN33606472	24/11/2018	Blood	180	3	12	invasive	vaccine_serotype	<=2	S	<=0.25	S	<=0.5	S	S	<=0.12	S	S	<=0.12	S	S	<=0.5	S	2	S	<=0.12	S	NA	<=0.5	S	<=0.25	S	1	S	0.5	S	<=0.25	S	<=1	S	<=0.03	S	S	S	<=1	S
AUSMDU00023427	SRR23727198	SRP426086	PRJNA857543	SAMN33606473	5/12/2018	Blood	180	3	12	invasive	vaccine_serotype	<=2	S	<=0.25	S	<=0.5	S	S	<=0.12	S	S	<=0.12	S	S	<=0.5	S	2	S	<=0.12	S	NA	<=0.5	S	<=0.25	S	2	S	1	S	<=0.25	S	<=1	S	<=0.03	S	S	S	<=1	S
AUSMDU00024300	SRR23727197	SRP426086	PRJNA857543	SAMN33606474	9/12/2018	Blood	180	3	12	invasive	vaccine_serotype	<=2	S	<=0.25	S	<=0.5	S	S	<=0.12	S	S	<=0.12	S	S	<=0.5	S	2	S	<=0.12	S	NA	<=0.5	S	<=0.25	S	1	S	0.5	S	<=0.25	S	<=1	S	<=0.03	S	S	S	<=1	S
AUSMDU00026179	SRR23727196	SRP426086	PRJNA857543	SAMN33606475	27/2/2019	Blood	180	3	12	invasive	vaccine_serotype	<=2	S	<=0.25	S	<=0.5	S	S	<=0.12	S	S	<=0.12	S	S	<=0.5	S	<=1	S	<=0.12	S	NA	<=0.5	S	<=0.25	S	2	S	0.5	S	<=0.25	S	<=1	S	<=0.03	S	S	S	<=1	S
AUSMDU00035638	SRR23727195	SRP426086	PRJNA857543	SAMN33606476	16/9/2019	Blood	180	3	12	invasive	vaccine_serotype	<=2	S	<=0.25	S	<=0.5	S	S	<=0.12	S	S	<=0.12	S	S	<=0.5	S	4	S	<=0.12	S	0.25	<=0.5	S	<=0.25	S	2	S	1	S	<=0.25	S	<=1	S	<=0.03	S	S	S	<=1	S
AUSMDU00035862	SRR23727192	SRP426086	PRJNA857543	SAMN33606477	22/9/2019	Blood	180	3	12	invasive	vaccine_serotype	<=2	S	>2	R	<=0.5	S	S	0.25	S	S	0.25	S	S	<=0.5	S	16	R	>1	R	0.25	<=0.5	S	>2	R	1	S	0.5	S	<=0.25	S	<=1	S	<=0.03	S	S	S	>8	R
AUSMDU00027086	SRR23727579	SRP426086	PRJNA857543	SAMN33606478	21/3/2019	Blood	180	3	12	invasive	vaccine_serotype	<=2	S	<=0.25	S	<=0.5	S	S	<=0.12	S	S	<=0.12	S	S	<=0.5	S	<=1	S	<=0.12	S	NA	<=0.5	S	<=0.25	S	1	S	1	S	<=0.25	S	<=1	S	<=0.03	S	S	S	<=1	S
AUSMDU00036597	SRR23727578	SRP426086	PRJNA857543	SAMN33606479	1/10/2019	Blood	180	3	12	invasive	vaccine_serotype	<=2	S	<=0.25	S	<=0.5	S	S	<=0.12	S	S	<=0.12	S	S	<=0.5	S	2	S	<=0.12	S	0.25	<=0.5	S	<=0.25	S	1	S	1	S	<=0.25	S	<=1	S	<=0.03	S	S	S	<=1	S
AUSMDU00027271	SRR23727577	SRP426086	PRJNA857543	SAMN33606480	25/3/2019	Blood	180	3	12	invasive	vaccine_serotype	<=2	S	<=0.25	S	<=0.5	S	S	<=0.12	S	S	<=0.12	S	S	<=0.5	S	<=1	S	<=0.12	S	NA	<=0.5	S	<=0.25	S	1	S	0.5	S	<=0.25	S	<=1	S	<=0.03	S	S	S	<=1	S
AUSMDU00028825	SRR23727576	SRP426086	PRJNA857543	SAMN33606481	29/4/2019	Blood	180	3	12	invasive	vaccine_serotype	<=2	S	<=0.25	S	<=0.5	S	S	<=0.12	S	S	<=0.12	S	S	<=0.5	S	<=1	S	<=0.12	S	NA	<=0.5	S	<=0.25	S	1	S	1	S	<=0.25	S	<=1	S	<=0.03	S	S	S	<=1	S
AUSMDU00028821	SRR23727188	SRP426086	PRJNA857543	SAMN33606482	29/4/2019	Blood	180	3	12	invasive	vaccine_serotype	<=2	S	<=0.25	S	<=0.5	S	S	<=0.12	S	S	<=0.12	S	S	<=0.5	S	2	S	<=0.12	S	NA	<=0.5	S	<=0.25	S	2	S	1	S	<=0.25	S	<=1	S	<=0.03	S	S	S	<=1	S
AUSMDU00029180	SRR23727187	SRP426086	PRJNA857543	SAMN33606483	8/5/2019	Blood	180	3	12	invasive	vaccine_serotype	<=2	S	<=0.25	S	<=0.5	S	S	<=0.12	S	S	<=0.12	S	S	<=0.5	S	2	S	<=0.12	S	NA	<=0.5	S	<=0.25	S	1	S	1	S	<=0.25	S	<=1	S	<=0.03	S	S	S	>8	R
AUSMDU00029603	SRR23727186	SRP426086	PRJNA857543	SAMN33606484	19/5/2019	Blood	180	3	12	invasive	vaccine_serotype	<=2	S	<=0.25	S	<=0.5	S	S	<=0.12	S	S	<=0.12	S	S	<=0.5	S	<=1	S	<=0.12	S	NA	<=0.5	S	<=0.25	S	1	S	1	S	<=0.25	S	<=1	S	<=0.03	S	S	S	<=1	S
AUSMDU00038063	SRR23727185	SRP426086	PRJNA857543	SAMN33606485	29/10/2019	Blood	180	3	12	invasive	vaccine_serotype	<=2	S	<=0.25	S	<=0.5	S	S	<=0.12	S	S	<=0.12	S	S	<=0.5	S	2	S	<=0.12	S	0.12	<=0.5	S	<=0.25	S	1	S	1	S	<=0.25	S	<=1	S	<=0.03	S	S	S	<=1	S
AUSMDU00037870	SRR23727592	SRP426086	PRJNA857543	SAMN33606486	7/11/2019	Blood	180	3	12	invasive	vaccine_serotype	<=2	S	<=0.25	S	<=0.5	S	S	<=0.12	S	S	<=0.12	S	S	<=0.5	S	4	S	<=0.12	S	0.12	<=0.5	S	<=0.25	S	2	S	1	S	<=0.25	S	<=1	S	<=0.03	S	S	S	<=1	S
AUSMDU00029800	SRR23727591	SRP426086	PRJNA857543	SAMN33606487	26/5/2019	Blood	180	3	12	invasive	vaccine_serotype	<=2	S	<=0.25	S	<=0.5	S	S	<=0.12	S	S	<=0.12	S	S	<=0.5	S	<=1	S	<=0.12	S	NA	<=0.5	S	<=0.25	S	2	S	1	S	<=0.25	S	<=1	S	<=0.03	S	S	S	<=1	S
AUSMDU00038005	SRR23727590	SRP426086	PRJNA857543	SAMN33606488	14/11/2019	Blood	180	3	12	invasive	vaccine_serotype	<=2	S	<=0.25	S	<=0.5	S	S	<=0.12	S	S	<=0.12	S	S	<=0.5	S	<=1	S	<=0.12	S	<=0.06	<=0.5	S	<=0.25	S	1	S	1	S	<=0.25	S	<=1	S	<=0.03	S	S	S	<=1	S
AUSMDU00030235	SRR23727589	SRP426086	PRJNA857543	SAMN33606489	4/6/2019	Blood	180	3	12	invasive	vaccine_serotype	<=2	S	<=0.25	S	<=0.5	S	S	<=0.12	S	S	<=0.12	S	S	<=0.5	S	<=1	S	<=0.12	S	NA	<=0.5	S	<=0.25	S	1	S	1	S	<=0.25	S	<=1	S	<=0.03	S	S	S	<=1	S
AUSMDU00040024	SRR23727585	SRP426086	PRJNA857543	SAMN33606492	29/12/2019	Blood	180	3	12	invasive	vaccine_serotype	<=2	S	<=0.25	S	<=0.5	S	S	<=0.12	S	S	0.25	S	S	<=0.5	S	2	S	<=0.12	S	0.12	<=0.5	S	<=0.25	S	1	S	0.5	S	<=0.25	S	<=1	S	<=0.03	S	S	S	<=1	S
AUSMDU00039983	SRR23727584	SRP426086	PRJNA857543	SAMN33606493	29/12/2019	Blood	180	3	12	invasive	vaccine_serotype	<=2	S	<=0.25	S	<=0.5	S	S	<=0.12	S	S	<=0.12	S	S	<=0.5	S	<=1	S	<=0.12	S	<=0.06	<=0.5	S	<=0.25	S	1	S	0.5	S	<=0.25	S	<=1	S	<=0.03	S	S	S	<=1	S
AUSMDU00039994	SRR23727583	SRP426086	PRJNA857543	SAMN33606494	30/12/2019	Blood	180	3	12	invasive	vaccine_serotype	<=2	S	<=0.25	S	<=0.5	S	S	<=0.12	S	S	<=0.12	S	S	<=0.5	S	2	S	<=0.12	S	0.12	<=0.5	S	<=0.25	S	1	S	0.5	S	<=0.25	S	<=1	S	<=0.03	S	S	S	<=1	S
AUSMDU00040016	SRR23727582	SRP426086	PRJNA857543	SAMN33606495	1/1/2020	Blood	180	3	12	invasive	vaccine_serotype	<=2	S	<=0.25	S	<=0.5	S	S	<=0.12	S	S	<=0.12	S	S	<=0.5	S	2	S	<=0.12	S	<=0.06	<=0.5	S	<=0.25	S	1	S	1	S	<=0.25	S	<=1	S	<=0.03	S	S	S	>8	R
AUSMDU00040513	SRR23727581	SRP426086	PRJNA857543	SAMN33606496	14/1/2020	Blood	180	3	12	invasive	vaccine_serotype	<=2	S	<=0.25	S	<=0.5	S	S	0.25	S	S	<=0.12	S	S	1	S	4	S	<=0.12	S	0.25	<=0.5	S	<=0.25	S	2	S	1	S	<=0.25	S	<=1	S	0.06	S	S	S	<=1	S
AUSMDU00040812	SRR23727580	SRP426086	PRJNA857543	SAMN33606497	21/1/2020	Blood	180	3	12	invasive	vaccine_serotype	<=2	S	<=0.25	S	<=0.5	S	S	<=0.12	S	S	<=0.12	S	S	<=0.5	S	4	S	<=0.12	S	0.25	<=0.5	S	<=0.25	S	2	S	1	S	<=0.25	S	<=1	S	<=0.03	S	S	S	4	R
AUSMDU00041158	SRR23727331	SRP426086	PRJNA857543	SAMN33606499	30/1/2020	Blood	180	3	12	invasive	vaccine_serotype	<=2	S	<=0.25	S	<=0.5	S	S	<=0.12	S	S	<=0.12	S	S	<=0.5	S	2	S	<=0.12	S	0.25	<=0.5	S	<=0.25	S	1	S	1	S	<=0.25	S	<=1	S	<=0.03	S	S	S	<=1	S
AUSMDU00045101	SRR23727330	SRP426086	PRJNA857543	SAMN33606500	4/2/2020	Blood	180	3	12	invasive	vaccine_serotype	<=2	S	<=0.25	S	<=0.5	S	S	<=0.12	S	S	<=0.12	S	S	<=0.5	S	4	S	<=0.12	S	0.12	<=0.5	S	<=0.25	S	2	S	1	S	<=0.25	S	<=1	S	<=0.03	S	S	S	<=1	S
AUSMDU00070061	SRR23727575	SRP426086	PRJNA857543	SAMN33606501	17/3/2020	Blood	180	3	12	invasive	vaccine_serotype	<=2	S	<=0.25	S	<=0.5	S	S	<=0.12	S	S	<=0.12	S	S	<=0.5	S	4	S	<=0.12	S	0.12	<=0.5	S	<=0.25	S	2	S	1	S	<=0.25	S	<=1	S	<=0.03	S	S	S	<=1	S
AUSMDU00044822	SRR23727573	SRP426086	PRJNA857543	SAMN33606502	23/3/2020	Blood	180	3	12	invasive	vaccine_serotype	<=2	S	<=0.25	S	<=0.5	S	S	<=0.12	S	S	<=0.12	S	S	<=0.5	S	4	S	<=0.12	S	0.25	<=0.5	S	<=0.25	S	2	S	1	S	<=0.25	S	<=1	S	<=0.03	S	S	S	<=1	S
AUSMDU00044695	SRR23727572	SRP426086	PRJNA857543	SAMN33606503	30/3/2020	Blood	180	3	12	invasive	vaccine_serotype	<=2	S	<=0.25	S	<=0.5	S	S	<=0.12	S	S	<=0.12	S	S	<=0.5	S	4	S	<=0.12	S	0.25	<=0.5	S	<=0.25	S	2	S	1	S	<=0.25	S	<=1	S	<=0.03	S	S	S	<=1	S
AUSMDU00046184	SRR23727571	SRP426086	PRJNA857543	SAMN33606504	19/5/2020	Blood	180	3	12	invasive	vaccine_serotype	<=2	S	<=0.25	S	<=0.5	S	S	<=0.12	S	S	<=0.12	S	S	<=0.5	S	4	S	<=0.12	S	0.12	<=0.5	S	<=0.25	S	2	S	1	S	<=0.25	S	<=1	S	<=0.03	S	S	S	<=1	S
AUSMDU00047408	SRR23727570	SRP426086	PRJNA857543	SAMN33606505	23/6/2020	Blood	180	3	12	invasive	vaccine_serotype	<=2	S	<=0.25	S	<=0.5	S	S	<=0.12	S	S	<=0.12	S	S	<=0.5	S	4	S	<=0.12	S	0.25	<=0.5	S	<=0.25	S	2	S	1	S	<=0.25	S	<=1	S	<=0.03	S	S	S	<=1	S
AUSMDU00048944	SRR23727568	SRP426086	PRJNA857543	SAMN33606507	5/8/2020	Swab	180	3	12	invasive	vaccine_serotype	<=2	S	<=0.25	S	<=0.5	S	S	<=0.12	S	S	<=0.12	S	S	<=0.5	S	4	S	<=0.12	S	0.12	<=0.5	S	<=0.25	S	2	S	2	S	<=0.25	S	<=1	S	<=0.03	S	S	S	<=1	S
AUSMDU00049625	SRR23727566	SRP426086	PRJNA857543	SAMN33606509	29/8/2020	Blood	180	3	12	invasive	vaccine_serotype	<=2	S	<=0.25	S	<=0.5	S	S	<=0.12	S	S	<=0.12	S	S	<=0.5	S	<=1	S	<=0.12	S	0.12	<=0.5	S	<=0.25	S	2	S	1	S	<=0.25	S	<=1	S	<=0.03	S	S	S	<=1	S
AUSMDU00052524	SRR23727565	SRP426086	PRJNA857543	SAMN33606510	3/10/2020	Blood	180	3	12	invasive	vaccine_serotype	<=2	S	<=0.25	S	<=0.5	S	S	<=0.12	S	S	<=0.12	S	S	<=0.5	S	4	S	<=0.12	S	0.12	<=0.5	S	<=0.25	S	2	S	1	S	<=0.25	S	<=1	S	<=0.03	S	S	S	<=1	S
AUSMDU00053482	SRR23727564	SRP426086	PRJNA857543	SAMN33606511	1/11/2020	Blood	180	3	12	invasive	vaccine_serotype	<=2	S	<=0.25	S	<=0.5	S	S	<=0.12	S	S	<=0.12	S	S	<=0.5	S	2	S	<=0.12	S	0.12	<=0.5	S	<=0.25	S	1	S	0.5	S	<=0.25	S	<=1	S	<=0.03	S	S	S	<=1	S
AUSMDU00053253	SRR23727562	SRP426086	PRJNA857543	SAMN33606512	4/11/2020	Blood	180	3	12	invasive	vaccine_serotype	<=2	S	<=0.25	S	<=0.5	S	S	<=0.12	S	S	<=0.12	S	S	<=0.5	S	<=1	S	<=0.12	S	<=0.06	<=0.5	S	<=0.25	S	1	S	0.5	S	<=0.25	S	<=1	S	<=0.03	S	S	S	<=1	S
AUSMDU00054627	SRR23727561	SRP426086	PRJNA857543	SAMN33606513	5/12/2020	Blood	180	3	12	invasive	vaccine_serotype	<=2	S	<=0.25	S	<=0.5	S	S	<=0.12	S	S	<=0.12	S	S	<=0.5	S	4	S	<=0.12	S	0.12	<=0.5	S	<=0.25	S	2	S	1	S	<=0.25	S	<=1	S	<=0.03	S	S	S	<=1	S
AUSMDU00064200	SRR23727310	SRP426086	PRJNA857543	SAMN33606518	8/7/2021	Blood	180	3	12	invasive	vaccine_serotype	<=2	S	<=0.25	S	<=0.5	S	S	<=0.12	S	S	<=0.12	S	S	1	S	4	S	<=0.12	S	0.25	<=0.5	S	0.5	I	2	S	1	S	<=0.25	S	<=1	S	<=0.03	S	S	S	2	I
AUSMDU00062920	SRR23727309	SRP426086	PRJNA857543	SAMN33606519	9/7/2021	Blood	180	3	12	invasive	vaccine_serotype	<=2	S	<=0.25	S	<=0.5	S	S	<=0.12	S	S	0.25	S	S	<=0.5	S	4	S	<=0.12	S	0.12	<=0.5	S	<=0.25	S	2	S	1	S	<=0.25	S	<=1	S	<=0.03	S	S	S	<=1	S
AUSMDU00064196	SRR23727329	SRP426086	PRJNA857543	SAMN33606521	7/8/2021	Blood	180	3	12	invasive	vaccine_serotype	<=2	S	<=0.25	S	<=0.5	S	S	<=0.12	S	S	<=0.12	S	S	<=0.5	S	4	S	<=0.12	S	0.25	<=0.5	S	<=0.25	S	2	S	1	S	<=0.25	S	<=1	S	<=0.03	S	S	S	<=1	S
AUSMDU00067268	SRR23727327	SRP426086	PRJNA857543	SAMN33606522	9/9/2021	Blood	180	3	12	invasive	vaccine_serotype	<=2	S	<=0.25	S	<=0.5	S	S	<=0.12	S	S	<=0.12	S	S	<=0.5	S	4	S	<=0.12	S	0.12	<=0.5	S	<=0.25	S	2	S	1	S	<=0.25	S	<=1	S	<=0.03	S	S	S	<=1	S
AUSMDU00065301	SRR23727326	SRP426086	PRJNA857543	SAMN33606523	1/10/2021	Blood	180	3	12	invasive	vaccine_serotype	<=2	S	<=0.25	S	<=0.5	S	S	<=0.12	S	S	<=0.12	S	S	<=0.5	S	2	S	<=0.12	S	0.12	<=0.5	S	<=0.25	S	1	S	0.5	S	<=0.25	S	<=1	S	<=0.03	S	S	S	<=1	S
AUSMDU00067273	SRR23727324	SRP426086	PRJNA857543	SAMN33606525	22/10/2021	Blood	180	3	12	invasive	vaccine_serotype	<=2	S	<=0.25	S	<=0.5	S	S	<=0.12	S	S	<=0.12	S	S	<=0.5	S	2	S	<=0.12	S	0.12	<=0.5	S	<=0.25	S	1	S	0.5	S	<=0.25	S	<=1	S	<=0.03	S	S	S	<=1	S
AUSMDU00066284	SRR23727323	SRP426086	PRJNA857543	SAMN33606526	44515	Blood	180	3	12	invasive	vaccine_serotype	<=2	S	<=0.25	S	<=0.5	S	S	<=0.12	S	S	<=0.12	S	S	<=0.5	S	4	S	<=0.12	S	0.12	<=0.5	S	<=0.25	S	2	S	1	S	<=0.25	S	<=1	S	<=0.03	S	S	S	<=1	S
AUSMDU00032523	SRR23727315	SRP426086	PRJNA857543	SAMN33606533	27/7/2019	Blood	180	3	12	invasive	vaccine_serotype	<=2	S	<=0.25	S	<=0.5	S	S	<=0.12	S	S	<=0.12	S	S	<=0.5	S	4	S	<=0.12	S	0.25	<=0.5	S	<=0.25	S	2	S	1	S	<=0.25	S	<=1	S	<=0.03	S	S	S	<=1	S
AUSMDU00032341	SRR23726079	SRP426086	PRJNA857543	SAMN33606585	28/7/2019	Blood	180	3	12	invasive	vaccine_serotype	<=2	S	<=0.25	S	<=0.5	S	S	<=0.12	S	S	<=0.12	S	S	<=0.5	S	4	S	<=0.12	S	0.12	<=0.5	S	<=0.25	S	1	S	1	S	<=0.25	S	<=1	S	<=0.03	S	S	S	<=1	S
AUSMDU00032536	SRR23725960	SRP426086	PRJNA857543	SAMN33606587	43675	Blood	180	3	12	invasive	vaccine_serotype	<=2	S	<=0.25	S	<=0.5	S	S	<=0.12	S	S	<=0.12	S	S	<=0.5	S	2	S	<=0.12	S	0.12	<=0.5	S	<=0.25	S	1	S	1	S	<=0.25	S	<=1	S	<=0.03	S	S	S	<=1	S
AUSMDU00035018	SRR23726292	SRP426086	PRJNA857543	SAMN33606591	2/9/2019	Blood	180	3	12	invasive	vaccine_serotype	<=2	S	<=0.25	S	<=0.5	S	S	<=0.12	S	S	<=0.12	S	S	<=0.5	S	2	S	<=0.12	S	0.12	<=0.5	S	<=0.25	S	1	S	1	S	<=0.25	S	<=1	S	<=0.03	S	S	S	<=1	S
AUSMDU00036303	SRR23726214	SRP426086	PRJNA857543	SAMN33606594	2/10/2019	Blood	180	3	12	invasive	vaccine_serotype	<=2	S	<=0.25	S	<=0.5	S	S	<=0.12	S	S	<=0.12	S	S	<=0.5	S	2	S	<=0.12	S	0.12	<=0.5	S	<=0.25	S	1	S	1	S	<=0.25	S	2	I	<=0.03	S	S	S	<=1	S
AUSMDU00036360	SRR23726211	SRP426086	PRJNA857543	SAMN33606597	6/10/2019	Blood	180	3	12	invasive	vaccine_serotype	<=2	S	<=0.25	S	<=0.5	S	S	<=0.12	S	S	<=0.12	S	S	<=0.5	S	4	S	<=0.12	S	0.12	<=0.5	S	<=0.25	S	<=0.5	S	0.5	S	<=0.25	S	<=1	S	<=0.03	S	S	S	<=1	S
AUSMDU00037082	SRR23726205	SRP426086	PRJNA857543	SAMN33606602	19/10/2019	Blood	180	3	12	invasive	vaccine_serotype	<=2	S	<=0.25	S	<=0.5	S	S	<=0.12	S	S	<=0.12	S	S	<=0.5	S	2	S	<=0.12	S	0.12	<=0.5	S	<=0.25	S	1	S	1	S	<=0.25	S	<=1	S	<=0.03	S	S	S	>8	R
AUSMDU00039157	SRR23726204	SRP426086	PRJNA857543	SAMN33606603	9/12/2019	Blood	180	3	12	invasive	vaccine_serotype	<=2	S	<=0.25	S	<=0.5	S	S	<=0.12	S	S	<=0.12	S	S	<=0.5	S	2	S	<=0.12	S	0.12	<=0.5	S	<=0.25	S	2	S	0.5	S	<=0.25	S	<=1	S	<=0.03	S	S	S	<=1	S
AUSMDU00047404	SRR23726282	SRP426086	PRJNA857543	SAMN33606606	21/6/2020	Blood	180	3	12	invasive	vaccine_serotype	<=2	S	<=0.25	S	<=0.5	S	S	<=0.12	S	S	<=0.12	S	S	<=0.5	S	4	S	<=0.12	S	0.25	<=0.5	S	<=0.25	S	1	S	1	S	<=0.25	S	<=1	S	<=0.03	S	S	S	<=1	S
AUSMDU00049080	SRR23726202	SRP426086	PRJNA857543	SAMN33606608	6/8/2020	Swab	180	3	12	invasive	vaccine_serotype	<=2	S	<=0.25	S	<=0.5	S	S	<=0.12	S	S	<=0.12	S	S	<=0.5	S	2	S	<=0.12	S	0.12	<=0.5	S	<=0.25	S	1	S	1	S	<=0.25	S	<=1	S	<=0.03	S	S	S	<=1	S
AUSMDU00035077	SRR23725435	SRP426086	PRJNA857543	SAMN33607058	2/9/2019	Blood	180	3	12	invasive	vaccine_serotype	<=2	S	<=0.25	S	<=0.5	S	S	<=0.12	S	S	<=0.12	S	S	<=0.5	S	2	S	<=0.12	S	0.5	<=0.5	S	<=0.25	S	1	S	0.5	S	<=0.25	S	<=1	S	<=0.03	S	S	S	<=1	S
AUSMDU00021215	SRR23725496	SRP426086	PRJNA857543	SAMN33607064	9/10/2018	Blood	180	3	12	invasive	vaccine_serotype	<=2	S	<=0.25	S	<=0.5	S	S	<=0.12	S	S	<=0.12	S	S	<=0.5	S	4	S	<=0.12	S	NA	<=0.5	S	<=0.25	S	1	S	1	S	<=0.25	S	<=1	S	<=0.03	S	S	S	<=1	S
AUSMDU00028094	SRR23725397	SRP426086	PRJNA857543	SAMN33607067	5/4/2019	Blood	180	3	12	invasive	vaccine_serotype	<=2	S	<=0.25	S	<=0.5	S	S	<=0.12	S	S	<=0.12	S	S	<=0.5	S	<=1	S	<=0.12	S	NA	<=0.5	S	<=0.25	S	1	S	1	S	<=0.25	S	<=1	S	<=0.03	S	S	S	<=1	S
AUSMDU00028538	SRR23725800	SRP426086	PRJNA857543	SAMN33607068	19/4/2019	Blood	180	3	12	invasive	vaccine_serotype	<=2	S	<=0.25	S	<=0.5	S	S	<=0.12	S	S	<=0.12	S	S	<=0.5	S	<=1	S	<=0.12	S	NA	<=0.5	S	<=0.25	S	2	S	1	S	<=0.25	S	<=1	S	<=0.03	S	S	S	<=1	S
AUSMDU00030461	SRR23725593	SRP426086	PRJNA857543	SAMN33607084	14/6/2019	Blood	180	3	12	invasive	vaccine_serotype	<=2	S	<=0.25	S	<=0.5	S	S	<=0.12	S	S	<=0.12	S	S	<=0.5	S	2	S	<=0.12	S	NA	<=0.5	S	<=0.25	S	1	S	1	S	<=0.25	S	<=1	S	<=0.03	S	S	S	<=1	S
AUSMDU00032077	SRR23725808	SRP426086	PRJNA857543	SAMN33607088	18/7/2019	Blood	180	3	12	invasive	vaccine_serotype	<=2	S	<=0.25	S	<=0.5	S	S	<=0.12	S	S	<=0.12	S	S	<=0.5	S	4	S	<=0.12	S	2	<=0.5	S	<=0.25	S	2	S	2	S	<=0.25	S	<=1	S	<=0.03	S	S	S	<=1	S
AUSMDU00035338	SRR23725739	SRP426086	PRJNA857543	SAMN33607092	8/9/2019	Blood	180	3	12	invasive	vaccine_serotype	<=2	S	<=0.25	S	<=0.5	S	S	<=0.12	S	S	<=0.12	S	S	<=0.5	S	4	S	<=0.12	S	0.25	<=0.5	S	<=0.25	S	1	S	1	S	<=0.25	S	<=1	S	<=0.03	S	S	S	<=1	S
AUSMDU00021045	SRR23725527	SRP426086	PRJNA857543	SAMN33607197	9/10/2018	Lung Fluid	180	3	12	invasive	vaccine_serotype	<=2	S	<=0.25	S	<=0.5	S	S	<=0.12	S	S	<=0.12	S	S	<=0.5	S	2	S	<=0.12	S	NA	<=0.5	S	<=0.25	S	1	S	0.5	S	<=0.25	S	<=1	S	<=0.03	S	S	S	<=1	S
AUSMDU00026635	SRR23725525	SRP426086	PRJNA857543	SAMN33607199	11/3/2019	Blood	180	3	12	invasive	vaccine_serotype	<=2	S	<=0.25	S	<=0.5	S	S	<=0.12	S	S	<=0.12	S	S	<=0.5	S	2	S	<=0.12	S	NA	<=0.5	S	<=0.25	S	1	S	1	S	<=0.25	S	<=1	S	<=0.03	S	S	S	<=1	S
AUSMDU00027652	SRR23725459	SRP426086	PRJNA857543	SAMN33607200	5/4/2019	Blood	180	3	12	invasive	vaccine_serotype	<=2	S	<=0.25	S	<=0.5	S	S	<=0.12	S	S	<=0.12	S	S	<=0.5	S	<=1	S	<=0.12	S	NA	<=0.5	S	<=0.25	S	1	S	1	S	<=0.25	S	<=1	S	<=0.03	S	S	S	<=1	S
AUSMDU00028582	SRR23725454	SRP426086	PRJNA857543	SAMN33607203	25/4/2019	Blood	180	3	12	invasive	vaccine_serotype	<=2	S	<=0.25	S	<=0.5	S	S	<=0.12	S	S	<=0.12	S	S	<=0.5	S	<=1	S	<=0.12	S	NA	<=0.5	S	<=0.25	S	1	S	1	S	<=0.25	S	<=1	S	<=0.03	S	S	S	<=1	S
AUSMDU00067254	SRR23725430	SRP426086	PRJNA857543	SAMN33607204	15/5/2019	Lung Fluid	180	3	12	invasive	vaccine_serotype	<=2	S	<=0.25	S	<=0.5	S	S	<=0.12	S	S	<=0.12	S	S	<=0.5	S	<=1	S	<=0.12	S	NA	<=0.5	S	<=0.25	S	1	S	1	S	<=0.25	S	<=1	S	<=0.03	S	S	S	<=1	S
AUSMDU00030739	SRR23725449	SRP426086	PRJNA857543	SAMN33607207	19/6/2019	Blood	180	3	12	invasive	vaccine_serotype	<=2	S	<=0.25	S	<=0.5	S	S	<=0.12	S	S	<=0.12	S	S	<=0.5	S	<=1	S	<=0.12	S	NA	<=0.5	S	<=0.25	S	1	S	1	S	<=0.25	S	<=1	S	<=0.03	S	S	S	<=1	S
AUSMDU00034433	SRR23725447	SRP426086	PRJNA857543	SAMN33607209	18/8/2019	Blood	180	3	12	invasive	vaccine_serotype	<=2	S	<=0.25	S	<=0.5	S	S	<=0.12	S	S	<=0.12	S	S	<=0.5	S	4	S	<=0.12	S	0.25	<=0.5	S	<=0.25	S	1	S	1	S	<=0.25	S	<=1	S	<=0.03	S	S	S	<=1	S
AUSMDU00034756	SRR23725445	SRP426086	PRJNA857543	SAMN33607210	20/8/2019	Lung Fluid	180	3	12	invasive	vaccine_serotype	<=2	S	<=0.25	S	<=0.5	S	S	<=0.12	S	S	<=0.12	S	S	<=0.5	S	4	S	<=0.12	S	0.12	<=0.5	S	<=0.25	S	2	S	1	S	<=0.25	S	<=1	S	<=0.03	S	S	S	<=1	S
AUSMDU00040803	SRR23725444	SRP426086	PRJNA857543	SAMN33607211	25/1/2020	Blood	180	3	12	invasive	vaccine_serotype	<=2	S	>2	R	<=0.5	S	S	<=0.12	S	S	<=0.12	S	S	<=0.5	S	4	S	<=0.12	S	0.25	<=0.5	S	2	R	2	S	1	S	<=0.25	S	<=1	S	<=0.03	S	S	S	>8	R
AUSMDU00064494	SRR23725442	SRP426086	PRJNA857543	SAMN33607213	2/9/2021	Blood	180	3	12	invasive	vaccine_serotype	<=2	S	<=0.25	S	<=0.5	S	S	<=0.12	S	S	<=0.12	S	S	<=0.5	S	4	S	<=0.12	S	0.12	<=0.5	S	<=0.25	S	2	S	1	S	<=0.25	S	<=1	S	<=0.03	S	S	S	<=1	S
AUSMDU00067272	SRR23725440	SRP426086	PRJNA857543	SAMN33607215	19/10/2021	Blood	180	3	12	invasive	vaccine_serotype	<=2	S	<=0.25	S	<=0.5	S	S	<=0.12	S	S	<=0.12	S	S	<=0.5	S	2	S	<=0.12	S	0.12	<=0.5	S	<=0.25	S	1	S	1	S	<=0.25	S	<=1	S	<=0.03	S	S	S	<=1	S
AUSMDU00067507	SRR23725637	SRP426086	PRJNA857543	SAMN33607351	5/1/2022	Blood	180	3	12	invasive	vaccine_serotype	<=2	S	<=0.25	S	<=0.5	S	S	<=0.12	S	S	<=0.12	S	S	<=0.5	S	2	S	<=0.12	S	<=0.06	<=0.5	S	<=0.25	S	1	S	0.5	S	<=0.25	S	<=1	S	<=0.03	S	S	S	<=1	S
AUSMDU00069240	SRR23725620	SRP426086	PRJNA857543	SAMN33607367	5/2/2022	Blood	180	3	12	invasive	vaccine_serotype	<=2	S	<=0.25	S	<=0.5	S	S	<=0.12	S	S	<=0.12	S	S	<=0.5	S	4	S	<=0.12	S	0.25	<=0.5	S	<=0.25	S	2	S	1	S	<=0.25	S	<=1	S	<=0.03	S	S	S	<=1	S
AUSMDU00069166	SRR23725471	SRP426086	PRJNA857543	SAMN33607369	11/2/2022	Blood	180	3	12	invasive	vaccine_serotype	<=2	S	<=0.25	S	<=0.5	S	S	<=0.12	S	S	<=0.12	S	S	<=0.5	S	2	S	<=0.12	S	0.25	<=0.5	S	<=0.25	S	1	S	1	S	<=0.25	S	<=1	S	<=0.03	S	S	S	>8	R
AUSMDU00069945	SRR23725488	SRP426086	PRJNA857543	SAMN33607373	25/2/2022	Blood	180	3	12	invasive	vaccine_serotype	<=2	S	<=0.25	S	<=0.5	S	S	<=0.12	S	S	<=0.12	S	S	<=0.5	S	2	S	<=0.12	S	0.12	<=0.5	S	<=0.25	S	1	S	1	S	<=0.25	S	<=1	S	<=0.03	S	S	S	<=1	S
AUSMDU00069201	SRR23725483	SRP426086	PRJNA857543	SAMN33607378	5/3/2022	Joint aspirate	180	3	12	invasive	vaccine_serotype	<=2	S	<=0.25	S	<=0.5	S	S	<=0.12	S	S	<=0.12	S	S	<=0.5	S	2	S	<=0.12	S	0.5	<=0.5	S	<=0.25	S	1	S	1	S	<=0.25	S	<=1	S	<=0.03	S	S	S	<=1	S
AUSMDU00068884	SRR23725482	SRP426086	PRJNA857543	SAMN33607379	8/3/2022	Blood	180	3	12	invasive	vaccine_serotype	<=2	S	<=0.25	S	<=0.5	S	S	<=0.12	S	S	<=0.12	S	S	<=0.5	S	2	S	<=0.12	S	0.12	<=0.5	S	<=0.25	S	2	S	1	S	<=0.25	S	<=1	S	<=0.03	S	S	S	<=1	S
AUSMDU00069088	SRR23725480	SRP426086	PRJNA857543	SAMN33607380	10/3/2022	Blood	180	3	12	invasive	vaccine_serotype	<=2	S	<=0.25	S	<=0.5	S	S	<=0.12	S	S	<=0.12	S	S	<=0.5	S	2	S	<=0.12	S	0.12	<=0.5	S	<=0.25	S	1	S	0.5	S	<=0.25	S	<=1	S	<=0.03	S	S	S	>8	R
AUSMDU00069187	SRR23725476	SRP426086	PRJNA857543	SAMN33607384	15/3/2022	Blood	180	3	12	invasive	vaccine_serotype	<=2	S	<=0.25	S	<=0.5	S	S	<=0.12	S	S	<=0.12	S	S	<=0.5	S	2	S	<=0.12	S	0.12	<=0.5	S	<=0.25	S	2	S	1	S	<=0.25	S	<=1	S	<=0.03	S	S	S	<=1	S
AUSMDU00069779	SRR23725466	SRP426086	PRJNA857543	SAMN33607394	3/4/2022	Blood	180	3	12	invasive	vaccine_serotype	<=2	S	<=0.25	S	<=0.5	S	S	<=0.12	S	S	<=0.12	S	S	<=0.5	S	2	S	<=0.12	S	0.25	<=0.5	S	<=0.25	S	1	S	1	S	<=0.25	S	<=1	S	<=0.03	S	S	S	<=1	S
AUSMDU00070581	SRR23725378	SRP426086	PRJNA857543	SAMN33607416	28/4/2022	Blood	180	3	12	invasive	vaccine_serotype	<=2	S	<=0.25	S	<=0.5	S	S	<=0.12	S	S	<=0.12	S	S	<=0.5	S	2	S	<=0.12	S	0.12	<=0.5	S	<=0.25	S	1	S	0.5	S	<=0.25	S	<=1	S	<=0.03	S	S	S	<=1	S
AUSMDU00071187	SRR23725843	SRP426086	PRJNA857543	SAMN33607426	13/5/2022	Blood	180	3	12	invasive	vaccine_serotype	<=2	S	<=0.25	S	<=0.5	S	S	<=0.12	S	S	<=0.12	S	S	<=0.5	S	2	S	<=0.12	S	0.12	<=0.5	S	<=0.25	S	1	S	1	S	<=0.25	S	<=1	S	<=0.03	S	S	S	<=1	S
AUSMDU00071302	SRR23725841	SRP426086	PRJNA857543	SAMN33607428	16/5/2022	Blood	180	3	12	invasive	vaccine_serotype	<=2	S	<=0.25	S	<=0.5	S	S	<=0.12	S	S	<=0.12	S	S	<=0.5	S	2	S	<=0.12	S	0.12	<=0.5	S	<=0.25	S	2	S	1	S	<=0.25	S	<=1	S	<=0.03	S	S	S	<=1	S
AUSMDU00071369	SRR23725752	SRP426086	PRJNA857543	SAMN33607430	19/5/2022	Blood	180	3	12	invasive	vaccine_serotype	<=2	S	<=0.25	S	<=0.5	S	S	<=0.12	S	S	<=0.12	S	S	<=0.5	S	2	S	<=0.12	S	0.12	<=0.5	S	<=0.25	S	1	S	0.5	S	<=0.25	S	<=1	S	<=0.03	S	S	S	<=1	S
AUSMDU00071374	SRR23725772	SRP426086	PRJNA857543	SAMN33607432	19/5/2022	Blood	180	3	12	invasive	vaccine_serotype	<=2	S	<=0.25	S	<=0.5	S	S	<=0.12	S	S	<=0.12	S	S	<=0.5	S	2	S	<=0.12	S	0.12	<=0.5	S	<=0.25	S	1	S	1	S	<=0.25	S	<=1	S	<=0.03	S	S	S	<=1	S
AUSMDU00072360	SRR23725761	SRP426086	PRJNA857543	SAMN33607441	28/5/2022	Blood	180	3	12	invasive	vaccine_serotype	<=2	S	<=0.25	S	<=0.5	S	S	<=0.12	S	S	<=0.12	S	S	<=0.5	S	2	S	<=0.12	S	0.12	<=0.5	S	<=0.25	S	1	S	1	S	<=0.25	S	<=1	S	<=0.03	S	S	S	<=1	S
AUSMDU00072237	SRR23725755	SRP426086	PRJNA857543	SAMN33607447	30/5/2022	Blood	180	3	12	invasive	vaccine_serotype	<=2	S	<=0.25	S	<=0.5	S	S	<=0.12	S	S	<=0.12	S	S	<=0.5	S	4	S	<=0.12	S	0.12	<=0.5	S	<=0.25	S	1	S	1	S	<=0.25	S	<=1	S	<=0.03	S	S	S	<=1	S
AUSMDU00072274	SRR23725751	SRP426086	PRJNA857543	SAMN33607450	30/5/2022	Blood	180	3	12	invasive	vaccine_serotype	<=2	S	<=0.25	S	<=0.5	S	S	<=0.12	S	S	<=0.12	S	S	<=0.5	S	2	S	<=0.12	S	0.12	<=0.5	S	<=0.25	S	2	S	1	S	<=0.25	S	<=1	S	<=0.03	S	S	S	<=1	S
AUSMDU00072278	SRR23725750	SRP426086	PRJNA857543	SAMN33607451	4/6/2022	Tissue	180	3	12	invasive	vaccine_serotype	<=2	S	<=0.25	S	<=0.5	S	S	<=0.12	S	S	<=0.12	S	S	<=0.5	S	4	S	<=0.12	S	0.25	<=0.5	S	<=0.25	S	2	S	1	S	<=0.25	S	<=1	S	<=0.03	S	S	S	<=1	S
AUSMDU00072279	SRR23725749	SRP426086	PRJNA857543	SAMN33607452	4/6/2022	Lung Fluid	180	3	12	invasive	vaccine_serotype	<=2	S	<=0.25	S	<=0.5	S	S	<=0.12	S	S	<=0.12	S	S	<=0.5	S	2	S	<=0.12	S	0.25	<=0.5	S	<=0.25	S	2	S	1	S	<=0.25	S	<=1	S	<=0.03	S	S	S	<=1	S
AUSMDU00072312	SRR23725748	SRP426086	PRJNA857543	SAMN33607453	3/6/2022	Blood	180	3	12	invasive	vaccine_serotype	<=2	S	<=0.25	S	<=0.5	S	S	<=0.12	S	S	<=0.12	S	S	<=0.5	S	4	S	<=0.12	S	0.12	<=0.5	S	<=0.25	S	1	S	1	S	<=0.25	S	<=1	S	<=0.03	S	S	S	<=1	S
AUSMDU00072383	SRR23725614	SRP426086	PRJNA857543	SAMN33607459	4/6/2022	Blood	180	3	12	invasive	vaccine_serotype	<=2	S	<=0.25	S	<=0.5	S	S	<=0.12	S	S	<=0.12	S	S	<=0.5	S	2	S	<=0.12	S	0.12	<=0.5	S	<=0.25	S	1	S	1	S	<=0.25	S	<=1	S	<=0.03	S	S	S	<=1	S
AUSMDU00072451	SRR23725839	SRP426086	PRJNA857543	SAMN33607468	9/6/2022	Blood	180	3	12	invasive	vaccine_serotype	<=2	S	<=0.25	S	<=0.5	S	S	<=0.12	S	S	<=0.12	S	S	<=0.5	S	2	S	<=0.12	S	0.5	<=0.5	S	<=0.25	S	1	S	1	S	<=0.25	S	<=1	S	<=0.03	S	S	S	<=1	S
AUSMDU00072671	SRR23725600	SRP426086	PRJNA857543	SAMN33607473	12/6/2022	Blood	180	3	12	invasive	vaccine_serotype	<=2	S	<=0.25	S	<=0.5	S	S	<=0.12	S	S	<=0.12	S	S	<=0.5	S	2	S	<=0.12	S	0.12	<=0.5	S	<=0.25	S	2	S	1	S	<=0.25	S	<=1	S	<=0.03	S	S	S	<=1	S
AUSMDU00072805	SRR23725595	SRP426086	PRJNA857543	SAMN33607478	16/6/2022	Blood	180	3	12	invasive	vaccine_serotype	<=2	S	<=0.25	S	<=0.5	S	S	<=0.12	S	S	<=0.12	S	S	<=0.5	S	2	S	<=0.12	S	0.12	<=0.5	S	<=0.25	S	1	S	1	S	<=0.25	S	<=1	S	<=0.03	S	S	S	<=1	S
AUSMDU00073687	SRR23725824	SRP426086	PRJNA857543	SAMN33607500	29/6/2022	Blood	180	3	12	invasive	vaccine_serotype	<=2	S	<=0.25	S	<=0.5	S	S	<=0.12	S	S	<=0.12	S	S	<=0.5	S	4	S	<=0.12	S	0.12	<=0.5	S	<=0.25	S	1	S	0.5	S	<=0.25	S	<=1	S	<=0.03	S	S	S	<=1	S
AUSMDU00073726	SRR23725821	SRP426086	PRJNA857543	SAMN33607503	28/6/2022	Lung Fluid	180	3	12	invasive	vaccine_serotype	<=2	S	<=0.25	S	<=0.5	S	S	<=0.12	S	S	<=0.12	S	S	<=0.5	S	4	S	<=0.12	S	0.12	<=0.5	S	<=0.25	S	1	S	0.5	S	<=0.25	S	<=1	S	<=0.03	S	S	S	<=1	S
AUSMDU00058081	SRR23727629	SRP426086	PRJNA857543	SAMN33606278	10/3/2021	Blood	191	07F	15	invasive	vaccine_serotype	NA	NA	NA	NA	<=0.5	S	S	<=0.12	S	S	<=0.12	S	S	<=0.5	S	4	S	<=0.12	S	NA	<=0.5	S	<=0.25	S	1	S	1	S	<=0.25	S	<=1	S	<=0.03	S	S	S	<=1	S
AUSMDU00053721	SRR23727354	SRP426086	PRJNA857543	SAMN33606433	10/11/2020	Blood	191	07F	15	invasive	vaccine_serotype	<=2	S	<=0.25	S	<=0.5	S	S	<=0.12	S	S	<=0.12	S	S	<=0.5	S	2	S	<=0.12	S	0.12	<=0.5	S	<=0.25	S	1	S	1	S	<=0.25	S	<=1	S	<=0.03	S	S	S	<=1	S
AUSMDU00036760	SRR23725922	SRP426086	PRJNA857543	SAMN33606624	15/7/2018	Blood	191	07F	15	invasive	vaccine_serotype	<=2	S	<=0.25	S	<=0.5	S	S	<=0.12	S	S	<=0.12	S	S	<=0.5	S	2	S	<=0.12	S	NA	<=0.5	S	<=0.25	S	1	S	1	S	<=0.25	S	<=1	S	<=0.03	S	S	S	<=1	S
AUSMDU00036755	SRR23725921	SRP426086	PRJNA857543	SAMN33606625	15/7/2018	Blood	191	07F	15	invasive	vaccine_serotype	<=2	S	<=0.25	S	<=0.5	S	S	<=0.12	S	S	<=0.12	S	S	<=0.5	S	2	S	<=0.12	S	NA	<=0.5	S	<=0.25	S	2	S	1	S	<=0.25	S	<=1	S	<=0.03	S	S	S	<=1	S
AUSMDU00021377	SRR23726198	SRP426086	PRJNA857543	SAMN33606631	19/10/2018	Blood	191	07F	15	invasive	vaccine_serotype	<=2	S	<=0.25	S	<=0.5	S	S	<=0.12	S	S	<=0.12	S	S	<=0.5	S	<=1	S	0.5	I	NA	<=0.5	S	<=0.25	S	1	S	1	S	<=0.25	S	<=1	S	0.12	R	S	I	<=1	S
AUSMDU00046109	SRR23726197	SRP426086	PRJNA857543	SAMN33606634	5/5/2020	Blood	191	07F	15	invasive	vaccine_serotype	<=2	S	<=0.25	S	<=0.5	S	S	<=0.12	S	S	<=0.12	S	S	<=0.5	S	4	S	<=0.12	S	0.12	<=0.5	S	<=0.25	S	1	S	1	S	<=0.25	S	<=1	S	<=0.03	S	S	S	<=1	S
AUSMDU00066910	SRR23726177	SRP426086	PRJNA857543	SAMN33606653	12/12/2021	Blood	191	07F	15	invasive	vaccine_serotype	<=2	S	<=0.25	S	<=0.5	S	S	<=0.12	S	S	<=0.12	S	S	<=0.5	S	2	S	<=0.12	S	0.25	<=0.5	S	<=0.25	S	1	S	1	S	<=0.25	S	<=1	S	<=0.03	S	S	S	<=1	S
AUSMDU00037123	SRR23726159	SRP426086	PRJNA857543	SAMN33606670	21/7/2018	Blood	191	07F	15	invasive	vaccine_serotype	<=2	S	<=0.25	S	<=0.5	S	S	<=0.12	S	S	<=0.12	S	S	<=0.5	S	2	S	<=0.12	S	NA	<=0.5	S	<=0.25	S	1	S	1	S	<=0.25	S	<=1	S	<=0.03	S	S	S	<=1	S
AUSMDU00037292	SRR23726158	SRP426086	PRJNA857543	SAMN33606671	6/8/2018	Blood	191	07F	15	invasive	vaccine_serotype	<=2	S	<=0.25	S	<=0.5	S	S	<=0.12	S	S	<=0.12	S	S	<=0.5	S	<=1	S	<=0.12	S	NA	<=0.5	S	<=0.25	S	1	S	1	S	<=0.25	S	<=1	S	<=0.03	S	S	S	<=1	S
AUSMDU00037458	SRR23726154	SRP426086	PRJNA857543	SAMN33606672	20/8/2018	Blood	191	07F	15	invasive	vaccine_serotype	<=2	S	<=0.25	S	<=0.5	S	S	<=0.12	S	S	<=0.12	S	S	<=0.5	S	<=1	S	<=0.12	S	NA	<=0.5	S	<=0.25	S	<=0.5	S	1	S	<=0.25	S	<=1	S	<=0.03	S	S	S	<=1	S
AUSMDU00020513	SRR23726153	SRP426086	PRJNA857543	SAMN33606673	25/9/2018	Blood	191	07F	15	invasive	vaccine_serotype	<=2	S	<=0.25	S	<=0.5	S	S	<=0.12	S	S	<=0.12	S	S	<=0.5	S	2	S	<=0.12	S	NA	<=0.5	S	<=0.25	S	1	S	1	S	<=0.25	S	<=1	S	<=0.03	S	S	S	<=1	S
AUSMDU00024593	SRR23726150	SRP426086	PRJNA857543	SAMN33606676	6/1/2019	Blood	191	07F	15	invasive	vaccine_serotype	<=2	S	<=0.25	S	<=0.5	S	S	<=0.12	S	S	<=0.12	S	S	<=0.5	S	<=1	S	<=0.12	S	NA	<=0.5	S	<=0.25	S	<=0.5	S	0.5	S	<=0.25	S	<=1	S	<=0.03	S	S	S	<=1	S
AUSMDU00027359	SRR23726149	SRP426086	PRJNA857543	SAMN33606677	30/3/2019	Blood	191	07F	15	invasive	vaccine_serotype	<=2	S	<=0.25	S	<=0.5	S	S	<=0.12	S	S	<=0.12	S	S	<=0.5	S	<=1	S	<=0.12	S	NA	<=0.5	S	<=0.25	S	1	S	0.5	S	<=0.25	S	<=1	S	<=0.03	S	S	S	<=1	S
AUSMDU00029758	SRR23726132	SRP426086	PRJNA857543	SAMN33606678	24/5/2019	Blood	191	07F	15	invasive	vaccine_serotype	<=2	S	<=0.25	S	<=0.5	S	S	<=0.12	S	S	<=0.12	S	S	<=0.5	S	2	S	<=0.12	S	NA	<=0.5	S	<=0.25	S	1	S	1	S	<=0.25	S	<=1	S	<=0.03	S	S	S	<=1	S
AUSMDU00031114	SRR23726131	SRP426086	PRJNA857543	SAMN33606679	24/6/2019	Blood	191	07F	15	invasive	vaccine_serotype	<=2	S	<=0.25	S	<=0.5	S	S	<=0.12	S	S	<=0.12	S	S	<=0.5	S	2	S	<=0.12	S	NA	<=0.5	S	<=0.25	S	<=0.5	S	1	S	<=0.25	S	<=1	S	<=0.03	S	S	S	<=1	S
AUSMDU00035229	SRR23726130	SRP426086	PRJNA857543	SAMN33606680	4/9/2019	Blood	191	07F	15	invasive	vaccine_serotype	<=2	S	<=0.25	S	<=0.5	S	S	<=0.12	S	S	<=0.12	S	S	<=0.5	S	2	S	<=0.12	S	0.25	<=0.5	S	<=0.25	S	1	S	1	S	<=0.25	S	<=1	S	<=0.03	S	S	S	<=1	S
AUSMDU00035767	SRR23726129	SRP426086	PRJNA857543	SAMN33606681	16/9/2019	Blood	191	07F	15	invasive	vaccine_serotype	<=2	S	<=0.25	S	<=0.5	S	S	<=0.12	S	S	<=0.12	S	S	<=0.5	S	4	S	<=0.12	S	0.12	<=0.5	S	<=0.25	S	1	S	1	S	<=0.25	S	<=1	S	<=0.03	S	S	S	<=1	S
AUSMDU00037390	SRR23726147	SRP426086	PRJNA857543	SAMN33606682	24/10/2019	Blood	191	07F	15	invasive	vaccine_serotype	<=2	S	<=0.25	S	<=0.5	S	S	<=0.12	S	S	<=0.12	S	S	<=0.5	S	2	S	<=0.12	S	0.12	<=0.5	S	<=0.25	S	1	S	1	S	<=0.25	S	<=1	S	<=0.03	S	S	S	<=1	S
AUSMDU00072272	SRR23725606	SRP426086	PRJNA857543	SAMN33607448	31/5/2022	Blood	193	21	11	invasive	non_vaccine_serotype	<=2	S	<=0.25	S	<=0.5	S	S	<=0.12	S	S	<=0.12	S	S	<=0.5	S	4	S	<=0.12	S	0.25	<=0.5	S	<=0.25	S	1	S	1	S	<=0.25	S	<=1	S	<=0.03	S	S	S	<=1	S
AUSMDU00021189	SRR23725788	SRP426086	PRJNA857543	SAMN33607331	11/10/2018	Swab	198	35B	72	invasive	non_vaccine_serotype	<=2	S	<=0.25	S	<=0.5	S	S	<=0.12	S	S	<=0.12	S	S	<=0.5	S	<=1	S	<=0.12	S	NA	<=0.5	S	<=0.25	S	1	S	1	S	<=0.25	S	<=1	S	<=0.03	S	S	S	<=1	S
AUSMDU00070680	SRR23725376	SRP426086	PRJNA857543	SAMN33607418	30/4/2022	Blood	198	35B	72	invasive	non_vaccine_serotype	<=2	S	<=0.25	S	<=0.5	S	S	<=0.12	S	S	<=0.12	S	S	<=0.5	S	4	S	<=0.12	S	0.5	<=0.5	S	<=0.25	S	<=0.5	S	1	S	<=0.25	S	<=1	S	<=0.03	S	S	S	<=1	S
AUSMDU00055709	SRR23727395	SRP426086	PRJNA857543	SAMN33606317	11/1/2021	Blood	199	19A	4	invasive	vaccine_serotype	NA	NA	NA	NA	<=0.5	S	S	<=0.12	S	S	<=0.12	S	S	<=0.5	S	2	S	<=0.12	S	NA	<=0.5	S	<=0.25	S	1	S	1	S	<=0.25	S	<=1	S	<=0.03	S	S	S	<=1	S
AUSMDU00060594	SRR23727394	SRP426086	PRJNA857543	SAMN33606318	13/5/2021	Blood	199	19A	4	invasive	vaccine_serotype	NA	NA	NA	NA	<=0.5	S	S	<=0.12	S	S	<=0.12	S	S	<=0.5	S	2	S	<=0.12	S	NA	<=0.5	S	<=0.25	S	1	S	1	S	<=0.25	S	<=1	S	<=0.03	S	S	S	<=1	S
AUSMDU00061619	SRR23727393	SRP426086	PRJNA857543	SAMN33606319	19/6/2021	Blood	199	19A	4	invasive	vaccine_serotype	NA	NA	NA	NA	<=0.5	S	S	<=0.12	S	S	<=0.12	S	S	<=0.5	S	4	S	<=0.12	S	NA	<=0.5	S	<=0.25	S	1	S	1	S	<=0.25	S	<=1	S	<=0.03	S	S	S	<=1	S
AUSMDU00056561	SRR23727244	SRP426086	PRJNA857543	SAMN33606344	4/2/2021	Blood	199	15B	4	invasive	non_vaccine_serotype	NA	NA	NA	NA	<=0.5	S	S	<=0.12	S	S	<=0.12	S	S	<=0.5	S	4	S	<=0.12	S	NA	<=0.5	S	<=0.25	S	1	S	1	S	<=0.25	S	<=1	S	<=0.03	S	S	S	<=1	S
AUSMDU00057294	SRR23727242	SRP426086	PRJNA857543	SAMN33606346	25/2/2021	Blood	199	15B/15C	4	invasive	non_vaccine_serotype	NA	NA	NA	NA	<=0.5	S	S	<=0.12	S	S	<=0.12	S	S	<=0.5	S	2	S	<=0.12	S	NA	<=0.5	S	<=0.25	S	1	S	1	S	<=0.25	S	<=1	S	<=0.03	S	S	S	<=1	S
AUSMDU00021047	SRR23725863	SRP426086	PRJNA857543	SAMN33606800	8/10/2018	Blood	199	15B	4	invasive	non_vaccine_serotype	<=2	S	<=0.25	S	<=0.5	S	S	<=0.12	S	S	<=0.12	S	S	<=0.5	S	2	S	<=0.12	S	NA	<=0.5	S	<=0.25	S	1	S	1	S	<=0.25	S	<=1	S	<=0.03	S	S	S	<=1	S
AUSMDU00055064	SRR23725971	SRP426086	PRJNA857543	SAMN33606893	20/12/2020	Swab	199	15B	4	invasive	non_vaccine_serotype	<=2	S	<=0.25	S	<=0.5	S	S	<=0.12	S	S	<=0.12	S	S	<=0.5	S	4	S	<=0.12	S	<=0.06	<=0.5	S	<=0.25	S	1	S	1	S	<=0.25	S	<=1	S	<=0.03	S	S	S	<=1	S
AUSMDU00022441	SRR23726232	SRP426086	PRJNA857543	SAMN33606943	15/11/2018	Blood	199	19A	4	invasive	vaccine_serotype	<=2	S	<=0.25	S	<=0.5	S	S	<=0.12	S	S	<=0.12	S	S	<=0.5	S	2	S	<=0.12	S	NA	<=0.5	S	<=0.25	S	1	S	1	S	<=0.25	S	<=1	S	<=0.03	S	S	S	<=1	S
AUSMDU00024051	SRR23726230	SRP426086	PRJNA857543	SAMN33606945	24/12/2018	Blood	199	19A	4	invasive	vaccine_serotype	<=2	S	<=0.25	S	<=0.5	S	S	<=0.12	S	S	<=0.12	S	S	<=0.5	S	2	S	<=0.12	S	NA	<=0.5	S	<=0.25	S	1	S	0.5	S	<=0.25	S	<=1	S	<=0.03	S	S	S	<=1	S
AUSMDU00046183	SRR23725577	SRP426086	PRJNA857543	SAMN33607121	18/5/2020	Blood	199	15B	4	invasive	non_vaccine_serotype	<=2	S	<=0.25	S	<=0.5	S	S	<=0.12	S	S	<=0.12	S	S	<=0.5	S	4	S	<=0.12	S	0.12	<=0.5	S	<=0.25	S	1	S	1	S	<=0.25	S	<=1	S	<=0.03	S	S	S	<=1	S
AUSMDU00022575	SRR23725439	SRP426086	PRJNA857543	SAMN33607216	17/11/2018	Blood	199	19A	4	invasive	vaccine_serotype	<=2	S	<=0.25	S	<=0.5	S	S	<=0.12	S	S	<=0.12	S	S	<=0.5	S	2	S	<=0.12	S	NA	<=0.5	S	<=0.25	S	1	S	0.5	S	<=0.25	S	<=1	S	<=0.03	S	S	S	<=1	S
AUSMDU00038382	SRR23725651	SRP426086	PRJNA857543	SAMN33607252	19/11/2019	Blood	199	19A	4	invasive	vaccine_serotype	<=2	S	<=0.25	S	<=0.5	S	S	<=0.12	S	S	<=0.12	S	S	<=0.5	S	2	S	<=0.12	S	<=0.06	<=0.5	S	<=0.25	S	1	S	0.5	S	<=0.25	S	<=1	S	<=0.03	S	S	S	<=1	S
AUSMDU00067622	SRR23725629	SRP426086	PRJNA857543	SAMN33607359	15/1/2022	Blood	199	15B	4	invasive	non_vaccine_serotype	<=2	S	<=0.25	S	<=0.5	S	S	<=0.12	S	S	<=0.12	S	S	<=0.5	S	2	S	<=0.12	S	<=0.06	<=0.5	S	<=0.25	S	<=0.5	S	0.5	S	<=0.25	S	<=1	S	<=0.03	S	S	S	<=1	S
AUSMDU00069424	SRR23725386	SRP426086	PRJNA857543	SAMN33607389	21/3/2022	Blood	199	15B/15C	4	invasive	non_vaccine_serotype	<=2	S	<=0.25	S	<=0.5	S	S	<=0.12	S	S	<=0.12	S	S	<=0.5	S	2	S	<=0.12	S	0.12	<=0.5	S	<=0.25	S	<=0.5	S	0.5	S	<=0.25	S	<=1	S	<=0.03	S	S	S	<=1	S
AUSMDU00070126	SRR23725392	SRP426086	PRJNA857543	SAMN33607403	13/4/2022	Blood	199	15B	4	invasive	non_vaccine_serotype	<=2	S	<=0.25	S	<=0.5	S	S	<=0.12	S	S	<=0.12	S	S	<=0.5	S	<=1	S	<=0.12	S	<=0.06	<=0.5	S	<=0.25	S	<=0.5	S	0.5	S	<=0.25	S	<=1	S	<=0.03	S	S	S	<=1	S
AUSMDU00070569	SRR23725379	SRP426086	PRJNA857543	SAMN33607415	29/4/2022	Blood	199	15B	4	invasive	non_vaccine_serotype	<=2	S	<=0.25	S	<=0.5	S	S	<=0.12	S	S	<=0.12	S	S	<=0.5	S	2	S	<=0.12	S	0.12	<=0.5	S	<=0.25	S	1	S	1	S	<=0.25	S	<=1	S	<=0.03	S	S	S	<=1	S
AUSMDU00073873	SRR23725591	SRP426086	PRJNA857543	SAMN33607480	15/6/2022	Blood	199	19A	4	invasive	vaccine_serotype	<=2	S	<=0.25	S	<=0.5	S	S	<=0.12	S	S	<=0.12	S	S	<=0.5	S	2	S	<=0.12	S	0.25	<=0.5	S	<=0.25	S	1	S	1	S	<=0.25	S	<=1	S	<=0.03	S	S	S	<=1	S
AUSMDU00037289	SRR23727321	SRP426086	PRJNA857543	SAMN33606528	1/8/2018	Blood	205	4	27	invasive	vaccine_serotype	<=2	S	<=0.25	S	<=0.5	S	S	<=0.12	S	S	<=0.12	S	S	<=0.5	S	<=1	S	<=0.12	S	NA	<=0.5	S	<=0.25	S	1	S	1	S	<=0.25	S	<=1	S	<=0.03	S	S	S	<=1	S
AUSMDU00019730	SRR23727320	SRP426086	PRJNA857543	SAMN33606529	5/9/2018	Blood	205	4	27	invasive	vaccine_serotype	<=2	S	<=0.25	S	<=0.5	S	S	<=0.12	S	S	<=0.12	S	S	<=0.5	S	2	S	<=0.12	S	NA	<=0.5	S	<=0.25	S	1	S	1	S	<=0.25	S	<=1	S	<=0.03	S	S	S	<=1	S
AUSMDU00058977	SRR23727514	SRP426086	PRJNA857543	SAMN33606297	29/3/2021	Blood	218	12F	32	invasive	non_vaccine_serotype	NA	NA	NA	NA	<=0.5	S	S	<=0.12	S	S	<=0.12	S	S	<=0.5	S	4	S	<=0.12	S	NA	<=0.5	S	<=0.25	S	1	S	1	S	<=0.25	S	<=1	S	<=0.03	S	S	S	<=1	S
AUSMDU00058738	SRR23727245	SRP426086	PRJNA857543	SAMN33606343	22/3/2021	Blood	218	12F	32	invasive	non_vaccine_serotype	NA	NA	NA	NA	<=0.5	S	S	<=0.12	S	S	<=0.12	S	S	<=0.5	S	4	S	<=0.12	S	NA	<=0.5	S	<=0.25	S	1	S	1	S	<=0.25	S	<=1	S	<=0.03	S	S	S	<=1	S
AUSMDU00020505	SRR23725999	SRP426086	PRJNA857543	SAMN33606783	25/9/2018	Blood	218	12F	32	invasive	non_vaccine_serotype	<=2	S	<=0.25	S	<=0.5	S	S	<=0.12	S	S	<=0.12	S	S	<=0.5	S	4	S	<=0.12	S	NA	<=0.5	S	<=0.25	S	1	S	1	S	<=0.25	S	<=1	S	<=0.03	S	S	S	<=1	S
AUSMDU00024423	SRR23725876	SRP426086	PRJNA857543	SAMN33606788	6/1/2019	Blood	218	12F	32	invasive	non_vaccine_serotype	<=2	S	<=0.25	S	<=0.5	S	S	<=0.12	S	S	<=0.12	S	S	<=0.5	S	2	S	<=0.12	S	NA	<=0.5	S	<=0.25	S	1	S	1	S	<=0.25	S	<=1	S	<=0.03	S	S	S	<=1	S
AUSMDU00038059	SRR23725868	SRP426086	PRJNA857543	SAMN33606795	7/11/2019	Blood	218	12F	32	invasive	non_vaccine_serotype	<=2	S	<=0.25	S	<=0.5	S	S	<=0.12	S	S	<=0.12	S	S	<=0.5	S	4	S	<=0.12	S	0.12	<=0.5	S	<=0.25	S	1	S	1	S	<=0.25	S	<=1	S	<=0.03	S	S	S	<=1	S
AUSMDU00036763	SRR23726275	SRP426086	PRJNA857543	SAMN33606820	17/7/2018	Blood	218	12F	32	invasive	non_vaccine_serotype	<=2	S	<=0.25	S	<=0.5	S	S	<=0.12	S	S	<=0.12	S	S	<=0.5	S	4	S	<=0.12	S	NA	<=0.5	S	<=0.25	S	1	S	1	S	<=0.25	S	<=1	S	<=0.03	S	S	S	<=1	S
AUSMDU00037130	SRR23726274	SRP426086	PRJNA857543	SAMN33606821	43305	Blood	218	12F	32	invasive	non_vaccine_serotype	<=2	S	<=0.25	S	<=0.5	S	S	<=0.12	S	S	<=0.12	S	S	<=0.5	S	4	S	<=0.12	S	NA	<=0.5	S	<=0.25	S	1	S	1	S	<=0.25	S	<=1	S	<=0.03	S	S	S	<=1	S
AUSMDU00037293	SRR23726270	SRP426086	PRJNA857543	SAMN33606824	43316	Blood	218	12F	32	invasive	non_vaccine_serotype	<=2	S	<=0.25	S	<=0.5	S	S	<=0.12	S	S	<=0.12	S	S	<=0.5	S	4	S	<=0.12	S	NA	<=0.5	S	<=0.25	S	1	S	1	S	<=0.25	S	<=1	S	<=0.03	S	S	S	<=1	S
AUSMDU00019881	SRR23726268	SRP426086	PRJNA857543	SAMN33606826	12/9/2018	Blood	218	12F	32	invasive	non_vaccine_serotype	<=2	S	<=0.25	S	<=0.5	S	S	<=0.12	S	S	<=0.12	S	S	<=0.5	S	4	S	<=0.12	S	NA	<=0.5	S	<=0.25	S	1	S	1	S	<=0.25	S	<=1	S	<=0.03	S	S	S	<=1	S
AUSMDU00022166	SRR23726265	SRP426086	PRJNA857543	SAMN33606829	12/11/2018	Blood	218	12F	32	invasive	non_vaccine_serotype	<=2	S	<=0.25	S	<=0.5	S	S	<=0.12	S	S	<=0.12	S	S	<=0.5	S	4	S	<=0.12	S	NA	<=0.5	S	<=0.25	S	1	S	1	S	<=0.25	S	<=1	S	<=0.03	S	S	S	<=1	S
AUSMDU00030210	SRR23726109	SRP426086	PRJNA857543	SAMN33606836	4/6/2019	Blood	218	12F	32	invasive	non_vaccine_serotype	<=2	S	<=0.25	S	<=0.5	S	S	<=0.12	S	S	<=0.12	S	S	<=0.5	S	4	S	<=0.12	S	NA	<=0.5	S	<=0.25	S	1	S	1	S	<=0.25	S	<=1	S	0.12	R	S	I	<=1	S
AUSMDU00031558	SRR23726106	SRP426086	PRJNA857543	SAMN33606838	9/7/2019	Blood	218	12F	32	invasive	non_vaccine_serotype	<=2	S	<=0.25	S	<=0.5	S	S	<=0.12	S	S	<=0.12	S	S	<=0.5	S	4	S	<=0.12	S	NA	<=0.5	S	<=0.25	S	1	S	1	S	<=0.25	S	<=1	S	<=0.03	S	S	S	<=1	S
AUSMDU00038190	SRR23726248	SRP426086	PRJNA857543	SAMN33606843	13/11/2019	Blood	218	12F	32	invasive	non_vaccine_serotype	<=2	S	<=0.25	S	<=0.5	S	S	<=0.12	S	S	<=0.12	S	S	<=0.5	S	4	S	<=0.12	S	0.12	<=0.5	S	<=0.25	S	<=0.5	S	1	S	<=0.25	S	<=1	S	<=0.03	S	S	S	<=1	S
AUSMDU00040734	SRR23726122	SRP426086	PRJNA857543	SAMN33606845	21/1/2020	Blood	218	12F	32	invasive	non_vaccine_serotype	<=2	S	<=0.25	S	<=0.5	S	S	<=0.12	S	S	<=0.12	S	S	<=0.5	S	4	S	<=0.12	S	0.12	<=0.5	S	<=0.25	S	1	S	2	S	<=0.25	S	<=1	S	0.06	S	S	S	2	I
AUSMDU00051813	SRR23726119	SRP426086	PRJNA857543	SAMN33606848	23/9/2020	Joint fluid	218	12F	32	invasive	non_vaccine_serotype	<=2	S	<=0.25	S	<=0.5	S	S	<=0.12	S	S	<=0.12	S	S	<=0.5	S	4	S	<=0.12	S	0.12	<=0.5	S	<=0.25	S	1	S	1	S	<=0.25	S	<=1	S	<=0.03	S	S	S	<=1	S
AUSMDU00059885	SRR23726113	SRP426086	PRJNA857543	SAMN33606852	19/4/2021	Blood	218	12F	32	invasive	non_vaccine_serotype	<=2	S	<=0.25	S	<=0.5	S	S	<=0.12	S	S	<=0.12	S	S	<=0.5	S	4	S	<=0.12	S	0.25	<=0.5	S	<=0.25	S	1	S	1	S	<=0.25	S	<=1	S	<=0.03	S	S	S	<=1	S
AUSMDU00030236	SRR23725514	SRP426086	PRJNA857543	SAMN33607244	29/5/2019	Blood	218	12F	32	invasive	non_vaccine_serotype	<=2	S	<=0.25	S	<=0.5	S	S	<=0.12	S	S	<=0.12	S	S	<=0.5	S	4	S	<=0.12	S	NA	<=0.5	S	<=0.25	S	1	S	1	S	<=0.25	S	<=1	S	<=0.03	S	S	S	<=1	S
AUSMDU00072674	SRR23725598	SRP426086	PRJNA857543	SAMN33607475	14/6/2022	Blood	218	12F	32	invasive	non_vaccine_serotype	<=2	S	<=0.25	S	<=0.5	S	S	<=0.12	S	S	<=0.12	S	S	<=0.5	S	4	S	<=0.12	S	0.25	<=0.5	S	<=0.25	S	1	S	1	S	<=0.25	S	<=1	S	<=0.03	S	S	S	<=1	S
AUSMDU00072993	SRR23725816	SRP426086	PRJNA857543	SAMN33607488	20/6/2022	Blood	218	12F	32	invasive	non_vaccine_serotype	<=2	S	<=0.25	S	<=0.5	S	S	<=0.12	S	S	<=0.12	S	S	<=0.5	S	4	S	<=0.12	S	0.5	<=0.5	S	<=0.25	S	<=0.5	S	1	S	<=0.25	S	<=1	S	<=0.03	S	S	S	<=1	S
AUSMDU00073083	SRR23725833	SRP426086	PRJNA857543	SAMN33607491	22/6/2022	Blood	218	12F	32	invasive	non_vaccine_serotype	<=2	S	<=0.25	S	<=0.5	S	S	<=0.12	S	S	<=0.12	S	S	<=0.5	S	4	S	<=0.12	S	0.12	<=0.5	S	<=0.25	S	1	S	1	S	<=0.25	S	<=1	S	<=0.03	S	S	S	<=1	S
AUSMDU00073637	SRR23725829	SRP426086	PRJNA857543	SAMN33607495	28/6/2022	Blood	218	12F	32	invasive	non_vaccine_serotype	<=2	S	<=0.25	S	<=0.5	S	S	<=0.12	S	S	<=0.12	S	S	<=0.5	S	4	S	<=0.12	S	0.12	<=0.5	S	<=0.25	S	1	S	1	S	<=0.25	S	<=1	S	<=0.03	S	S	S	<=1	S
AUSMDU00020329	SRR23726089	SRP426086	PRJNA857543	SAMN33606582	21/9/2018	Blood	235	20	124	invasive	non_vaccine_serotype	<=2	S	<=0.25	S	<=0.5	S	S	<=0.12	S	S	<=0.12	S	S	<=0.5	S	2	S	<=0.12	S	NA	<=0.5	S	<=0.25	S	1	S	1	S	<=0.25	S	<=1	S	<=0.03	S	S	S	<=1	S
AUSMDU00020324	SRR23725951	SRP426086	PRJNA857543	SAMN33607000	19/9/2018	Blood	236	19F	1	invasive	vaccine_serotype	<=2	S	2	R	1	I	S	1	I	S	1	I	S	4	R	4	S	<=0.12	S	NA	<=0.5	S	2	R	1	S	1	S	0.5	I	<=1	S	2	R	S	R	>8	R
AUSMDU00044842	SRR23725549	SRP426086	PRJNA857543	SAMN33607053	23/3/2020	Blood	251	19F	119	invasive	vaccine_serotype	<=2	S	<=0.25	S	<=0.5	S	S	<=0.12	S	S	<=0.12	S	S	<=0.5	S	4	S	<=0.12	S	0.12	<=0.5	S	<=0.25	S	1	S	1	S	<=0.25	S	<=1	S	<=0.03	S	S	S	<=1	S
AUSMDU00031065	SRR23727264	SRP426086	PRJNA857543	SAMN33606243	28/6/2019	Blood	271	19F	1	invasive	vaccine_serotype	4	I	>2	R	1	I	S	1	I	S	1	I	S	4	R	4	S	>1	R	NA	1	S	>2	R	1	S	0.5	S	1	R	<=1	S	>4	R	R	R	8	R
AUSMDU00032826	SRR23726221	SRP426086	PRJNA857543	SAMN33606954	7/8/2019	Blood	276	19A	10	invasive	vaccine_serotype	<=2	S	>2	R	<=0.5	S	S	1	I	S	1	I	S	4	R	4	S	>1	R	0.12	<=0.5	S	>2	R	1	S	0.5	S	<=0.25	S	<=1	S	0.5	R	S	I	8	R
AUSMDU00045174	SRR23726083	SRP426086	PRJNA857543	SAMN33606968	15/4/2020	Blood	276	19A	10	invasive	vaccine_serotype	<=2	S	>2	R	1	I	S	1	I	S	1	I	S	>4	R	4	S	>1	R	0.25	<=0.5	S	>2	R	1	S	1	S	0.5	I	<=1	S	2	R	S	R	>8	R
AUSMDU00025293	SRR23727608	SRP426086	PRJNA857543	SAMN33606372	31/1/2019	Blood	303	1	2	invasive	vaccine_serotype	<=2	S	<=0.25	S	<=0.5	S	S	<=0.12	S	S	<=0.12	S	S	<=0.5	S	2	S	<=0.12	S	NA	<=0.5	S	<=0.25	S	1	S	1	S	<=0.25	S	<=1	S	<=0.03	S	S	S	<=1	S
AUSMDU00056098	SRR23727229	SRP426086	PRJNA857543	SAMN33606357	18/1/2021	Blood	320	19A	1	invasive	vaccine_serotype	8	R	NA	NA	2	R	I	2	R	I	2	R	I	>4	R	4	S	>1	R	NA	1	S	>2	R	1	S	0.5	S	1	R	<=1	S	4	R	I	R	>8	R
AUSMDU00066569	SRR23727223	SRP426086	PRJNA857543	SAMN33606362	28/11/2021	Blood	320	19A	1	invasive	vaccine_serotype	8	R	>2	R	2	R	I	1	I	S	2	R	I	>4	R	4	S	<=0.12	S	0.12	1	S	>2	R	1	S	1	S	1	R	<=1	S	4	R	I	R	>8	R
AUSMDU00037284	SRR23727220	SRP426086	PRJNA857543	SAMN33606365	28/7/2018	Blood	320	19A	1	invasive	vaccine_serotype	8	R	>2	R	2	R	I	2	R	I	2	R	I	>4	R	4	S	>1	R	NA	2	I	>2	R	1	S	0.5	S	1	R	<=1	S	4	R	I	R	>8	R
AUSMDU00032322	SRR23727219	SRP426086	PRJNA857543	SAMN33606366	27/7/2019	Blood	320	19A	1	invasive	vaccine_serotype	8	R	>2	R	2	R	I	2	R	I	2	R	I	>4	R	4	S	0.25	S	0.5	2	I	>2	R	1	S	1	S	1	R	<=1	S	4	R	I	R	>8	R
AUSMDU00048521	SRR23727218	SRP426086	PRJNA857543	SAMN33606367	3/8/2020	Blood	320	19A	1	invasive	vaccine_serotype	8	R	>2	R	2	R	I	2	R	I	2	R	I	>4	R	4	S	>1	R	0.25	1	S	0.5	I	1	S	1	S	1	R	<=1	S	4	R	I	R	>8	R
AUSMDU00056668	SRR23726316	SRP426086	PRJNA857543	SAMN33606926	6/2/2021	Blood	338	23A	5	invasive	non_vaccine_serotype	<=2	S	NA	NA	<=0.5	S	S	0.25	S	S	0.5	S	S	<=0.5	S	4	S	>1	R	NA	<=0.5	S	>2	R	2	S	1	S	<=0.25	S	<=1	S	0.5	R	S	I	>8	R
AUSMDU00030068	SRR23726078	SRP426086	PRJNA857543	SAMN33606972	25/5/2019	Blood	338	23B1	5	invasive	non_vaccine_serotype	<=2	S	<=0.25	S	<=0.5	S	S	0.25	S	S	0.25	S	S	<=0.5	S	4	S	<=0.12	S	NA	<=0.5	S	<=0.25	S	1	S	2	S	<=0.25	S	<=1	S	0.5	R	S	I	<=1	S
AUSMDU00021213	SRR23725683	SRP426086	PRJNA857543	SAMN33607156	9/10/2018	Blood	338	23A	5	invasive	non_vaccine_serotype	<=2	S	>2	R	<=0.5	S	S	0.25	S	S	0.5	S	S	<=0.5	S	2	S	0.5	I	NA	<=0.5	S	2	R	1	S	1	S	<=0.25	S	<=1	S	0.5	R	S	I	>8	R
AUSMDU00036741	SRR23725552	SRP426086	PRJNA857543	SAMN33607172	11/7/2018	Blood	338	23A	5	invasive	non_vaccine_serotype	<=2	S	>2	R	<=0.5	S	S	0.25	S	S	0.25	S	S	<=0.5	S	4	S	>1	R	NA	<=0.5	S	>2	R	2	S	1	S	<=0.25	S	<=1	S	0.5	R	S	I	>8	R
AUSMDU00022247	SRR23725539	SRP426086	PRJNA857543	SAMN33607182	12/11/2018	Blood	338	23A	5	invasive	non_vaccine_serotype	<=2	S	>2	R	<=0.5	S	S	0.25	S	S	0.5	S	S	<=0.5	S	2	S	>1	R	NA	<=0.5	S	>2	R	2	S	0.5	S	<=0.25	S	<=1	S	0.25	R	S	I	>8	R
AUSMDU00027662	SRR23725453	SRP426086	PRJNA857543	SAMN33607184	8/4/2019	Blood	338	23A	5	invasive	non_vaccine_serotype	<=2	S	2	R	<=0.5	S	S	0.25	S	S	0.25	S	S	<=0.5	S	4	S	>1	R	NA	<=0.5	S	1	R	2	S	1	S	<=0.25	S	<=1	S	0.5	R	S	I	>8	R
AUSMDU00037326	SRR23725533	SRP426086	PRJNA857543	SAMN33607190	20/10/2019	Blood	338	23A	5	invasive	non_vaccine_serotype	<=2	S	>2	R	<=0.5	S	S	0.25	S	S	0.25	S	S	<=0.5	S	4	S	>1	R	0.25	<=0.5	S	>2	R	2	S	1	S	<=0.25	S	<=1	S	0.25	R	S	I	>8	R
AUSMDU00042771	SRR23725532	SRP426086	PRJNA857543	SAMN33607191	27/2/2020	Blood	338	23A	5	invasive	non_vaccine_serotype	<=2	S	>2	R	<=0.5	S	S	0.25	S	S	0.25	S	S	<=0.5	S	4	S	>1	R	<=0.06	<=0.5	S	>2	R	2	S	0.5	S	<=0.25	S	<=1	S	0.25	R	S	I	<=1	S
AUSMDU00044987	SRR23725531	SRP426086	PRJNA857543	SAMN33607192	28/3/2020	Blood	338	23A	5	invasive	non_vaccine_serotype	<=2	S	>2	R	<=0.5	S	S	0.25	S	S	0.25	S	S	<=0.5	S	4	S	>1	R	0.12	<=0.5	S	>2	R	2	S	1	S	<=0.25	S	<=1	S	0.25	R	S	I	>8	R
AUSMDU00062153	SRR23725458	SRP426086	PRJNA857543	SAMN33607201	24/6/2021	Blood	338	23A	5	invasive	non_vaccine_serotype	<=2	S	NA	NA	<=0.5	S	S	0.25	S	S	0.5	S	S	<=0.5	S	4	S	<=0.12	S	NA	<=0.5	S	0.5	I	NA	NA	2	S	<=0.25	S	NA	NA	0.5	R	S	I	>8	R
AUSMDU00024143	SRR23725497	SRP426086	PRJNA857543	SAMN33607279	27/12/2018	Blood	338	23F	5	invasive	vaccine_serotype	<=2	S	>2	R	<=0.5	S	S	0.25	S	S	0.5	S	S	<=0.5	S	4	S	>1	R	NA	<=0.5	S	>2	R	1	S	1	S	<=0.25	S	<=1	S	0.5	R	S	I	>8	R
AUSMDU00037302	SRR23725956	SRP426086	PRJNA857543	SAMN33606995	5/8/2018	Blood	352	19F	1	invasive	vaccine_serotype	<=2	S	>2	R	1	I	S	1	I	S	1	I	S	>4	R	4	S	>1	R	NA	<=0.5	S	>2	R	1	S	0.5	S	0.5	I	<=1	S	2	R	S	R	>8	R
AUSMDU00028581	SRR23725443	SRP426086	PRJNA857543	SAMN33607212	23/4/2019	Blood	355	23B	7	invasive	non_vaccine_serotype	<=2	S	<=0.25	S	<=0.5	S	S	<=0.12	S	S	<=0.12	S	S	<=0.5	S	<=1	S	<=0.12	S	NA	<=0.5	S	<=0.25	S	2	S	2	S	<=0.25	S	<=1	S	<=0.03	S	S	S	<=1	S
AUSMDU00026754	SRR23725403	SRP426086	PRJNA857543	SAMN33607302	7/3/2019	Blood	355	23B	7	invasive	non_vaccine_serotype	<=2	S	<=0.25	S	<=0.5	S	S	<=0.12	S	S	<=0.12	S	S	<=0.5	S	2	S	<=0.12	S	NA	<=0.5	S	<=0.25	S	1	S	1	S	<=0.25	S	<=1	S	<=0.03	S	S	S	<=1	S
AUSMDU00037124	SRR23727617	SRP426086	PRJNA857543	SAMN33606377	22/7/2018	Blood	386	3	47	invasive	vaccine_serotype	<=2	S	>2	R	<=0.5	S	S	<=0.12	S	S	<=0.12	S	S	<=0.5	S	4	S	>1	R	NA	<=0.5	S	>2	R	1	S	1	S	<=0.25	S	<=1	S	0.12	R	S	I	>8	R
AUSMDU00073419	SRR23725831	SRP426086	PRJNA857543	SAMN33607493	27/6/2022	Blood	386	06C	47	invasive	non_vaccine_serotype	<=2	S	>2	R	<=0.5	S	S	<=0.12	S	S	<=0.12	S	S	<=0.5	S	4	S	>1	R	0.25	<=0.5	S	>2	R	1	S	0.5	S	<=0.25	S	<=1	S	0.12	R	S	I	>8	R
AUSMDU00061391	SRR23725942	SRP426086	PRJNA857543	SAMN33607001	13/6/2021	Blood	387	23B1	5	invasive	non_vaccine_serotype	<=2	S	NA	NA	<=0.5	S	S	<=0.12	S	S	0.25	S	S	1	S	4	S	<=0.12	S	NA	<=0.5	S	<=0.25	S	1	S	1	S	<=0.25	S	<=1	S	0.5	R	S	I	<=1	S
AUSMDU00022820	SRR23725515	SRP426086	PRJNA857543	SAMN33607243	25/11/2018	Blood	387	23B1	5	invasive	non_vaccine_serotype	<=2	S	<=0.25	S	<=0.5	S	S	0.25	S	S	0.25	S	S	1	S	2	S	<=0.12	S	NA	<=0.5	S	<=0.25	S	2	S	1	S	<=0.25	S	<=1	S	0.5	R	S	I	<=1	S
AUSMDU00055788	SRR23727500	SRP426086	PRJNA857543	SAMN33606310	12/1/2021	Blood	392	17F	16;49;46	invasive	non_vaccine_serotype	NA	NA	NA	NA	<=0.5	S	S	<=0.12	S	S	<=0.12	S	S	<=0.5	S	2	S	<=0.12	S	NA	<=0.5	S	<=0.25	S	1	S	1	S	<=0.25	S	<=1	S	<=0.03	S	S	S	<=1	S
AUSMDU00058824	SRR23727378	SRP426086	PRJNA857543	SAMN33606312	11/3/2021	Swab	392	17F	16;49;46	invasive	non_vaccine_serotype	NA	NA	NA	NA	<=0.5	S	S	<=0.12	S	S	<=0.12	S	S	<=0.5	S	4	S	<=0.12	S	NA	<=0.5	S	<=0.25	S	2	S	1	S	<=0.25	S	<=1	S	<=0.03	S	S	S	<=1	S
AUSMDU00060960	SRR23727377	SRP426086	PRJNA857543	SAMN33606313	26/5/2021	Blood	392	17F	16;49;46	invasive	non_vaccine_serotype	NA	NA	NA	NA	<=0.5	S	S	<=0.12	S	S	<=0.12	S	S	<=0.5	S	4	S	<=0.12	S	NA	<=0.5	S	<=0.25	S	1	S	1	S	<=0.25	S	<=1	S	<=0.03	S	S	S	<=1	S
AUSMDU00062082	SRR23727241	SRP426086	PRJNA857543	SAMN33606347	22/6/2021	Blood	392	17F	16;49;46	invasive	non_vaccine_serotype	NA	NA	NA	NA	<=0.5	S	S	<=0.12	S	S	<=0.12	S	S	<=0.5	S	4	S	<=0.12	S	NA	<=0.5	S	<=0.25	S	1	S	1	S	<=0.25	S	<=1	S	<=0.03	S	S	S	<=1	S
AUSMDU00036739	SRR23725867	SRP426086	PRJNA857543	SAMN33606776	9/7/2018	Blood	392	17F	16;49;46	invasive	non_vaccine_serotype	<=2	S	<=0.25	S	<=0.5	S	S	<=0.12	S	S	<=0.12	S	S	<=0.5	S	2	S	<=0.12	S	NA	<=0.5	S	<=0.25	S	1	S	1	S	<=0.25	S	<=1	S	<=0.03	S	S	S	<=1	S
AUSMDU00019518	SRR23725866	SRP426086	PRJNA857543	SAMN33606777	2/9/2018	Blood	392	17F	16;49;46	invasive	non_vaccine_serotype	<=2	S	<=0.25	S	<=0.5	S	S	<=0.12	S	S	<=0.12	S	S	<=0.5	S	2	S	<=0.12	S	NA	<=0.5	S	<=0.25	S	1	S	1	S	<=0.25	S	<=1	S	<=0.03	S	S	S	<=1	S
AUSMDU00019991	SRR23726317	SRP426086	PRJNA857543	SAMN33606925	13/9/2018	Blood	392	17F	16;49;46	invasive	non_vaccine_serotype	<=2	S	<=0.25	S	<=0.5	S	S	<=0.12	S	S	<=0.12	S	S	<=0.5	S	2	S	<=0.12	S	NA	<=0.5	S	<=0.25	S	1	S	0.5	S	<=0.25	S	<=1	S	<=0.03	S	S	S	<=1	S
AUSMDU00030234	SRR23726315	SRP426086	PRJNA857543	SAMN33606927	1/6/2019	Blood	392	17F	16;49;46	invasive	non_vaccine_serotype	<=2	S	<=0.25	S	<=0.5	S	S	<=0.12	S	S	<=0.12	S	S	<=0.5	S	2	S	<=0.12	S	NA	<=0.5	S	<=0.25	S	1	S	1	S	<=0.25	S	<=1	S	<=0.03	S	S	S	<=1	S
AUSMDU00070062	SRR23725652	SRP426086	PRJNA857543	SAMN33607251	29/10/2020	Blood	392	17F	16;49;46	invasive	non_vaccine_serotype	<=2	S	<=0.25	S	<=0.5	S	S	<=0.12	S	S	<=0.12	S	S	<=0.5	S	4	S	<=0.12	S	0.25	<=0.5	S	<=0.25	S	1	S	1	S	<=0.25	S	<=1	S	<=0.03	S	S	S	<=1	S
AUSMDU00059944	SRR23727640	SRP426086	PRJNA857543	SAMN33606267	23/4/2021	Blood	393	38	38	invasive	non_vaccine_serotype	NA	NA	NA	NA	<=0.5	S	S	<=0.12	S	S	<=0.12	S	S	<=0.5	S	2	S	<=0.12	S	NA	<=0.5	S	<=0.25	S	1	S	0.5	S	<=0.25	S	<=1	S	<=0.03	S	S	S	<=1	S
AUSMDU00037119	SRR23727335	SRP426086	PRJNA857543	SAMN33606515	19/7/2018	Blood	393	38	38	invasive	non_vaccine_serotype	<=2	S	<=0.25	S	<=0.5	S	S	<=0.12	S	S	<=0.12	S	S	<=0.5	S	<=1	S	<=0.12	S	NA	<=0.5	S	<=0.25	S	1	S	1	S	<=0.25	S	<=1	S	<=0.03	S	S	S	<=1	S
AUSMDU00024607	SRR23727334	SRP426086	PRJNA857543	SAMN33606516	10/1/2019	Blood	393	38	38	invasive	non_vaccine_serotype	<=2	S	<=0.25	S	<=0.5	S	S	<=0.12	S	S	<=0.12	S	S	<=0.5	S	<=1	S	<=0.12	S	NA	<=0.5	S	<=0.25	S	1	S	0.5	S	<=0.25	S	<=1	S	<=0.03	S	S	S	<=1	S
AUSMDU00031519	SRR23727332	SRP426086	PRJNA857543	SAMN33606517	8/7/2019	Blood	393	38	38	invasive	non_vaccine_serotype	<=2	S	<=0.25	S	<=0.5	S	S	<=0.12	S	S	<=0.12	S	S	<=0.5	S	2	S	<=0.12	S	NA	<=0.5	S	<=0.25	S	<=0.5	S	0.5	S	<=0.25	S	<=1	S	<=0.03	S	S	S	<=1	S
AUSMDU00040466	SRR23727308	SRP426086	PRJNA857543	SAMN33606520	13/1/2020	Blood	393	38	38	invasive	non_vaccine_serotype	<=2	S	<=0.25	S	<=0.5	S	S	<=0.12	S	S	<=0.12	S	S	<=0.5	S	2	S	<=0.12	S	0.12	<=0.5	S	<=0.25	S	1	S	0.5	S	<=0.25	S	<=1	S	<=0.03	S	S	S	<=1	S
AUSMDU00037311	SRR23726201	SRP426086	PRJNA857543	SAMN33606609	11/8/2018	Blood	393	38	38	invasive	non_vaccine_serotype	<=2	S	<=0.25	S	<=0.5	S	S	<=0.12	S	S	<=0.12	S	S	<=0.5	S	2	S	<=0.12	S	NA	<=0.5	S	<=0.25	S	2	S	1	S	<=0.25	S	<=1	S	<=0.03	S	S	S	<=1	S
AUSMDU00029295	SRR23726200	SRP426086	PRJNA857543	SAMN33606610	6/5/2019	Blood	393	38	38	invasive	non_vaccine_serotype	<=2	S	<=0.25	S	<=0.5	S	S	<=0.12	S	S	<=0.12	S	S	<=0.5	S	<=1	S	<=0.12	S	NA	<=0.5	S	<=0.25	S	1	S	1	S	<=0.25	S	<=1	S	<=0.03	S	S	S	<=1	S
AUSMDU00031179	SRR23726199	SRP426086	PRJNA857543	SAMN33606611	1/7/2019	Blood	393	38	38	invasive	non_vaccine_serotype	<=2	S	<=0.25	S	<=0.5	S	S	<=0.12	S	S	<=0.12	S	S	<=0.5	S	2	S	<=0.12	S	NA	<=0.5	S	<=0.25	S	1	S	1	S	<=0.25	S	<=1	S	<=0.03	S	S	S	<=1	S
AUSMDU00030784	SRR23725946	SRP426086	PRJNA857543	SAMN33607004	20/6/2019	Blood	393	25A	38	invasive	non_vaccine_serotype	<=2	S	<=0.25	S	<=0.5	S	S	<=0.12	S	S	<=0.12	S	S	<=0.5	S	<=1	S	<=0.12	S	NA	<=0.5	S	<=0.25	S	1	S	0.5	S	<=0.25	S	<=1	S	<=0.03	S	S	S	<=1	S
AUSMDU00022016	SRR23725616	SRP426086	PRJNA857543	SAMN33607071	5/11/2018	Blood	393	38	38	invasive	non_vaccine_serotype	<=2	S	<=0.25	S	<=0.5	S	S	<=0.12	S	S	<=0.12	S	S	<=0.5	S	<=1	S	<=0.12	S	NA	<=0.5	S	<=0.25	S	1	S	0.5	S	<=0.25	S	<=1	S	<=0.03	S	S	S	<=1	S
AUSMDU00035687	SRR23725628	SRP426086	PRJNA857543	SAMN33607072	17/9/2019	Blood	393	38	38	invasive	non_vaccine_serotype	<=2	S	<=0.25	S	<=0.5	S	S	<=0.12	S	S	<=0.12	S	S	<=0.5	S	2	S	<=0.12	S	0.25	<=0.5	S	<=0.25	S	1	S	0.5	S	<=0.25	S	<=1	S	<=0.03	S	S	S	<=1	S
AUSMDU00030504	SRR23725540	SRP426086	PRJNA857543	SAMN33607181	15/6/2019	Blood	393	25A	38	invasive	non_vaccine_serotype	<=2	S	<=0.25	S	<=0.5	S	S	<=0.12	S	S	<=0.12	S	S	<=0.5	S	2	S	<=0.12	S	NA	<=0.5	S	<=0.25	S	1	S	1	S	<=0.25	S	<=1	S	<=0.03	S	S	S	<=1	S
AUSMDU00037129	SRR23725433	SRP426086	PRJNA857543	SAMN33607221	25/7/2018	Blood	393	38	38	invasive	non_vaccine_serotype	<=2	S	<=0.25	S	<=0.5	S	S	<=0.12	S	S	<=0.12	S	S	<=0.5	S	<=1	S	<=0.12	S	NA	<=0.5	S	<=0.25	S	1	S	1	S	<=0.25	S	<=1	S	<=0.03	S	S	S	<=1	S
AUSMDU00066426	SRR23725660	SRP426086	PRJNA857543	SAMN33607225	22/11/2021	Blood	393	38	38	invasive	non_vaccine_serotype	<=2	S	<=0.25	S	<=0.5	S	S	<=0.12	S	S	<=0.12	S	S	<=0.5	S	4	S	<=0.12	S	0.5	<=0.5	S	<=0.25	S	1	S	1	S	<=0.25	S	<=1	S	<=0.03	S	S	S	<=1	S
AUSMDU00060322	SRR23727528	SRP426086	PRJNA857543	SAMN33606282	2/5/2021	Blood	398	06C	13	invasive	non_vaccine_serotype	NA	NA	NA	NA	<=0.5	S	S	<=0.12	S	S	<=0.12	S	S	<=0.5	S	2	S	<=0.12	S	NA	<=0.5	S	<=0.25	S	1	S	1	S	<=0.25	S	<=1	S	<=0.03	S	S	S	<=1	S
AUSMDU00021871	SRR23725918	SRP426086	PRJNA857543	SAMN33606628	30/10/2018	Blood	398	06C	13	invasive	non_vaccine_serotype	<=2	S	<=0.25	S	<=0.5	S	S	<=0.12	S	S	<=0.12	S	S	<=0.5	S	2	S	<=0.12	S	NA	<=0.5	S	<=0.25	S	1	S	1	S	<=0.25	S	<=1	S	<=0.03	S	S	S	<=1	S
AUSMDU00023392	SRR23725916	SRP426086	PRJNA857543	SAMN33606630	5/12/2018	Blood	398	06C	13	invasive	non_vaccine_serotype	<=2	S	<=0.25	S	<=0.5	S	S	<=0.12	S	S	<=0.12	S	S	<=0.5	S	2	S	<=0.12	S	NA	<=0.5	S	<=0.25	S	1	S	1	S	<=0.25	S	<=1	S	<=0.03	S	S	S	<=1	S
AUSMDU00037454	SRR23726134	SRP426086	PRJNA857543	SAMN33606694	18/8/2018	Blood	405	09N	32	invasive	non_vaccine_serotype	<=2	S	<=0.25	S	<=0.5	S	S	<=0.12	S	S	<=0.12	S	S	<=0.5	S	2	S	<=0.12	S	NA	<=0.5	S	<=0.25	S	1	S	1	S	<=0.25	S	<=1	S	<=0.03	S	S	S	<=1	S
AUSMDU00025480	SRR23726048	SRP426086	PRJNA857543	SAMN33606710	9/2/2019	Blood	405	09N	32	invasive	non_vaccine_serotype	<=2	S	<=0.25	S	<=0.5	S	S	<=0.12	S	S	<=0.12	S	S	<=0.5	S	4	S	<=0.12	S	NA	<=0.5	S	<=0.25	S	1	S	1	S	<=0.25	S	<=1	S	<=0.03	S	S	S	<=1	S
AUSMDU00028093	SRR23726041	SRP426086	PRJNA857543	SAMN33606714	10/4/2019	Blood	405	09N	32	invasive	non_vaccine_serotype	<=2	S	<=0.25	S	<=0.5	S	S	<=0.12	S	S	<=0.12	S	S	<=0.5	S	2	S	<=0.12	S	NA	<=0.5	S	<=0.25	S	1	S	1	S	<=0.25	S	<=1	S	<=0.03	S	S	S	<=1	S
AUSMDU00029285	SRR23726038	SRP426086	PRJNA857543	SAMN33606718	16/5/2019	Blood	405	09N	32	invasive	non_vaccine_serotype	<=2	S	<=0.25	S	<=0.5	S	S	<=0.12	S	S	<=0.12	S	S	<=0.5	S	4	S	<=0.12	S	NA	<=0.5	S	<=0.25	S	1	S	2	S	<=0.25	S	<=1	S	<=0.03	S	S	S	<=1	S
AUSMDU00035206	SRR23725901	SRP426086	PRJNA857543	SAMN33606735	4/9/2019	Blood	405	09N	32	invasive	non_vaccine_serotype	<=2	S	<=0.25	S	<=0.5	S	S	<=0.12	S	S	<=0.12	S	S	<=0.5	S	2	S	<=0.12	S	0.12	<=0.5	S	<=0.25	S	1	S	1	S	<=0.25	S	<=1	S	<=0.03	S	S	S	<=1	S
AUSMDU00058969	SRR23727527	SRP426086	PRJNA857543	SAMN33606283	27/3/2021	Blood	408	11A	3	invasive	non_vaccine_serotype	NA	NA	NA	NA	<=0.5	S	S	<=0.12	S	S	<=0.12	S	S	<=0.5	S	2	S	<=0.12	S	NA	<=0.5	S	<=0.25	S	1	S	0.5	S	<=0.25	S	<=1	S	<=0.03	S	S	S	<=1	S
AUSMDU00059041	SRR23727515	SRP426086	PRJNA857543	SAMN33606296	30/3/2021	Blood	416	19A	4	invasive	vaccine_serotype	NA	NA	NA	NA	<=0.5	S	S	<=0.12	S	S	<=0.12	S	S	<=0.5	S	2	S	<=0.12	S	NA	<=0.5	S	<=0.25	S	1	S	1	S	<=0.25	S	<=1	S	<=0.03	S	S	S	<=1	S
AUSMDU00032776	SRR23727367	SRP426086	PRJNA857543	SAMN33606436	43680	Blood	416	19A	4	invasive	vaccine_serotype	<=2	S	<=0.25	S	<=0.5	S	S	<=0.12	S	S	<=0.12	S	S	<=0.5	S	2	S	<=0.12	S	0.12	<=0.5	S	<=0.25	S	<=0.5	S	0.5	S	<=0.25	S	<=1	S	<=0.03	S	S	S	<=1	S
AUSMDU00035753	SRR23727362	SRP426086	PRJNA857543	SAMN33606438	43726	Blood	416	19A	4	invasive	vaccine_serotype	<=2	S	<=0.25	S	<=0.5	S	S	<=0.12	S	S	<=0.12	S	S	<=0.5	S	<=1	S	<=0.12	S	0.5	<=0.5	S	<=0.25	S	1	S	1	S	<=0.25	S	<=1	S	0.06	S	S	S	<=1	S
AUSMDU00053672	SRR23727361	SRP426086	PRJNA857543	SAMN33606439	13/11/2020	Blood	416	19A	4	invasive	vaccine_serotype	<=2	S	<=0.25	S	<=0.5	S	S	<=0.12	S	S	<=0.12	S	S	<=0.5	S	4	S	<=0.12	S	0.12	<=0.5	S	<=0.25	S	1	S	1	S	<=0.25	S	<=1	S	<=0.03	S	S	S	<=1	S
AUSMDU00065262	SRR23727360	SRP426086	PRJNA857543	SAMN33606440	44465	Blood	416	19A	4	invasive	vaccine_serotype	<=2	S	<=0.25	S	<=0.5	S	S	<=0.12	S	S	<=0.12	S	S	<=0.5	S	4	S	<=0.12	S	0.12	<=0.5	S	<=0.25	S	1	S	1	S	<=0.25	S	<=1	S	<=0.03	S	S	S	<=1	S
AUSMDU00037320	SRR23725853	SRP426086	PRJNA857543	SAMN33606809	43325	Blood	416	19A	4	invasive	vaccine_serotype	<=2	S	<=0.25	S	<=0.5	S	S	<=0.12	S	S	<=0.12	S	S	<=0.5	S	2	S	<=0.12	S	NA	<=0.5	S	<=0.25	S	1	S	0.5	S	<=0.25	S	<=1	S	<=0.03	S	S	S	<=1	S
AUSMDU00020509	SRR23726347	SRP426086	PRJNA857543	SAMN33606812	26/9/2018	Blood	416	19A	4	invasive	vaccine_serotype	<=2	S	<=0.25	S	<=0.5	S	S	<=0.12	S	S	<=0.12	S	S	<=0.5	S	2	S	<=0.12	S	NA	<=0.5	S	<=0.25	S	1	S	0.5	S	<=0.25	S	<=1	S	<=0.03	S	S	S	<=1	S
AUSMDU00030849	SRR23726269	SRP426086	PRJNA857543	SAMN33606825	17/6/2019	Blood	416	19A	4	invasive	vaccine_serotype	<=2	S	<=0.25	S	<=0.5	S	S	<=0.12	S	S	<=0.12	S	S	<=0.5	S	<=1	S	<=0.12	S	NA	<=0.5	S	<=0.25	S	1	S	0.5	S	<=0.25	S	<=1	S	<=0.03	S	S	S	<=1	S
AUSMDU00034607	SRR23726266	SRP426086	PRJNA857543	SAMN33606828	24/8/2019	Blood	416	19A	4	invasive	vaccine_serotype	<=2	S	<=0.25	S	<=0.5	S	S	<=0.12	S	S	<=0.12	S	S	<=0.5	S	4	S	<=0.12	S	0.12	<=0.5	S	<=0.25	S	<=0.5	S	1	S	<=0.25	S	<=1	S	<=0.03	S	S	S	<=1	S
AUSMDU00037120	SRR23726243	SRP426086	PRJNA857543	SAMN33606933	19/7/2018	Blood	416	19A	4	invasive	vaccine_serotype	<=2	S	<=0.25	S	<=0.5	S	S	<=0.12	S	S	<=0.12	S	S	<=0.5	S	2	S	<=0.12	S	NA	<=0.5	S	<=0.25	S	1	S	0.5	S	<=0.25	S	<=1	S	<=0.03	S	S	S	<=1	S
AUSMDU00024163	SRR23726229	SRP426086	PRJNA857543	SAMN33606946	28/12/2018	Blood	416	19A	4	invasive	vaccine_serotype	<=2	S	<=0.25	S	<=0.5	S	S	<=0.12	S	S	<=0.12	S	S	<=0.5	S	<=1	S	<=0.12	S	NA	<=0.5	S	<=0.25	S	1	S	0.5	S	<=0.25	S	<=1	S	<=0.03	S	S	S	<=1	S
AUSMDU00032777	SRR23726222	SRP426086	PRJNA857543	SAMN33606953	3/8/2019	Blood	416	19A	4	invasive	vaccine_serotype	<=2	S	<=0.25	S	<=0.5	S	S	<=0.12	S	S	<=0.12	S	S	<=0.5	S	2	S	<=0.12	S	0.12	<=0.5	S	<=0.25	S	<=0.5	S	0.5	S	<=0.25	S	<=1	S	<=0.03	S	S	S	<=1	S
AUSMDU00036277	SRR23726216	SRP426086	PRJNA857543	SAMN33606959	1/10/2019	Blood	416	19A	4	invasive	vaccine_serotype	<=2	S	<=0.25	S	<=0.5	S	S	<=0.12	S	S	<=0.12	S	S	<=0.5	S	4	S	<=0.12	S	0.12	<=0.5	S	<=0.25	S	1	S	1	S	<=0.25	S	<=1	S	<=0.03	S	S	S	<=1	S
AUSMDU00040310	SRR23726086	SRP426086	PRJNA857543	SAMN33606965	10/1/2020	Blood	416	19A	4	invasive	vaccine_serotype	<=2	S	<=0.25	S	<=0.5	S	S	<=0.12	S	S	<=0.12	S	S	<=0.5	S	2	S	<=0.12	S	0.12	<=0.5	S	<=0.25	S	1	S	0.5	S	<=0.25	S	<=1	S	<=0.03	S	S	S	<=1	S
AUSMDU00053150	SRR23726080	SRP426086	PRJNA857543	SAMN33606971	27/10/2020	Blood	416	19A	4	invasive	vaccine_serotype	<=2	S	<=0.25	S	<=0.5	S	S	<=0.12	S	S	<=0.12	S	S	<=0.5	S	4	S	<=0.12	S	0.12	<=0.5	S	<=0.25	S	1	S	1	S	<=0.25	S	<=1	S	<=0.03	S	S	S	<=1	S
AUSMDU00062854	SRR23725950	SRP426086	PRJNA857543	SAMN33606981	8/7/2021	Blood	416	19A	4	invasive	vaccine_serotype	<=2	S	<=0.25	S	<=0.5	S	S	0.25	S	S	<=0.12	S	S	<=0.5	S	2	S	<=0.12	S	0.12	<=0.5	S	0.5	I	1	S	1	S	<=0.25	S	<=1	S	<=0.03	S	S	S	<=1	S
AUSMDU00066916	SRR23726060	SRP426086	PRJNA857543	SAMN33606988	12/12/2021	Blood	416	19A	4	invasive	vaccine_serotype	<=2	S	<=0.25	S	<=0.5	S	S	<=0.12	S	S	<=0.12	S	S	<=0.5	S	2	S	<=0.12	S	<=0.06	<=0.5	S	<=0.25	S	1	S	0.5	S	<=0.25	S	<=1	S	<=0.03	S	S	S	<=1	S
AUSMDU00023054	SRR23725572	SRP426086	PRJNA857543	SAMN33607126	30/11/2018	Blood	416	19A	4	invasive	vaccine_serotype	<=2	S	<=0.25	S	<=0.5	S	S	<=0.12	S	S	<=0.12	S	S	<=0.5	S	2	S	<=0.12	S	NA	<=0.5	S	<=0.25	S	1	S	1	S	<=0.25	S	<=1	S	<=0.03	S	S	S	<=1	S
AUSMDU00072540	SRR23725603	SRP426086	PRJNA857543	SAMN33607470	12/6/2022	Blood	416	19A	4	invasive	vaccine_serotype	<=2	S	<=0.25	S	<=0.5	S	S	<=0.12	S	S	<=0.12	S	S	<=0.5	S	4	S	<=0.12	S	0.12	<=0.5	S	<=0.25	S	<=0.5	S	1	S	<=0.25	S	<=1	S	<=0.03	S	S	S	<=1	S
AUSMDU00072796	SRR23725596	SRP426086	PRJNA857543	SAMN33607477	13/6/2022	Lung Fluid	416	19A	4	invasive	vaccine_serotype	<=2	S	<=0.25	S	<=0.5	S	S	<=0.12	S	S	<=0.12	S	S	<=0.5	S	4	S	<=0.12	S	0.25	<=0.5	S	<=0.25	S	1	S	1	S	<=0.25	S	<=1	S	<=0.03	S	S	S	<=1	S
AUSMDU00073919	SRR23725819	SRP426086	PRJNA857543	SAMN33607505	29/6/2022	Lung Fluid	416	19A	4	invasive	vaccine_serotype	<=2	S	<=0.25	S	<=0.5	S	S	<=0.12	S	S	<=0.12	S	S	<=0.5	S	<=1	S	<=0.12	S	0.12	<=0.5	S	<=0.25	S	1	S	0.5	S	<=0.25	S	<=1	S	<=0.03	S	S	S	<=1	S
AUSMDU00074347	SRR23725733	SRP426086	PRJNA857543	SAMN33607506	29/6/2022	Lung Fluid	416	19A	4	invasive	vaccine_serotype	<=2	S	<=0.25	S	<=0.5	S	S	<=0.12	S	S	<=0.12	S	S	<=0.5	S	2	S	<=0.12	S	0.12	<=0.5	S	<=0.25	S	<=0.5	S	0.5	S	<=0.25	S	<=1	S	<=0.03	S	S	S	<=1	S
AUSMDU00021904	SRR23725949	SRP426086	PRJNA857543	SAMN33606586	1/11/2018	Blood	432	21	99	invasive	non_vaccine_serotype	<=2	S	<=0.25	S	<=0.5	S	S	<=0.12	S	S	<=0.12	S	S	<=0.5	S	2	S	<=0.12	S	NA	<=0.5	S	<=0.25	S	1	S	1	S	<=0.25	S	<=1	S	<=0.03	S	S	S	<=1	S
AUSMDU00031046	SRR23725941	SRP426086	PRJNA857543	SAMN33606588	27/6/2019	Blood	432	21	99	invasive	non_vaccine_serotype	<=2	S	<=0.25	S	<=0.5	S	S	<=0.12	S	S	<=0.12	S	S	<=0.5	S	2	S	<=0.12	S	NA	<=0.5	S	<=0.25	S	1	S	1	S	<=0.25	S	<=1	S	<=0.03	S	S	S	<=1	S
AUSMDU00054634	SRR23726297	SRP426086	PRJNA857543	SAMN33606590	2/12/2020	Blood	432	21	99	invasive	non_vaccine_serotype	<=2	S	<=0.25	S	<=0.5	S	S	<=0.12	S	S	<=0.12	S	S	<=0.5	S	4	S	<=0.12	S	0.25	<=0.5	S	<=0.25	S	1	S	1	S	<=0.25	S	<=1	S	<=0.03	S	S	S	<=1	S
AUSMDU00030069	SRR23725640	SRP426086	PRJNA857543	SAMN33607069	31/5/2019	Other	432	21	99	invasive	non_vaccine_serotype	<=2	S	<=0.25	S	<=0.5	S	S	<=0.12	S	S	<=0.12	S	S	<=0.5	S	4	S	<=0.12	S	NA	<=0.5	S	<=0.25	S	1	S	1	S	<=0.25	S	<=1	S	<=0.03	S	S	S	<=1	S
AUSMDU00039192	SRR23727381	SRP426086	PRJNA857543	SAMN33606330	23/7/2018	Blood	433	22F	19	invasive	non_vaccine_serotype	NA	NA	NA	NA	<=0.5	S	S	<=0.12	S	S	<=0.12	S	S	<=0.5	S	2	S	<=0.12	S	NA	<=0.5	S	<=0.25	S	1	S	0.5	S	<=0.25	S	<=1	S	<=0.03	S	S	S	<=1	S
AUSMDU00060425	SRR23727380	SRP426086	PRJNA857543	SAMN33606331	9/5/2021	Blood	433	22F	19	invasive	non_vaccine_serotype	NA	NA	NA	NA	<=0.5	S	S	<=0.12	S	S	<=0.12	S	S	<=0.5	S	2	S	<=0.12	S	NA	<=0.5	S	<=0.25	S	1	S	1	S	<=0.25	S	<=1	S	<=0.03	S	S	S	<=1	S
AUSMDU00062362	SRR23727235	SRP426086	PRJNA857543	SAMN33606332	28/6/2021	Blood	433	22F	19	invasive	non_vaccine_serotype	NA	NA	NA	NA	<=0.5	S	S	<=0.12	S	S	<=0.12	S	S	<=0.5	S	2	S	<=0.12	S	NA	<=0.5	S	<=0.25	S	1	S	1	S	<=0.25	S	<=1	S	<=0.03	S	S	S	<=1	S
AUSMDU00059033	SRR23727376	SRP426086	PRJNA857543	SAMN33606334	29/3/2021	Cerebro spinal fluid	433	22F	19	invasive	non_vaccine_serotype	NA	NA	NA	NA	<=0.5	S	S	<=0.12	S	S	<=0.12	S	S	<=0.5	S	2	S	<=0.12	S	NA	<=0.5	S	<=0.25	S	1	S	0.5	S	<=0.25	S	<=1	S	<=0.03	S	S	S	<=1	S
AUSMDU00036369	SRR23726096	SRP426086	PRJNA857543	SAMN33606864	1/7/2018	Blood	433	22F	19	invasive	non_vaccine_serotype	<=2	S	<=0.25	S	<=0.5	S	S	<=0.12	S	S	<=0.12	S	S	<=0.5	S	2	S	<=0.12	S	NA	<=0.5	S	<=0.25	S	1	S	1	S	<=0.25	S	<=1	S	<=0.03	S	S	S	<=1	S
AUSMDU00036550	SRR23726094	SRP426086	PRJNA857543	SAMN33606866	4/7/2018	Blood	433	22F	19	invasive	non_vaccine_serotype	<=2	S	<=0.25	S	<=0.5	S	S	<=0.12	S	S	<=0.12	S	S	<=0.5	S	2	S	<=0.12	S	NA	<=0.5	S	<=0.25	S	1	S	1	S	<=0.25	S	<=1	S	<=0.03	S	S	S	<=1	S
AUSMDU00036556	SRR23726092	SRP426086	PRJNA857543	SAMN33606868	8/7/2018	Blood	433	22F	19	invasive	non_vaccine_serotype	<=2	S	<=0.25	S	<=0.5	S	S	<=0.12	S	S	<=0.12	S	S	<=0.5	S	2	S	<=0.12	S	NA	<=0.5	S	<=0.25	S	1	S	0.5	S	<=0.25	S	<=1	S	<=0.03	S	S	S	<=1	S
AUSMDU00036994	SRR23726116	SRP426086	PRJNA857543	SAMN33606870	18/7/2018	Blood	433	22F	19	invasive	non_vaccine_serotype	<=2	S	<=0.25	S	<=0.5	S	S	<=0.12	S	S	<=0.12	S	S	<=0.5	S	2	S	<=0.12	S	NA	<=0.5	S	<=0.25	S	1	S	1	S	<=0.25	S	<=1	S	<=0.03	S	S	S	<=1	S
AUSMDU00037450	SRR23725992	SRP426086	PRJNA857543	SAMN33606872	15/8/2018	Blood	433	22F	19	invasive	non_vaccine_serotype	<=2	S	<=0.25	S	<=0.5	S	S	<=0.12	S	S	<=0.12	S	S	<=0.5	S	2	S	<=0.12	S	NA	<=0.5	S	<=0.25	S	1	S	1	S	<=0.25	S	<=1	S	<=0.03	S	S	S	<=1	S
AUSMDU00020046	SRR23725990	SRP426086	PRJNA857543	SAMN33606874	16/9/2018	Blood	433	22F	19	invasive	non_vaccine_serotype	<=2	S	<=0.25	S	<=0.5	S	S	<=0.12	S	S	<=0.12	S	S	<=0.5	S	2	S	<=0.12	S	NA	<=0.5	S	<=0.25	S	1	S	1	S	<=0.25	S	<=1	S	<=0.03	S	S	S	<=1	S
AUSMDU00022414	SRR23725988	SRP426086	PRJNA857543	SAMN33606877	15/11/2018	Blood	433	22F	19	invasive	non_vaccine_serotype	<=2	S	<=0.25	S	<=0.5	S	S	<=0.12	S	S	<=0.12	S	S	<=0.5	S	2	S	<=0.12	S	NA	<=0.5	S	<=0.25	S	1	S	1	S	<=0.25	S	<=1	S	<=0.03	S	S	S	<=1	S
AUSMDU00024439	SRR23725987	SRP426086	PRJNA857543	SAMN33606878	19/12/2018	Blood	433	22F	19	invasive	non_vaccine_serotype	<=2	S	<=0.25	S	<=0.5	S	S	<=0.12	S	S	<=0.12	S	S	<=0.5	S	2	S	<=0.12	S	NA	<=0.5	S	<=0.25	S	1	S	1	S	<=0.25	S	<=1	S	<=0.03	S	S	S	<=1	S
AUSMDU00024394	SRR23725986	SRP426086	PRJNA857543	SAMN33606879	4/1/2019	Blood	433	22F	19	invasive	non_vaccine_serotype	<=2	S	<=0.25	S	<=0.5	S	S	<=0.12	S	S	<=0.12	S	S	<=0.5	S	<=1	S	<=0.12	S	NA	<=0.5	S	<=0.25	S	1	S	0.5	S	<=0.25	S	<=1	S	<=0.03	S	S	S	<=1	S
AUSMDU00028822	SRR23725980	SRP426086	PRJNA857543	SAMN33606884	29/4/2019	Blood	433	22F	19	invasive	non_vaccine_serotype	<=2	S	<=0.25	S	<=0.5	S	S	<=0.12	S	S	<=0.12	S	S	<=0.5	S	2	S	<=0.12	S	NA	<=0.5	S	<=0.25	S	1	S	1	S	<=0.25	S	<=1	S	<=0.03	S	S	S	<=1	S
AUSMDU00030092	SRR23725977	SRP426086	PRJNA857543	SAMN33606888	27/5/2019	Blood	433	22F	19	invasive	non_vaccine_serotype	<=2	S	<=0.25	S	<=0.5	S	S	<=0.12	S	S	<=0.12	S	S	<=0.5	S	2	S	<=0.12	S	NA	<=0.5	S	<=0.25	S	1	S	1	S	<=0.25	S	<=1	S	<=0.03	S	S	S	<=1	S
AUSMDU00029805	SRR23725976	SRP426086	PRJNA857543	SAMN33606889	27/5/2019	Blood	433	22F	19	invasive	non_vaccine_serotype	<=2	S	<=0.25	S	<=0.5	S	S	<=0.12	S	S	<=0.12	S	S	<=0.5	S	2	S	<=0.12	S	NA	<=0.5	S	<=0.25	S	1	S	1	S	<=0.25	S	<=1	S	<=0.03	S	S	S	<=1	S
AUSMDU00031559	SRR23725974	SRP426086	PRJNA857543	SAMN33606891	9/7/2019	Blood	433	22F	19	invasive	non_vaccine_serotype	<=2	S	<=0.25	S	<=0.5	S	S	<=0.12	S	S	<=0.12	S	S	<=0.5	S	2	S	<=0.12	S	NA	<=0.5	S	<=0.25	S	1	S	1	S	<=0.25	S	<=1	S	<=0.03	S	S	S	<=1	S
AUSMDU00032401	SRR23725970	SRP426086	PRJNA857543	SAMN33606894	21/7/2019	Blood	433	22F	19	invasive	non_vaccine_serotype	<=2	S	<=0.25	S	<=0.5	S	S	<=0.12	S	S	<=0.12	S	S	<=0.5	S	2	S	<=0.12	S	0.12	<=0.5	S	<=0.25	S	1	S	0.5	S	<=0.25	S	<=1	S	<=0.03	S	S	S	<=1	S
AUSMDU00033810	SRR23725969	SRP426086	PRJNA857543	SAMN33606895	8/8/2019	Blood	433	22F	19	invasive	non_vaccine_serotype	<=2	S	<=0.25	S	<=0.5	S	S	<=0.12	S	S	<=0.12	S	S	<=0.5	S	2	S	<=0.12	S	0.12	<=0.5	S	<=0.25	S	1	S	0.5	S	<=0.25	S	<=1	S	<=0.03	S	S	S	<=1	S
AUSMDU00054360	SRR23726340	SRP426086	PRJNA857543	SAMN33606906	30/11/2020	Blood	433	22F	19	invasive	non_vaccine_serotype	<=2	S	<=0.25	S	<=0.5	S	S	<=0.12	S	S	<=0.12	S	S	<=0.5	S	4	S	<=0.12	S	0.12	<=0.5	S	<=0.25	S	1	S	1	S	<=0.25	S	<=1	S	<=0.03	S	S	S	<=1	S
AUSMDU00066061	SRR23726336	SRP426086	PRJNA857543	SAMN33606910	6/11/2021	Blood	433	22F	19	invasive	non_vaccine_serotype	<=2	S	<=0.25	S	<=0.5	S	S	<=0.12	S	S	<=0.12	S	S	<=0.5	S	4	S	<=0.12	S	0.12	<=0.5	S	<=0.25	S	1	S	1	S	<=0.25	S	<=1	S	<=0.03	S	S	S	<=1	S
AUSMDU00036370	SRR23725837	SRP426086	PRJNA857543	SAMN33607083	4/7/2018	Blood	433	22F	19	invasive	non_vaccine_serotype	<=2	S	<=0.25	S	<=0.5	S	S	<=0.12	S	S	<=0.12	S	S	<=0.5	S	2	S	<=0.12	S	NA	<=0.5	S	<=0.25	S	1	S	1	S	<=0.25	S	<=1	S	<=0.03	S	S	S	<=1	S
AUSMDU00036753	SRR23725815	SRP426086	PRJNA857543	SAMN33607087	14/7/2018	Blood	433	22F	19	invasive	non_vaccine_serotype	<=2	S	<=0.25	S	<=0.5	S	S	<=0.12	S	S	<=0.12	S	S	<=0.5	S	2	S	<=0.12	S	NA	<=0.5	S	<=0.25	S	1	S	0.5	S	<=0.25	S	<=1	S	<=0.03	S	S	S	<=1	S
AUSMDU00037310	SRR23725741	SRP426086	PRJNA857543	SAMN33607090	8/8/2018	Blood	433	22F	19	invasive	non_vaccine_serotype	<=2	S	<=0.25	S	<=0.5	S	S	<=0.12	S	S	<=0.12	S	S	<=0.5	S	2	S	<=0.12	S	NA	<=0.5	S	<=0.25	S	1	S	1	S	<=0.25	S	<=1	S	<=0.03	S	S	S	<=1	S
AUSMDU00037312	SRR23725740	SRP426086	PRJNA857543	SAMN33607091	12/8/2018	Blood	433	22F	19	invasive	non_vaccine_serotype	<=2	S	<=0.25	S	<=0.5	S	S	<=0.12	S	S	<=0.12	S	S	<=0.5	S	2	S	<=0.12	S	NA	<=0.5	S	<=0.25	S	1	S	1	S	<=0.25	S	<=1	S	<=0.03	S	S	S	<=1	S
AUSMDU00037452	SRR23725738	SRP426086	PRJNA857543	SAMN33607093	17/8/2018	Blood	433	22F	19	invasive	non_vaccine_serotype	<=2	S	<=0.25	S	<=0.5	S	S	<=0.12	S	S	<=0.12	S	S	<=0.5	S	2	S	<=0.12	S	NA	<=0.5	S	<=0.25	S	1	S	1	S	<=0.25	S	<=1	S	<=0.03	S	S	S	<=1	S
AUSMDU00019664	SRR23725736	SRP426086	PRJNA857543	SAMN33607095	3/9/2018	Blood	433	22F	19	invasive	non_vaccine_serotype	<=2	S	<=0.25	S	<=0.5	S	S	<=0.12	S	S	<=0.12	S	S	<=0.5	S	2	S	<=0.12	S	NA	<=0.5	S	<=0.25	S	1	S	1	S	<=0.25	S	<=1	S	<=0.03	S	S	S	<=1	S
AUSMDU00020006	SRR23725735	SRP426086	PRJNA857543	SAMN33607096	15/9/2018	Blood	433	22F	19	invasive	non_vaccine_serotype	<=2	S	<=0.25	S	<=0.5	S	S	<=0.12	S	S	<=0.12	S	S	<=0.5	S	2	S	<=0.12	S	NA	<=0.5	S	<=0.25	S	1	S	1	S	<=0.25	S	<=1	S	NA	NA	NA	NA	<=1	S
AUSMDU00021043	SRR23725726	SRP426086	PRJNA857543	SAMN33607102	7/10/2018	Blood	433	22F	19	invasive	non_vaccine_serotype	<=2	S	<=0.25	S	<=0.5	S	S	<=0.12	S	S	<=0.12	S	S	<=0.5	S	2	S	<=0.12	S	NA	<=0.5	S	<=0.25	S	1	S	1	S	<=0.25	S	<=1	S	<=0.03	S	S	S	<=1	S
AUSMDU00023836	SRR23725722	SRP426086	PRJNA857543	SAMN33607106	16/12/2018	Blood	433	22F	19	invasive	non_vaccine_serotype	<=2	S	<=0.25	S	<=0.5	S	S	<=0.12	S	S	<=0.12	S	S	<=0.5	S	2	S	<=0.12	S	NA	<=0.5	S	<=0.25	S	1	S	1	S	<=0.25	S	<=1	S	<=0.03	S	S	S	<=1	S
AUSMDU00024240	SRR23725719	SRP426086	PRJNA857543	SAMN33607109	30/12/2018	Blood	433	22F	19	invasive	non_vaccine_serotype	<=2	S	<=0.25	S	<=0.5	S	S	<=0.12	S	S	<=0.12	S	S	<=0.5	S	2	S	<=0.12	S	NA	<=0.5	S	<=0.25	S	1	S	1	S	<=0.25	S	<=1	S	<=0.03	S	S	S	<=1	S
AUSMDU00024396	SRR23725717	SRP426086	PRJNA857543	SAMN33607110	4/1/2019	Blood	433	22F	19	invasive	non_vaccine_serotype	<=2	S	<=0.25	S	<=0.5	S	S	<=0.12	S	S	<=0.12	S	S	<=0.5	S	2	S	<=0.12	S	NA	<=0.5	S	<=0.25	S	1	S	1	S	<=0.25	S	<=1	S	<=0.03	S	S	S	<=1	S
AUSMDU00026333	SRR23725714	SRP426086	PRJNA857543	SAMN33607113	1/3/2019	Blood	433	22F	19	invasive	non_vaccine_serotype	<=2	S	<=0.25	S	<=0.5	S	S	<=0.12	S	S	<=0.12	S	S	<=0.5	S	2	S	<=0.12	S	NA	<=0.5	S	<=0.25	S	1	S	1	S	<=0.25	S	<=1	S	<=0.03	S	S	S	<=1	S
AUSMDU00029226	SRR23725583	SRP426086	PRJNA857543	SAMN33607116	10/5/2019	Tissue	433	22F	19	invasive	non_vaccine_serotype	<=2	S	<=0.25	S	<=0.5	S	S	<=0.12	S	S	<=0.12	S	S	<=0.5	S	2	S	<=0.12	S	NA	<=0.5	S	<=0.25	S	1	S	0.5	S	<=0.25	S	<=1	S	<=0.03	S	S	S	<=1	S
AUSMDU00029774	SRR23725580	SRP426086	PRJNA857543	SAMN33607119	26/5/2019	Blood	433	22F	19	invasive	non_vaccine_serotype	<=2	S	<=0.25	S	<=0.5	S	S	<=0.12	S	S	<=0.12	S	S	<=0.5	S	2	S	<=0.12	S	NA	<=0.5	S	<=0.25	S	1	S	1	S	<=0.25	S	<=1	S	<=0.03	S	S	S	<=1	S
AUSMDU00030785	SRR23725574	SRP426086	PRJNA857543	SAMN33607124	20/6/2019	Blood	433	22F	19	invasive	non_vaccine_serotype	<=2	S	<=0.25	S	<=0.5	S	S	<=0.12	S	S	<=0.12	S	S	<=0.5	S	<=1	S	<=0.12	S	NA	<=0.5	S	<=0.25	S	1	S	0.5	S	<=0.25	S	<=1	S	<=0.03	S	S	S	<=1	S
AUSMDU00030738	SRR23725573	SRP426086	PRJNA857543	SAMN33607125	21/6/2019	Blood	433	22F	19	invasive	non_vaccine_serotype	<=2	S	<=0.25	S	<=0.5	S	S	<=0.12	S	S	<=0.12	S	S	<=0.5	S	2	S	<=0.12	S	NA	<=0.5	S	<=0.25	S	1	S	0.5	S	<=0.25	S	<=1	S	<=0.03	S	S	S	<=1	S
AUSMDU00031476	SRR23725569	SRP426086	PRJNA857543	SAMN33607129	3/7/2019	Blood	433	22F	19	invasive	non_vaccine_serotype	<=2	S	<=0.25	S	<=0.5	S	S	<=0.12	S	S	<=0.12	S	S	<=0.5	S	4	S	<=0.12	S	NA	<=0.5	S	<=0.25	S	1	S	1	S	<=0.25	S	<=1	S	<=0.03	S	S	S	<=1	S
AUSMDU00032160	SRR23725562	SRP426086	PRJNA857543	SAMN33607135	18/7/2019	Blood	433	22F	19	invasive	non_vaccine_serotype	<=2	S	<=0.25	S	<=0.5	S	S	<=0.12	S	S	<=0.12	S	S	<=0.5	S	2	S	<=0.12	S	0.12	<=0.5	S	<=0.25	S	1	S	1	S	<=0.25	S	<=1	S	<=0.03	S	S	S	<=1	S
AUSMDU00037467	SRR23725561	SRP426086	PRJNA857543	SAMN33607136	26/8/2018	Blood	433	22F	19	invasive	non_vaccine_serotype	<=2	S	<=0.25	S	<=0.5	S	S	<=0.12	S	S	<=0.12	S	S	<=0.5	S	2	S	<=0.12	S	NA	<=0.5	S	<=0.25	S	1	S	1	S	<=0.25	S	<=1	S	<=0.03	S	S	S	<=1	S
AUSMDU00021041	SRR23725560	SRP426086	PRJNA857543	SAMN33607137	6/10/2018	Blood	433	22F	19	invasive	non_vaccine_serotype	<=2	S	<=0.25	S	<=0.5	S	S	<=0.12	S	S	<=0.12	S	S	<=0.5	S	2	S	<=0.12	S	NA	<=0.5	S	<=0.25	S	1	S	1	S	<=0.25	S	<=1	S	<=0.03	S	S	S	<=1	S
AUSMDU00032458	SRR23725559	SRP426086	PRJNA857543	SAMN33607138	28/7/2019	Blood	433	22F	19	invasive	non_vaccine_serotype	<=2	S	<=0.25	S	<=0.5	S	S	<=0.12	S	S	<=0.12	S	S	<=0.5	S	2	S	<=0.12	S	0.12	<=0.5	S	<=0.25	S	1	S	1	S	<=0.25	S	<=1	S	<=0.03	S	S	S	<=1	S
AUSMDU00031561	SRR23725708	SRP426086	PRJNA857543	SAMN33607140	10/7/2019	Blood	433	22F	19	invasive	non_vaccine_serotype	<=2	S	<=0.25	S	<=0.5	S	S	<=0.12	S	S	<=0.12	S	S	<=0.5	S	4	S	<=0.12	S	NA	<=0.5	S	<=0.25	S	1	S	0.5	S	<=0.25	S	<=1	S	<=0.03	S	S	S	<=1	S
AUSMDU00034177	SRR23725707	SRP426086	PRJNA857543	SAMN33607141	16/8/2019	Blood	433	22F	19	invasive	non_vaccine_serotype	<=2	S	<=0.25	S	<=0.5	S	S	<=0.12	S	S	0.25	S	S	<=0.5	S	4	S	<=0.12	S	0.12	<=0.5	S	<=0.25	S	<=0.5	S	1	S	<=0.25	S	<=1	S	<=0.03	S	S	S	<=1	S
AUSMDU00034942	SRR23725705	SRP426086	PRJNA857543	SAMN33607143	29/8/2019	Blood	433	22F	19	invasive	non_vaccine_serotype	<=2	S	<=0.25	S	<=0.5	S	S	<=0.12	S	S	<=0.12	S	S	<=0.5	S	2	S	<=0.12	S	0.12	<=0.5	S	<=0.25	S	1	S	0.5	S	<=0.25	S	<=1	S	0.12	R	S	I	<=1	S
AUSMDU00035227	SRR23725704	SRP426086	PRJNA857543	SAMN33607144	5/9/2019	Blood	433	22F	19	invasive	non_vaccine_serotype	<=2	S	<=0.25	S	<=0.5	S	S	<=0.12	S	S	<=0.12	S	S	<=0.5	S	2	S	<=0.12	S	0.12	<=0.5	S	<=0.25	S	1	S	1	S	<=0.25	S	<=1	S	<=0.03	S	S	S	<=1	S
AUSMDU00035419	SRR23725703	SRP426086	PRJNA857543	SAMN33607145	9/9/2019	Blood	433	22F	19	invasive	non_vaccine_serotype	<=2	S	<=0.25	S	<=0.5	S	S	<=0.12	S	S	<=0.12	S	S	<=0.5	S	2	S	<=0.12	S	0.12	<=0.5	S	<=0.25	S	1	S	0.5	S	<=0.25	S	<=1	S	<=0.03	S	S	S	<=1	S
AUSMDU00032532	SRR23725702	SRP426086	PRJNA857543	SAMN33607146	28/7/2019	Blood	433	22F	19	invasive	non_vaccine_serotype	<=2	S	<=0.25	S	<=0.5	S	S	<=0.12	S	S	<=0.12	S	S	<=0.5	S	2	S	<=0.12	S	0.12	<=0.5	S	<=0.25	S	1	S	1	S	<=0.25	S	<=1	S	<=0.03	S	S	S	<=1	S
AUSMDU00035651	SRR23725701	SRP426086	PRJNA857543	SAMN33607147	15/9/2019	Blood	433	22F	19	invasive	non_vaccine_serotype	<=2	S	<=0.25	S	<=0.5	S	S	<=0.12	S	S	<=0.12	S	S	<=0.5	S	2	S	<=0.12	S	0.25	<=0.5	S	<=0.25	S	1	S	1	S	<=0.25	S	<=1	S	<=0.03	S	S	S	<=1	S
AUSMDU00035588	SRR23725700	SRP426086	PRJNA857543	SAMN33607148	15/9/2019	Blood	433	22F	19	invasive	non_vaccine_serotype	<=2	S	<=0.25	S	<=0.5	S	S	<=0.12	S	S	<=0.12	S	S	<=0.5	S	2	S	<=0.12	S	0.12	<=0.5	S	<=0.25	S	1	S	1	S	<=0.25	S	<=1	S	<=0.03	S	S	S	<=1	S
AUSMDU00037105	SRR23725696	SRP426086	PRJNA857543	SAMN33607151	18/10/2019	Blood	433	22F	19	invasive	non_vaccine_serotype	<=2	S	<=0.25	S	<=0.5	S	S	<=0.12	S	S	<=0.12	S	S	<=0.5	S	4	S	<=0.12	S	0.12	<=0.5	S	<=0.25	S	1	S	1	S	<=0.25	S	<=1	S	<=0.03	S	S	S	<=1	S
AUSMDU00037813	SRR23725695	SRP426086	PRJNA857543	SAMN33607152	3/11/2019	Blood	433	22F	19	invasive	non_vaccine_serotype	<=2	S	<=0.25	S	<=0.5	S	S	<=0.12	S	S	<=0.12	S	S	<=0.5	S	4	S	<=0.12	S	<=0.06	<=0.5	S	<=0.25	S	1	S	1	S	<=0.25	S	<=1	S	<=0.03	S	S	S	<=1	S
AUSMDU00038351	SRR23725694	SRP426086	PRJNA857543	SAMN33607153	18/11/2019	Blood	433	22F	19	invasive	non_vaccine_serotype	<=2	S	<=0.25	S	<=0.5	S	S	<=0.12	S	S	<=0.12	S	S	<=0.5	S	4	S	<=0.12	S	<=0.06	<=0.5	S	<=0.25	S	1	S	1	S	<=0.25	S	<=1	S	<=0.03	S	S	S	<=1	S
AUSMDU00039812	SRR23725693	SRP426086	PRJNA857543	SAMN33607154	24/12/2019	Blood	433	22F	19	invasive	non_vaccine_serotype	<=2	S	<=0.25	S	<=0.5	S	S	<=0.12	S	S	<=0.12	S	S	<=0.5	S	2	S	<=0.12	S	<=0.06	<=0.5	S	<=0.25	S	1	S	0.5	S	<=0.25	S	<=1	S	<=0.03	S	S	S	<=1	S
AUSMDU00047870	SRR23725688	SRP426086	PRJNA857543	SAMN33607160	2/7/2020	Swab	433	22F	19	invasive	non_vaccine_serotype	<=2	S	<=0.25	S	<=0.5	S	S	<=0.12	S	S	<=0.12	S	S	<=0.5	S	4	S	<=0.12	S	0.12	<=0.5	S	<=0.25	S	1	S	1	S	<=0.25	S	<=1	S	<=0.03	S	S	S	<=1	S
AUSMDU00052826	SRR23725689	SRP426086	PRJNA857543	SAMN33607161	14/10/2020	Blood	433	22F	19	invasive	non_vaccine_serotype	<=2	S	<=0.25	S	<=0.5	S	S	<=0.12	S	S	<=0.12	S	S	<=0.5	S	4	S	<=0.12	S	<=0.06	<=0.5	S	<=0.25	S	1	S	1	S	<=0.25	S	<=1	S	<=0.03	S	S	S	<=1	S
AUSMDU00054637	SRR23725691	SRP426086	PRJNA857543	SAMN33607163	2/12/2020	Blood	433	22F	19	invasive	non_vaccine_serotype	<=2	S	<=0.25	S	<=0.5	S	S	<=0.12	S	S	<=0.12	S	S	<=0.5	S	4	S	<=0.12	S	0.12	<=0.5	S	<=0.25	S	1	S	1	S	<=0.25	S	<=1	S	<=0.03	S	S	S	<=1	S
AUSMDU00065623	SRR23725546	SRP426086	PRJNA857543	SAMN33607168	9/10/2021	Blood	433	22F	19	invasive	non_vaccine_serotype	<=2	S	<=0.25	S	<=0.5	S	S	<=0.12	S	S	<=0.12	S	S	<=0.5	S	4	S	<=0.12	S	0.12	<=0.5	S	<=0.25	S	1	S	1	S	<=0.25	S	<=1	S	<=0.03	S	S	S	<=1	S
AUSMDU00066525	SRR23725550	SRP426086	PRJNA857543	SAMN33607170	18/11/2021	Blood	433	22F	19	invasive	non_vaccine_serotype	<=2	S	<=0.25	S	<=0.5	S	S	<=0.12	S	S	<=0.12	S	S	<=0.5	S	2	S	<=0.12	S	<=0.06	<=0.5	S	<=0.25	S	1	S	0.5	S	<=0.25	S	<=1	S	<=0.03	S	S	S	<=1	S
AUSMDU00066511	SRR23725551	SRP426086	PRJNA857543	SAMN33607171	26/11/2021	Blood	433	22F	19	invasive	non_vaccine_serotype	<=2	S	<=0.25	S	<=0.5	S	S	<=0.12	S	S	<=0.12	S	S	<=0.5	S	<=1	S	<=0.12	S	<=0.06	<=0.5	S	<=0.25	S	1	S	0.5	S	<=0.25	S	<=1	S	<=0.03	S	S	S	<=1	S
AUSMDU00036738	SRR23725501	SRP426086	PRJNA857543	SAMN33607275	9/7/2018	Blood	433	22F	19	invasive	non_vaccine_serotype	<=2	S	<=0.25	S	<=0.5	S	S	<=0.12	S	S	<=0.12	S	S	<=0.5	S	2	S	<=0.12	S	NA	<=0.5	S	<=0.25	S	1	S	1	S	<=0.25	S	<=1	S	<=0.03	S	S	S	<=1	S
AUSMDU00020589	SRR23725493	SRP426086	PRJNA857543	SAMN33607282	2/10/2018	Blood	433	22F	19	invasive	non_vaccine_serotype	<=2	S	<=0.25	S	<=0.5	S	S	<=0.12	S	S	<=0.12	S	S	<=0.5	S	2	S	<=0.12	S	NA	<=0.5	S	<=0.25	S	1	S	1	S	<=0.25	S	<=1	S	<=0.03	S	S	S	<=1	S
AUSMDU00031062	SRR23725424	SRP426086	PRJNA857543	SAMN33607287	28/6/2019	Blood	433	22F	19	invasive	non_vaccine_serotype	<=2	S	<=0.25	S	<=0.5	S	S	<=0.12	S	S	<=0.12	S	S	<=0.5	S	2	S	<=0.12	S	NA	<=0.5	S	<=0.25	S	1	S	0.5	S	<=0.25	S	<=1	S	<=0.03	S	S	S	<=1	S
AUSMDU00035600	SRR23725422	SRP426086	PRJNA857543	SAMN33607288	12/9/2019	Blood	433	22F	19	invasive	non_vaccine_serotype	<=2	S	<=0.25	S	<=0.5	S	S	<=0.12	S	S	<=0.12	S	S	<=0.5	S	2	S	<=0.12	S	0.12	<=0.5	S	<=0.25	S	1	S	0.5	S	<=0.25	S	<=1	S	<=0.03	S	S	S	<=1	S
AUSMDU00044399	SRR23725421	SRP426086	PRJNA857543	SAMN33607289	20/3/2020	Blood	433	22F	19	invasive	non_vaccine_serotype	<=2	S	<=0.25	S	<=0.5	S	S	<=0.12	S	S	<=0.12	S	S	<=0.5	S	4	S	<=0.12	S	0.5	<=0.5	S	<=0.25	S	1	S	1	S	<=0.25	S	<=1	S	<=0.03	S	S	S	<=1	S
AUSMDU00044645	SRR23725414	SRP426086	PRJNA857543	SAMN33607294	1/4/2020	Blood	433	22F	19	invasive	non_vaccine_serotype	<=2	S	<=0.25	S	<=0.5	S	S	<=0.12	S	S	<=0.12	S	S	<=0.5	S	4	S	<=0.12	S	0.12	<=0.5	S	<=0.25	S	1	S	1	S	<=0.25	S	<=1	S	<=0.03	S	S	S	<=1	S
AUSMDU00024530	SRR23725647	SRP426086	PRJNA857543	SAMN33607342	11/1/2019	Blood	433	22F	19	invasive	non_vaccine_serotype	<=2	S	<=0.25	S	<=0.5	S	S	<=0.12	S	S	<=0.12	S	S	<=0.5	S	<=1	S	<=0.12	S	NA	<=0.5	S	<=0.25	S	1	S	0.5	S	<=0.25	S	<=1	S	<=0.03	S	S	S	<=1	S
AUSMDU00068802	SRR23725484	SRP426086	PRJNA857543	SAMN33607377	4/3/2022	Blood	433	22F	19	invasive	non_vaccine_serotype	<=2	S	<=0.25	S	<=0.5	S	S	<=0.12	S	S	<=0.12	S	S	<=0.5	S	2	S	<=0.12	S	0.12	<=0.5	S	<=0.25	S	1	S	1	S	<=0.25	S	<=1	S	<=0.03	S	S	S	<=1	S
AUSMDU00069265	SRR23725475	SRP426086	PRJNA857543	SAMN33607385	16/3/2022	Blood	433	22F	19	invasive	non_vaccine_serotype	<=2	S	<=0.25	S	<=0.5	S	S	<=0.12	S	S	<=0.12	S	S	<=0.5	S	2	S	<=0.12	S	0.12	<=0.5	S	<=0.25	S	1	S	1	S	<=0.25	S	<=1	S	<=0.03	S	S	S	<=1	S
AUSMDU00069304	SRR23725474	SRP426086	PRJNA857543	SAMN33607386	19/3/2022	Blood	433	22F	19	invasive	non_vaccine_serotype	<=2	S	<=0.25	S	<=0.5	S	S	<=0.12	S	S	<=0.12	S	S	<=0.5	S	2	S	<=0.12	S	0.12	<=0.5	S	<=0.25	S	1	S	0.5	S	<=0.25	S	<=1	S	<=0.03	S	S	S	<=1	S
AUSMDU00070460	SRR23725380	SRP426086	PRJNA857543	SAMN33607414	26/4/2022	Blood	433	22F	19	invasive	non_vaccine_serotype	<=2	S	<=0.25	S	1	I	S	<=0.12	S	S	0.25	S	S	<=0.5	S	4	S	<=0.12	S	0.12	1	S	<=0.25	S	1	S	1	S	<=0.25	S	<=1	S	0.5	R	S	I	<=1	S
AUSMDU00072126	SRR23725759	SRP426086	PRJNA857543	SAMN33607443	28/5/2022	Blood	433	22F	19	invasive	non_vaccine_serotype	<=2	S	<=0.25	S	<=0.5	S	S	<=0.12	S	S	<=0.12	S	S	<=0.5	S	2	S	<=0.12	S	0.12	<=0.5	S	<=0.25	S	1	S	1	S	<=0.25	S	<=1	S	<=0.03	S	S	S	<=1	S
AUSMDU00072397	SRR23725610	SRP426086	PRJNA857543	SAMN33607462	8/6/2022	Blood	433	22F	19	invasive	non_vaccine_serotype	<=2	S	<=0.25	S	<=0.5	S	S	<=0.12	S	S	<=0.12	S	S	<=0.5	S	2	S	<=0.12	S	0.12	<=0.5	S	<=0.25	S	1	S	1	S	<=0.25	S	<=1	S	<=0.03	S	S	S	<=1	S
AUSMDU00072786	SRR23725601	SRP426086	PRJNA857543	SAMN33607472	10/6/2022	Blood	433	22F	19	invasive	non_vaccine_serotype	<=2	S	<=0.25	S	<=0.5	S	S	<=0.12	S	S	<=0.12	S	S	<=0.5	S	2	S	<=0.12	S	0.12	<=0.5	S	<=0.25	S	1	S	1	S	<=0.25	S	<=1	S	<=0.03	S	S	S	<=1	S
AUSMDU00073056	SRR23725834	SRP426086	PRJNA857543	SAMN33607490	21/6/2022	Blood	433	22F	19	invasive	non_vaccine_serotype	<=2	S	<=0.25	S	<=0.5	S	S	<=0.12	S	S	<=0.12	S	S	<=0.5	S	2	S	<=0.12	S	0.5	<=0.5	S	<=0.25	S	1	S	1	S	<=0.25	S	<=1	S	<=0.03	S	S	S	<=1	S
AUSMDU00073461	SRR23725822	SRP426086	PRJNA857543	SAMN33607502	29/6/2022	Blood	433	22F	19	invasive	non_vaccine_serotype	<=2	S	<=0.25	S	<=0.5	S	S	<=0.12	S	S	<=0.12	S	S	<=0.5	S	2	S	<=0.12	S	0.12	<=0.5	S	<=0.25	S	<=0.5	S	0.5	S	<=0.25	S	<=1	S	<=0.03	S	S	S	<=1	S
AUSMDU00056337	SRR23727502	SRP426086	PRJNA857543	SAMN33606308	8/11/2020	Blood	438	23A	7	invasive	non_vaccine_serotype	NA	NA	NA	NA	<=0.5	S	S	<=0.12	S	S	<=0.12	S	S	<=0.5	S	<=1	S	<=0.12	S	NA	<=0.5	S	<=0.25	S	1	S	1	S	<=0.25	S	<=1	S	<=0.03	S	S	S	<=1	S
AUSMDU00063872	SRR23727237	SRP426086	PRJNA857543	SAMN33606351	25/7/2021	Blood	438	23A	7	invasive	non_vaccine_serotype	NA	NA	NA	NA	<=0.5	S	S	<=0.12	S	S	<=0.12	S	S	<=0.5	S	2	S	<=0.12	S	NA	<=0.5	S	<=0.25	S	1	S	1	S	<=0.25	S	<=1	S	<=0.03	S	S	S	<=1	S
AUSMDU00037301	SRR23726335	SRP426086	PRJNA857543	SAMN33606911	6/8/2018	Blood	438	23A	7	invasive	non_vaccine_serotype	<=2	S	<=0.25	S	<=0.5	S	S	<=0.12	S	S	<=0.12	S	S	<=0.5	S	4	S	<=0.12	S	NA	<=0.5	S	<=0.25	S	1	S	1	S	<=0.25	S	<=1	S	<=0.03	S	S	S	<=1	S
AUSMDU00034313	SRR23726328	SRP426086	PRJNA857543	SAMN33606917	18/8/2019	Blood	438	23A	7	invasive	non_vaccine_serotype	<=2	S	<=0.25	S	<=0.5	S	S	<=0.12	S	S	<=0.12	S	S	<=0.5	S	4	S	<=0.12	S	0.12	<=0.5	S	<=0.25	S	1	S	1	S	<=0.25	S	<=1	S	<=0.03	S	S	S	<=1	S
AUSMDU00040412	SRR23726327	SRP426086	PRJNA857543	SAMN33606918	6/1/2020	Blood	438	23A	7	invasive	non_vaccine_serotype	<=2	S	0.5	S	<=0.5	S	S	<=0.12	S	S	<=0.12	S	S	<=0.5	S	4	S	<=0.12	S	0.12	<=0.5	S	<=0.25	S	1	S	1	S	<=0.25	S	<=1	S	<=0.03	S	S	S	<=1	S
AUSMDU00047863	SRR23726319	SRP426086	PRJNA857543	SAMN33606923	2/7/2020	Blood	438	23A	7	invasive	non_vaccine_serotype	<=2	S	<=0.25	S	<=0.5	S	S	<=0.12	S	S	<=0.12	S	S	<=0.5	S	4	S	<=0.12	S	0.12	<=0.5	S	<=0.25	S	1	S	1	S	<=0.25	S	<=1	S	<=0.03	S	S	S	<=1	S
AUSMDU00021369	SRR23725684	SRP426086	PRJNA857543	SAMN33607157	19/10/2018	Blood	438	23A	7	invasive	non_vaccine_serotype	<=2	S	<=0.25	S	<=0.5	S	S	<=0.12	S	S	<=0.12	S	S	<=0.5	S	<=1	S	<=0.12	S	NA	<=0.5	S	<=0.25	S	1	S	1	S	<=0.25	S	<=1	S	<=0.03	S	S	S	<=1	S
AUSMDU00036269	SRR23725690	SRP426086	PRJNA857543	SAMN33607162	30/9/2019	Blood	438	23A	7	invasive	non_vaccine_serotype	<=2	S	<=0.25	S	<=0.5	S	S	<=0.12	S	S	<=0.12	S	S	<=0.5	S	4	S	<=0.12	S	0.12	<=0.5	S	<=0.25	S	1	S	1	S	<=0.25	S	<=1	S	<=0.03	S	S	S	<=1	S
AUSMDU00037448	SRR23725555	SRP426086	PRJNA857543	SAMN33607175	17/8/2018	Blood	438	23A	7	invasive	non_vaccine_serotype	<=2	S	<=0.25	S	<=0.5	S	S	<=0.12	S	S	<=0.12	S	S	<=0.5	S	2	S	<=0.12	S	NA	<=0.5	S	<=0.25	S	1	S	1	S	<=0.25	S	<=1	S	<=0.03	S	S	S	<=1	S
AUSMDU00019665	SRR23725681	SRP426086	PRJNA857543	SAMN33607177	4/9/2018	Blood	438	23A	7	invasive	non_vaccine_serotype	<=2	S	<=0.25	S	<=0.5	S	S	<=0.12	S	S	<=0.12	S	S	<=0.5	S	2	S	<=0.12	S	NA	<=0.5	S	<=0.25	S	1	S	0.5	S	<=0.25	S	<=1	S	<=0.03	S	S	S	<=1	S
AUSMDU00025617	SRR23725538	SRP426086	PRJNA857543	SAMN33607183	4/1/2019	Blood	438	23A	7	invasive	non_vaccine_serotype	<=2	S	<=0.25	S	<=0.5	S	S	<=0.12	S	S	<=0.12	S	S	<=0.5	S	2	S	<=0.12	S	NA	<=0.5	S	<=0.25	S	1	S	1	S	<=0.25	S	<=1	S	<=0.03	S	S	S	<=1	S
AUSMDU00034812	SRR23725536	SRP426086	PRJNA857543	SAMN33607188	23/8/2019	Blood	438	23A	7	invasive	non_vaccine_serotype	<=2	S	<=0.25	S	<=0.5	S	S	0.25	S	S	<=0.12	S	S	<=0.5	S	2	S	<=0.12	S	0.12	<=0.5	S	<=0.25	S	<=0.5	S	1	S	<=0.25	S	<=1	S	<=0.03	S	S	S	<=1	S
AUSMDU00046801	SRR23725529	SRP426086	PRJNA857543	SAMN33607194	5/6/2020	Blood	438	23A	7	invasive	non_vaccine_serotype	<=2	S	<=0.25	S	<=0.5	S	S	<=0.12	S	S	<=0.12	S	S	<=0.5	S	2	S	<=0.12	S	0.12	<=0.5	S	<=0.25	S	1	S	1	S	<=0.25	S	<=1	S	<=0.03	S	S	S	<=1	S
AUSMDU00066023	SRR23725450	SRP426086	PRJNA857543	SAMN33607206	5/11/2021	Cerebro spinal fluid	438	23A	7	invasive	non_vaccine_serotype	<=2	S	<=0.25	S	<=0.5	S	S	<=0.12	S	S	<=0.12	S	S	<=0.5	S	2	S	<=0.12	S	<=0.06	<=0.5	S	<=0.25	S	1	S	0.5	S	<=0.25	S	<=1	S	<=0.03	S	S	S	<=1	S
AUSMDU00072928	SRR23725589	SRP426086	PRJNA857543	SAMN33607482	17/6/2022	Blood	438	23A	7	invasive	non_vaccine_serotype	<=2	S	<=0.25	S	<=0.5	S	S	<=0.12	S	S	<=0.12	S	S	<=0.5	S	4	S	<=0.12	S	0.12	<=0.5	S	<=0.25	S	1	S	1	S	<=0.25	S	<=1	S	<=0.03	S	S	S	<=1	S
AUSMDU00062331	SRR23727397	SRP426086	PRJNA857543	SAMN33606315	25/6/2021	Blood	439	23B	7	invasive	non_vaccine_serotype	NA	NA	NA	NA	<=0.5	S	S	<=0.12	S	S	<=0.12	S	S	<=0.5	S	4	S	<=0.12	S	NA	<=0.5	S	<=0.25	S	1	S	1	S	<=0.25	S	<=1	S	<=0.03	S	S	S	<=1	S
AUSMDU00058671	SRR23727396	SRP426086	PRJNA857543	SAMN33606316	17/3/2021	Blood	439	23B/23F	7	invasive	non_vaccine_serotype	NA	NA	NA	NA	<=0.5	S	S	<=0.12	S	S	<=0.12	S	S	<=0.5	S	4	S	<=0.12	S	NA	<=0.5	S	<=0.25	S	1	S	1	S	<=0.25	S	<=1	S	<=0.03	S	S	S	<=1	S
AUSMDU00021042	SRR23726314	SRP426086	PRJNA857543	SAMN33606928	7/10/2018	Blood	439	23B	7	invasive	non_vaccine_serotype	<=2	S	<=0.25	S	<=0.5	S	S	<=0.12	S	S	<=0.12	S	S	<=0.5	S	2	S	<=0.12	S	NA	<=0.5	S	<=0.25	S	1	S	1	S	<=0.25	S	<=1	S	<=0.03	S	S	S	<=1	S
AUSMDU00021048	SRR23726246	SRP426086	PRJNA857543	SAMN33606931	9/10/2018	Blood	439	23B	7	invasive	non_vaccine_serotype	<=2	S	<=0.25	S	<=0.5	S	S	<=0.12	S	S	<=0.12	S	S	<=0.5	S	4	S	<=0.12	S	NA	<=0.5	S	<=0.25	S	1	S	1	S	<=0.25	S	<=1	S	<=0.03	S	S	S	<=1	S
AUSMDU00028844	SRR23726238	SRP426086	PRJNA857543	SAMN33606938	30/4/2019	Blood	439	23B	7	invasive	non_vaccine_serotype	<=2	S	<=0.25	S	<=0.5	S	S	<=0.12	S	S	<=0.12	S	S	<=0.5	S	4	S	<=0.12	S	NA	<=0.5	S	<=0.25	S	1	S	1	S	<=0.25	S	<=1	S	<=0.03	S	S	S	<=1	S
AUSMDU00030953	SRR23726237	SRP426086	PRJNA857543	SAMN33606939	27/6/2019	Blood	439	23B	7	invasive	non_vaccine_serotype	<=2	S	<=0.25	S	<=0.5	S	S	<=0.12	S	S	<=0.12	S	S	<=0.5	S	<=1	S	<=0.12	S	NA	<=0.5	S	<=0.25	S	1	S	1	S	<=0.25	S	<=1	S	<=0.03	S	S	S	<=1	S
AUSMDU00035654	SRR23726236	SRP426086	PRJNA857543	SAMN33606940	17/9/2019	Blood	439	23B	7	invasive	non_vaccine_serotype	<=2	S	<=0.25	S	<=0.5	S	S	<=0.12	S	S	<=0.12	S	S	2	I	4	S	<=0.12	S	0.12	<=0.5	S	<=0.25	S	1	S	1	S	<=0.25	S	<=1	S	0.25	R	S	I	<=1	S
AUSMDU00019442	SRR23726231	SRP426086	PRJNA857543	SAMN33606944	30/8/2018	Blood	439	23B/23F	7	invasive	non_vaccine_serotype	<=2	S	<=0.25	S	<=0.5	S	S	<=0.12	S	S	<=0.12	S	S	<=0.5	S	2	S	<=0.12	S	NA	<=0.5	S	<=0.25	S	1	S	1	S	<=0.25	S	<=1	S	<=0.03	S	S	S	<=1	S
AUSMDU00037317	SRR23725448	SRP426086	PRJNA857543	SAMN33607208	10/8/2018	Blood	439	23B	7	invasive	non_vaccine_serotype	<=2	S	<=0.25	S	<=0.5	S	S	0.25	S	S	0.25	S	S	1	S	4	S	<=0.12	S	NA	<=0.5	S	<=0.25	S	1	S	1	S	<=0.25	S	<=1	S	0.12	R	S	I	>8	R
AUSMDU00030390	SRR23725441	SRP426086	PRJNA857543	SAMN33607214	8/6/2019	Blood	439	23B	7	invasive	non_vaccine_serotype	<=2	S	<=0.25	S	<=0.5	S	S	<=0.12	S	S	<=0.12	S	S	<=0.5	S	4	S	<=0.12	S	NA	<=0.5	S	<=0.25	S	1	S	1	S	<=0.25	S	<=1	S	<=0.03	S	S	S	<=1	S
AUSMDU00034048	SRR23725438	SRP426086	PRJNA857543	SAMN33607217	11/8/2019	Blood	439	23B	7	invasive	non_vaccine_serotype	<=2	S	<=0.25	S	<=0.5	S	S	<=0.12	S	S	<=0.12	S	S	<=0.5	S	4	S	<=0.12	S	0.25	<=0.5	S	<=0.25	S	1	S	1	S	<=0.25	S	<=1	S	<=0.03	S	S	S	<=1	S
AUSMDU00038136	SRR23725436	SRP426086	PRJNA857543	SAMN33607219	9/11/2019	Blood	439	23B	7	invasive	non_vaccine_serotype	<=2	S	<=0.25	S	<=0.5	S	S	<=0.12	S	S	<=0.12	S	S	<=0.5	S	4	S	<=0.12	S	0.12	<=0.5	S	<=0.25	S	1	S	1	S	<=0.25	S	<=1	S	<=0.03	S	S	S	<=1	S
AUSMDU00044209	SRR23725432	SRP426086	PRJNA857543	SAMN33607222	11/3/2020	Blood	439	23B	7	invasive	non_vaccine_serotype	<=2	S	<=0.25	S	<=0.5	S	S	<=0.12	S	S	<=0.12	S	S	<=0.5	S	4	S	<=0.12	S	0.12	<=0.5	S	<=0.25	S	1	S	1	S	<=0.25	S	<=1	S	<=0.03	S	S	S	<=1	S
AUSMDU00045012	SRR23725431	SRP426086	PRJNA857543	SAMN33607223	7/4/2020	Blood	439	23B	7	invasive	non_vaccine_serotype	<=2	S	<=0.25	S	<=0.5	S	S	<=0.12	S	S	<=0.12	S	S	<=0.5	S	4	S	<=0.12	S	0.12	<=0.5	S	<=0.25	S	1	S	1	S	<=0.25	S	<=1	S	<=0.03	S	S	S	<=1	S
AUSMDU00046643	SRR23725661	SRP426086	PRJNA857543	SAMN33607224	31/5/2020	Blood	439	23B	7	invasive	non_vaccine_serotype	<=2	S	<=0.25	S	<=0.5	S	S	<=0.12	S	S	<=0.12	S	S	<=0.5	S	4	S	<=0.12	S	0.12	<=0.5	S	<=0.25	S	1	S	1	S	<=0.25	S	<=1	S	<=0.03	S	S	S	<=1	S
AUSMDU00055366	SRR23725659	SRP426086	PRJNA857543	SAMN33607226	26/12/2020	Blood	439	23B	7	invasive	non_vaccine_serotype	<=2	S	<=0.25	S	<=0.5	S	S	<=0.12	S	S	<=0.12	S	S	<=0.5	S	4	S	<=0.12	S	0.25	<=0.5	S	<=0.25	S	1	S	1	S	<=0.25	S	<=1	S	<=0.03	S	S	S	<=1	S
AUSMDU00063544	SRR23725679	SRP426086	PRJNA857543	SAMN33607228	18/7/2021	Blood	439	23B	7	invasive	non_vaccine_serotype	<=2	S	<=0.25	S	<=0.5	S	S	<=0.12	S	S	<=0.12	S	S	<=0.5	S	4	S	<=0.12	S	0.12	<=0.5	S	<=0.25	S	1	S	1	S	<=0.25	S	<=1	S	<=0.03	S	S	S	<=1	S
AUSMDU00067269	SRR23725678	SRP426086	PRJNA857543	SAMN33607229	20/9/2021	Blood	439	23B	7	invasive	non_vaccine_serotype	<=2	S	<=0.25	S	<=0.5	S	S	<=0.12	S	S	<=0.12	S	S	<=0.5	S	4	S	<=0.12	S	0.12	<=0.5	S	<=0.25	S	1	S	1	S	<=0.25	S	<=1	S	<=0.03	S	S	S	<=1	S
AUSMDU00037328	SRR23725674	SRP426086	PRJNA857543	SAMN33607232	21/10/2019	Blood	439	23B/23F	7	invasive	non_vaccine_serotype	<=2	S	<=0.25	S	<=0.5	S	S	<=0.12	S	S	<=0.12	S	S	<=0.5	S	4	S	<=0.12	S	0.12	<=0.5	S	<=0.25	S	1	S	1	S	<=0.25	S	<=1	S	<=0.03	S	S	S	<=1	S
AUSMDU00032718	SRR23725492	SRP426086	PRJNA857543	SAMN33607303	31/7/2019	Blood	439	23B	7	invasive	non_vaccine_serotype	<=2	S	<=0.25	S	<=0.5	S	S	<=0.12	S	S	<=0.12	S	S	<=0.5	S	4	S	<=0.12	S	0.12	<=0.5	S	<=0.25	S	1	S	1	S	<=0.25	S	<=1	S	<=0.03	S	S	S	<=1	S
AUSMDU00041897	SRR23725423	SRP426086	PRJNA857543	SAMN33607308	13/2/2020	Blood	439	23B	7	invasive	non_vaccine_serotype	<=2	S	<=0.25	S	<=0.5	S	S	<=0.12	S	S	<=0.12	S	S	<=0.5	S	4	S	<=0.12	S	0.12	<=0.5	S	2	R	1	S	1	S	<=0.25	S	<=1	S	<=0.03	S	S	S	<=1	S
AUSMDU00069904	SRR23725464	SRP426086	PRJNA857543	SAMN33607396	7/4/2022	Blood	439	23B/23F	7	invasive	non_vaccine_serotype	<=2	S	<=0.25	S	<=0.5	S	S	<=0.12	S	S	<=0.12	S	S	<=0.5	S	4	S	<=0.12	S	0.25	<=0.5	S	<=0.25	S	1	S	1	S	<=0.25	S	<=1	S	<=0.03	S	S	S	<=1	S
AUSMDU00070435	SRR23725381	SRP426086	PRJNA857543	SAMN33607413	24/4/2022	Blood	439	23B/23F	7	invasive	non_vaccine_serotype	<=2	S	<=0.25	S	<=0.5	S	S	<=0.12	S	S	<=0.12	S	S	<=0.5	S	4	S	<=0.12	S	0.12	<=0.5	S	<=0.25	S	1	S	1	S	<=0.25	S	<=1	S	<=0.03	S	S	S	<=1	S
AUSMDU00073664	SRR23725830	SRP426086	PRJNA857543	SAMN33607494	26/6/2022	Blood	439	23B	7	invasive	non_vaccine_serotype	<=2	S	<=0.25	S	<=0.5	S	S	<=0.12	S	S	<=0.12	S	S	<=0.5	S	4	S	<=0.12	S	0.12	<=0.5	S	<=0.25	S	1	S	1	S	<=0.25	S	<=1	S	<=0.03	S	S	S	<=1	S
AUSMDU00021359	SRR23725718	SRP426086	PRJNA857543	SAMN33607047	18/10/2018	Blood	446	35F	36	invasive	non_vaccine_serotype	<=2	S	<=0.25	S	<=0.5	S	S	<=0.12	S	S	<=0.12	S	S	<=0.5	S	<=1	S	<=0.12	S	NA	<=0.5	S	<=0.25	S	1	S	0.5	S	<=0.25	S	<=1	S	<=0.03	S	S	S	<=1	S
AUSMDU00026066	SRR23725528	SRP426086	PRJNA857543	SAMN33607196	21/2/2019	Blood	446	35F	36	invasive	non_vaccine_serotype	<=2	S	<=0.25	S	<=0.5	S	S	<=0.12	S	S	<=0.12	S	S	<=0.5	S	<=1	S	<=0.12	S	NA	<=0.5	S	<=0.25	S	1	S	1	S	<=0.25	S	<=1	S	<=0.03	S	S	S	<=1	S
AUSMDU00036371	SRR23725646	SRP426086	PRJNA857543	SAMN33607343	3/7/2018	Blood	446	35F	36	invasive	non_vaccine_serotype	<=2	S	<=0.25	S	<=0.5	S	S	<=0.12	S	S	<=0.12	S	S	<=0.5	S	4	S	<=0.12	S	NA	<=0.5	S	<=0.25	S	1	S	1	S	<=0.25	S	<=1	S	<=0.03	S	S	S	<=1	S
AUSMDU00019782	SRR23725645	SRP426086	PRJNA857543	SAMN33607344	9/9/2018	Blood	446	35F	36	invasive	non_vaccine_serotype	<=2	S	NA	NA	<=0.5	S	S	<=0.12	S	S	NA	NA	NA	<=0.5	S	<=1	S	<=0.12	S	NA	<=0.5	S	1	R	1	S	1	S	<=0.25	S	<=1	S	<=0.03	S	S	S	<=1	S
AUSMDU00066629	SRR23725638	SRP426086	PRJNA857543	SAMN33607350	1/12/2021	Blood	446	35F	36	invasive	non_vaccine_serotype	<=2	S	<=0.25	S	<=0.5	S	S	<=0.12	S	S	<=0.12	S	S	<=0.5	S	2	S	<=0.12	S	0.12	<=0.5	S	<=0.25	S	1	S	1	S	<=0.25	S	<=1	S	<=0.03	S	S	S	<=1	S
AUSMDU00068371	SRR23725491	SRP426086	PRJNA857543	SAMN33607370	16/2/2022	Blood	446	35F	36	invasive	non_vaccine_serotype	<=2	S	<=0.25	S	<=0.5	S	S	<=0.12	S	S	<=0.12	S	S	<=0.5	S	4	S	<=0.12	S	0.25	<=0.5	S	<=0.25	S	1	S	1	S	<=0.25	S	<=1	S	<=0.03	S	S	S	<=1	S
AUSMDU00039990	SRR23726281	SRP426086	PRJNA857543	SAMN33606607	28/12/2019	Blood	447	37	123	invasive	non_vaccine_serotype	<=2	S	<=0.25	S	<=0.5	S	S	<=0.12	S	S	<=0.12	S	S	<=0.5	S	2	S	<=0.12	S	0.12	<=0.5	S	<=0.25	S	1	S	0.5	S	<=0.25	S	<=1	S	<=0.03	S	S	S	<=1	S
AUSMDU00022439	SRR23725711	SRP426086	PRJNA857543	SAMN33607040	15/11/2018	Cerebro spinal fluid	452	35B	75	invasive	non_vaccine_serotype	<=2	S	<=0.25	S	<=0.5	S	S	<=0.12	S	S	<=0.12	S	S	<=0.5	S	<=1	S	<=0.12	S	NA	<=0.5	S	<=0.25	S	1	S	0.5	S	<=0.25	S	<=1	S	<=0.03	S	S	S	<=1	S
AUSMDU00039840	SRR23725764	SRP426086	PRJNA857543	SAMN33607044	26/12/2019	Blood	452	35B	75	invasive	non_vaccine_serotype	<=2	S	<=0.25	S	<=0.5	S	S	<=0.12	S	S	<=0.12	S	S	<=0.5	S	4	S	<=0.12	S	<=0.06	<=0.5	S	<=0.25	S	1	S	1	S	<=0.25	S	<=1	S	<=0.03	S	S	S	<=1	S
AUSMDU00024425	SRR23725535	SRP426086	PRJNA857543	SAMN33607189	5/1/2019	Blood	452	35B	75	invasive	non_vaccine_serotype	<=2	S	<=0.25	S	<=0.5	S	S	<=0.12	S	S	<=0.12	S	S	<=0.5	S	4	S	<=0.12	S	NA	<=0.5	S	<=0.25	S	1	S	1	S	<=0.25	S	<=1	S	<=0.03	S	S	S	<=1	S
AUSMDU00065481	SRR23725548	SRP426086	PRJNA857543	SAMN33607195	5/10/2021	Blood	452	35D	75	invasive	non_vaccine_serotype	<=2	S	<=0.25	S	<=0.5	S	S	<=0.12	S	S	<=0.12	S	S	<=0.5	S	2	S	<=0.12	S	0.12	<=0.5	S	<=0.25	S	1	S	1	S	<=0.25	S	<=1	S	<=0.03	S	S	S	<=1	S
AUSMDU00036757	SRR23725639	SRP426086	PRJNA857543	SAMN33607330	16/7/2018	Blood	452	35B	75	invasive	non_vaccine_serotype	<=2	S	<=0.25	S	<=0.5	S	S	<=0.12	S	S	<=0.12	S	S	<=0.5	S	2	S	<=0.12	S	NA	<=0.5	S	<=0.25	S	1	S	1	S	<=0.25	S	<=1	S	<=0.03	S	S	S	<=1	S
AUSMDU00028593	SRR23725785	SRP426086	PRJNA857543	SAMN33607334	27/4/2019	Blood	452	35B	75	invasive	non_vaccine_serotype	<=2	S	<=0.25	S	<=0.5	S	S	<=0.12	S	S	<=0.12	S	S	<=0.5	S	2	S	<=0.12	S	NA	<=0.5	S	<=0.25	S	1	S	1	S	<=0.25	S	<=1	S	<=0.03	S	S	S	<=1	S
AUSMDU00031741	SRR23725784	SRP426086	PRJNA857543	SAMN33607335	11/7/2019	Blood	452	35B	75	invasive	non_vaccine_serotype	<=2	S	<=0.25	S	<=0.5	S	S	<=0.12	S	S	<=0.12	S	S	<=0.5	S	4	S	<=0.12	S	0.12	<=0.5	S	<=0.25	S	1	S	1	S	<=0.25	S	<=1	S	<=0.03	S	S	S	<=1	S
AUSMDU00064448	SRR23725776	SRP426086	PRJNA857543	SAMN33607341	1/9/2021	Blood	452	35B	75	invasive	non_vaccine_serotype	<=2	S	<=0.25	S	<=0.5	S	S	<=0.12	S	S	<=0.12	S	S	<=0.5	S	4	S	<=0.12	S	0.12	<=0.5	S	<=0.25	S	1	S	1	S	<=0.25	S	<=1	S	<=0.03	S	S	S	<=1	S
AUSMDU00063877	SRR23727641	SRP426086	PRJNA857543	SAMN33606266	31/7/2021	Blood	458	3	51	invasive	vaccine_serotype	NA	NA	NA	NA	<=0.5	S	S	<=0.12	S	S	<=0.12	S	S	<=0.5	S	2	S	<=0.12	S	NA	<=0.5	S	<=0.25	S	1	S	0.5	S	<=0.25	S	<=1	S	<=0.03	S	S	S	<=1	S
AUSMDU00028781	SRR23725457	SRP426086	PRJNA857543	SAMN33607202	22/4/2019	Cerebro spinal fluid	458	3	51	invasive	vaccine_serotype	<=2	S	<=0.25	S	<=0.5	S	S	<=0.12	S	S	<=0.12	S	S	<=0.5	S	<=1	S	<=0.12	S	NA	<=0.5	S	<=0.25	S	1	S	0.5	S	<=0.25	S	<=1	S	<=0.03	S	S	S	<=1	S
AUSMDU00023432	SRR23725930	SRP426086	PRJNA857543	SAMN33606617	6/12/2018	Blood	473	06B	13	invasive	vaccine_serotype	<=2	S	NA	NA	<=0.5	S	S	0.25	S	S	0.5	S	S	1	S	4	S	<=0.12	S	NA	<=0.5	S	2	R	1	S	1	S	<=0.25	S	<=1	S	0.25	R	S	I	<=1	S
AUSMDU00060356	SRR23727652	SRP426086	PRJNA857543	SAMN33606256	4/5/2021	Blood	547	34	45	invasive	non_vaccine_serotype	NA	NA	NA	NA	<=0.5	S	S	<=0.12	S	S	<=0.12	S	S	<=0.5	S	4	S	<=0.12	S	NA	<=0.5	S	<=0.25	S	1	S	1	S	<=0.25	S	<=1	S	<=0.03	S	S	S	<=1	S
AUSMDU00035848	SRR23726203	SRP426086	PRJNA857543	SAMN33606604	21/9/2019	Blood	547	34	45	invasive	non_vaccine_serotype	<=2	S	<=0.25	S	<=0.5	S	S	<=0.12	S	S	<=0.12	S	S	<=0.5	S	4	S	<=0.12	S	0.12	<=0.5	S	<=0.25	S	1	S	1	S	<=0.25	S	<=1	S	<=0.03	S	S	S	<=1	S
AUSMDU00036366	SRR23727269	SRP426086	PRJNA857543	SAMN33606240	1/7/2018	Blood	558	35B	59	invasive	non_vaccine_serotype	4	I	<=0.25	S	1	I	S	1	I	S	1	I	S	>4	R	2	S	<=0.12	S	NA	1	S	<=0.25	S	1	S	1	S	0.5	I	<=1	S	2	R	S	R	<=1	S
AUSMDU00048045	SRR23727268	SRP426086	PRJNA857543	SAMN33606241	11/7/2020	Blood	558	35B	59	invasive	non_vaccine_serotype	4	I	<=0.25	S	1	I	S	1	I	S	1	I	S	>4	R	4	S	<=0.12	S	0.12	1	S	<=0.25	S	1	S	1	S	0.5	I	<=1	S	2	R	S	R	<=1	S
AUSMDU00048974	SRR23727265	SRP426086	PRJNA857543	SAMN33606242	14/8/2020	Blood	558	35B	59	invasive	non_vaccine_serotype	4	I	<=0.25	S	1	I	S	1	I	S	1	I	S	4	R	4	S	<=0.12	S	0.25	1	S	<=0.25	S	1	S	1	S	0.5	I	<=1	S	2	R	S	R	<=1	S
AUSMDU00067526	SRR23727263	SRP426086	PRJNA857543	SAMN33606244	13/1/2022	Blood	558	35B	59	invasive	non_vaccine_serotype	4	I	<=0.25	S	1	I	S	1	I	S	1	I	S	>4	R	4	S	<=0.12	S	0.12	1	S	<=0.25	S	1	S	1	S	0.5	I	<=1	S	2	R	S	R	<=1	S
AUSMDU00031974	SRR23725779	SRP426086	PRJNA857543	SAMN33607043	15/7/2019	Blood	558	35B	59	invasive	non_vaccine_serotype	<=2	S	<=0.25	S	1	I	S	0.5	S	S	1	I	S	4	R	4	S	<=0.12	S	0.12	1	S	<=0.25	S	1	S	1	S	0.5	I	<=1	S	1	R	S	I	<=1	S
AUSMDU00064347	SRR23725578	SRP426086	PRJNA857543	SAMN33607046	22/8/2021	Blood	558	35B	59	invasive	non_vaccine_serotype	<=2	S	<=0.25	S	1	I	S	1	I	S	1	I	S	4	R	4	S	<=0.12	S	0.25	1	S	<=0.25	S	1	S	1	S	0.5	I	<=1	S	2	R	S	R	<=1	S
AUSMDU00038191	SRR23725782	SRP426086	PRJNA857543	SAMN33607337	13/11/2019	Blood	558	35B	59	invasive	non_vaccine_serotype	<=2	S	<=0.25	S	1	I	S	1	I	S	1	I	S	4	R	4	S	<=0.12	S	0.12	1	S	<=0.25	S	1	S	1	S	0.5	I	<=1	S	2	R	S	R	<=1	S
AUSMDU00060894	SRR23725777	SRP426086	PRJNA857543	SAMN33607340	22/5/2021	Blood	558	35B	59	invasive	non_vaccine_serotype	<=2	S	NA	NA	1	I	S	1	I	S	1	I	S	4	R	4	S	<=0.12	S	NA	1	S	<=0.25	S	1	S	1	S	0.5	I	<=1	S	2	R	S	R	<=1	S
AUSMDU00074729	SRR23725811	SRP426086	PRJNA857543	SAMN33607513	6/6/2022	Blood	558	35B	59	invasive	non_vaccine_serotype	<=2	S	<=0.25	S	<=0.5	S	S	0.5	S	S	1	I	S	4	R	2	S	<=0.12	S	0.12	1	S	<=0.25	S	1	S	1	S	0.5	I	<=1	S	1	R	S	I	<=1	S
AUSMDU00035402	SRR23725557	SRP426086	PRJNA857543	SAMN33607120	5/9/2019	Blood	574	15B	323	invasive	non_vaccine_serotype	<=2	S	<=0.25	S	<=0.5	S	S	<=0.12	S	S	<=0.12	S	S	<=0.5	S	<=1	S	<=0.12	S	0.12	<=0.5	S	<=0.25	S	1	S	0.5	S	<=0.25	S	<=1	S	<=0.03	S	S	S	<=1	S
AUSMDU00037308	SRR23725926	SRP426086	PRJNA857543	SAMN33606621	10/8/2018	Blood	639	06C	24	invasive	non_vaccine_serotype	<=2	S	<=0.25	S	<=0.5	S	S	<=0.12	S	S	<=0.12	S	S	<=0.5	S	2	S	<=0.12	S	NA	<=0.5	S	<=0.25	S	1	S	1	S	<=0.25	S	<=1	S	<=0.03	S	S	S	<=1	S
AUSMDU00058750	SRR23727253	SRP426086	PRJNA857543	SAMN33606252	22/3/2021	Blood	654	19F	119	invasive	vaccine_serotype	NA	NA	NA	NA	<=0.5	S	S	<=0.12	S	S	<=0.12	S	S	<=0.5	S	4	S	<=0.12	S	NA	<=0.5	S	<=0.25	S	1	S	1	S	<=0.25	S	<=1	S	<=0.03	S	S	S	<=1	S
AUSMDU00059224	SRR23727252	SRP426086	PRJNA857543	SAMN33606253	3/4/2021	Blood	654	19F	119	invasive	vaccine_serotype	NA	NA	NA	NA	<=0.5	S	S	<=0.12	S	S	<=0.12	S	S	<=0.5	S	4	S	<=0.12	S	NA	<=0.5	S	<=0.25	S	1	S	1	S	<=0.25	S	<=1	S	<=0.03	S	S	S	<=1	S
AUSMDU00061537	SRR23727251	SRP426086	PRJNA857543	SAMN33606254	13/6/2021	Blood	654	19F	119	invasive	vaccine_serotype	NA	NA	NA	NA	<=0.5	S	S	<=0.12	S	S	<=0.12	S	S	<=0.5	S	4	S	<=0.12	S	NA	<=0.5	S	<=0.25	S	1	S	1	S	<=0.25	S	<=1	S	<=0.03	S	S	S	<=1	S
AUSMDU00060620	SRR23727511	SRP426086	PRJNA857543	SAMN33606300	12/5/2021	Blood	654	19F	119	invasive	vaccine_serotype	NA	NA	NA	NA	<=0.5	S	S	<=0.12	S	S	<=0.12	S	S	<=0.5	S	2	S	<=0.12	S	NA	<=0.5	S	<=0.25	S	1	S	1	S	<=0.25	S	<=1	S	<=0.03	S	S	S	<=1	S
AUSMDU00055264	SRR23727389	SRP426086	PRJNA857543	SAMN33606322	28/12/2020	Blood	654	19F	119	invasive	vaccine_serotype	NA	NA	NA	NA	<=0.5	S	S	<=0.12	S	S	<=0.12	S	S	<=0.5	S	2	S	<=0.12	S	NA	<=0.5	S	<=0.25	S	1	S	1	S	<=0.25	S	<=1	S	<=0.03	S	S	S	<=1	S
AUSMDU00055769	SRR23727388	SRP426086	PRJNA857543	SAMN33606323	11/1/2021	Blood	654	19F	119	invasive	vaccine_serotype	NA	NA	NA	NA	<=0.5	S	S	<=0.12	S	S	<=0.12	S	S	<=0.5	S	2	S	<=0.12	S	NA	<=0.5	S	<=0.25	S	1	S	1	S	<=0.25	S	<=1	S	<=0.03	S	S	S	<=1	S
AUSMDU00067263	SRR23727386	SRP426086	PRJNA857543	SAMN33606325	6/4/2021	Blood	654	19F	119	invasive	vaccine_serotype	NA	NA	NA	NA	<=0.5	S	S	<=0.12	S	S	<=0.12	S	S	<=0.5	S	4	S	<=0.12	S	NA	<=0.5	S	<=0.25	S	1	S	1	S	<=0.25	S	<=1	S	<=0.03	S	S	S	<=1	S
AUSMDU00059900	SRR23727385	SRP426086	PRJNA857543	SAMN33606326	21/4/2021	Blood	654	19F	119	invasive	vaccine_serotype	NA	NA	NA	NA	<=0.5	S	S	<=0.12	S	S	<=0.12	S	S	<=0.5	S	2	S	<=0.12	S	NA	<=0.5	S	<=0.25	S	1	S	1	S	<=0.25	S	<=1	S	<=0.03	S	S	S	<=1	S
AUSMDU00060935	SRR23727384	SRP426086	PRJNA857543	SAMN33606327	25/5/2021	Blood	654	19F	119	invasive	vaccine_serotype	NA	NA	NA	NA	<=0.5	S	S	<=0.12	S	S	<=0.12	S	S	<=0.5	S	4	S	<=0.12	S	NA	<=0.5	S	<=0.25	S	1	S	1	S	<=0.25	S	<=1	S	<=0.03	S	S	S	<=1	S
AUSMDU00062364	SRR23727383	SRP426086	PRJNA857543	SAMN33606328	26/6/2021	Blood	654	19F	119	invasive	vaccine_serotype	NA	NA	NA	NA	<=0.5	S	S	<=0.12	S	S	<=0.12	S	S	<=0.5	S	4	S	<=0.12	S	NA	<=0.5	S	<=0.25	S	1	S	1	S	<=0.25	S	<=1	S	<=0.03	S	S	S	<=1	S
AUSMDU00057767	SRR23727240	SRP426086	PRJNA857543	SAMN33606348	7/3/2021	Blood	654	19F	119	invasive	vaccine_serotype	NA	NA	NA	NA	<=0.5	S	S	<=0.12	S	S	<=0.12	S	S	<=0.5	S	4	S	<=0.12	S	NA	<=0.5	S	<=0.25	S	1	S	1	S	<=0.25	S	<=1	S	<=0.03	S	S	S	<=1	S
AUSMDU00020507	SRR23727359	SRP426086	PRJNA857543	SAMN33606441	27/9/2018	Blood	654	19F	119	invasive	vaccine_serotype	<=2	S	<=0.25	S	<=0.5	S	S	<=0.12	S	S	<=0.12	S	S	<=0.5	S	2	S	<=0.12	S	NA	<=0.5	S	<=0.25	S	1	S	0.5	S	<=0.25	S	<=1	S	<=0.03	S	S	S	<=1	S
AUSMDU00070060	SRR23727212	SRP426086	PRJNA857543	SAMN33606444	29/9/2019	Blood	654	19F	119	invasive	vaccine_serotype	<=2	S	<=0.25	S	<=0.5	S	S	<=0.12	S	S	<=0.12	S	S	<=0.5	S	4	S	<=0.12	S	<=0.06	<=0.5	S	<=0.25	S	1	S	0.5	S	<=0.25	S	<=1	S	<=0.03	S	S	S	<=1	S
AUSMDU00038186	SRR23727350	SRP426086	PRJNA857543	SAMN33606446	12/11/2019	Blood	654	19F	119	invasive	vaccine_serotype	<=2	S	<=0.25	S	<=0.5	S	S	<=0.12	S	S	<=0.12	S	S	<=0.5	S	4	S	<=0.12	S	<=0.06	<=0.5	S	<=0.25	S	1	S	1	S	<=0.25	S	<=1	S	<=0.03	S	S	S	<=1	S
AUSMDU00037941	SRR23727349	SRP426086	PRJNA857543	SAMN33606447	15/11/2019	Blood	654	19F	119	invasive	vaccine_serotype	<=2	S	<=0.25	S	<=0.5	S	S	<=0.12	S	S	<=0.12	S	S	<=0.5	S	2	S	<=0.12	S	<=0.06	<=0.5	S	<=0.25	S	1	S	1	S	<=0.25	S	<=1	S	<=0.03	S	S	S	<=1	S
AUSMDU00044295	SRR23727348	SRP426086	PRJNA857543	SAMN33606448	14/3/2020	Blood	654	19F	119	invasive	vaccine_serotype	<=2	S	<=0.25	S	<=0.5	S	S	<=0.12	S	S	<=0.12	S	S	<=0.5	S	4	S	<=0.12	S	0.12	<=0.5	S	<=0.25	S	1	S	1	S	<=0.25	S	<=1	S	<=0.03	S	S	S	<=1	S
AUSMDU00054064	SRR23727345	SRP426086	PRJNA857543	SAMN33606451	20/11/2020	Blood	654	19F	119	invasive	vaccine_serotype	<=2	S	<=0.25	S	<=0.5	S	S	<=0.12	S	S	<=0.12	S	S	<=0.5	S	4	S	<=0.12	S	0.12	<=0.5	S	<=0.25	S	1	S	1	S	<=0.25	S	<=1	S	<=0.03	S	S	S	<=1	S
AUSMDU00064480	SRR23727338	SRP426086	PRJNA857543	SAMN33606457	5/9/2021	Blood	654	19F	119	invasive	vaccine_serotype	<=2	S	<=0.25	S	<=0.5	S	S	<=0.12	S	S	<=0.12	S	S	<=0.5	S	4	S	<=0.12	S	0.12	<=0.5	S	<=0.25	S	1	S	1	S	<=0.25	S	<=1	S	<=0.03	S	S	S	<=1	S
AUSMDU00067026	SRR23727211	SRP426086	PRJNA857543	SAMN33606460	18/12/2021	Blood	654	19F	119	invasive	vaccine_serotype	<=2	S	<=0.25	S	<=0.5	S	S	<=0.12	S	S	<=0.12	S	S	<=0.5	S	2	S	<=0.12	S	<=0.06	<=0.5	S	<=0.25	S	1	S	1	S	<=0.25	S	<=1	S	<=0.03	S	S	S	<=1	S
AUSMDU00067253	SRR23726271	SRP426086	PRJNA857543	SAMN33606823	14/4/2019	Blood	654	19F	119	invasive	vaccine_serotype	<=2	S	<=0.25	S	<=0.5	S	S	<=0.12	S	S	<=0.12	S	S	<=0.5	S	2	S	<=0.12	S	NA	<=0.5	S	<=0.25	S	1	S	1	S	<=0.25	S	<=1	S	<=0.03	S	S	S	<=1	S
AUSMDU00034779	SRR23726267	SRP426086	PRJNA857543	SAMN33606827	24/8/2019	Blood	654	19F	119	invasive	vaccine_serotype	<=2	S	<=0.25	S	<=0.5	S	S	<=0.12	S	S	<=0.12	S	S	<=0.5	S	<=1	S	<=0.12	S	0.25	<=0.5	S	<=0.25	S	1	S	0.5	S	<=0.25	S	<=1	S	<=0.03	S	S	S	<=1	S
AUSMDU00019910	SRR23726249	SRP426086	PRJNA857543	SAMN33606842	1/9/2018	Blood	654	19F	119	invasive	vaccine_serotype	<=2	S	<=0.25	S	<=0.5	S	S	<=0.12	S	S	<=0.12	S	S	<=0.5	S	2	S	<=0.12	S	NA	<=0.5	S	<=0.25	S	1	S	1	S	<=0.25	S	<=1	S	<=0.03	S	S	S	<=1	S
AUSMDU00020504	SRR23726123	SRP426086	PRJNA857543	SAMN33606844	27/9/2018	Blood	654	19F	119	invasive	vaccine_serotype	<=2	S	<=0.25	S	<=0.5	S	S	<=0.12	S	S	<=0.12	S	S	<=0.5	S	2	S	<=0.12	S	NA	<=0.5	S	<=0.25	S	1	S	0.5	S	<=0.25	S	<=1	S	<=0.03	S	S	S	<=1	S
AUSMDU00024241	SRR23726121	SRP426086	PRJNA857543	SAMN33606846	30/12/2018	Blood	654	19F	119	invasive	vaccine_serotype	<=2	S	<=0.25	S	<=0.5	S	S	<=0.12	S	S	<=0.12	S	S	<=0.5	S	2	S	<=0.12	S	NA	<=0.5	S	<=0.25	S	1	S	1	S	<=0.25	S	<=1	S	<=0.03	S	S	S	<=1	S
AUSMDU00035635	SRR23726117	SRP426086	PRJNA857543	SAMN33606850	14/9/2019	Blood	654	19F	119	invasive	vaccine_serotype	<=2	S	<=0.25	S	<=0.5	S	S	<=0.12	S	S	<=0.12	S	S	<=0.5	S	4	S	<=0.12	S	0.25	<=0.5	S	<=0.25	S	1	S	1	S	<=0.25	S	<=1	S	<=0.03	S	S	S	<=1	S
AUSMDU00038359	SRR23726115	SRP426086	PRJNA857543	SAMN33606851	19/11/2019	Blood	654	19F	119	invasive	vaccine_serotype	<=2	S	<=0.25	S	<=0.5	S	S	<=0.12	S	S	<=0.12	S	S	<=0.5	S	4	S	<=0.12	S	<=0.06	<=0.5	S	<=0.25	S	1	S	1	S	<=0.25	S	<=1	S	<=0.03	S	S	S	<=1	S
AUSMDU00040390	SRR23725985	SRP426086	PRJNA857543	SAMN33606856	12/1/2020	Blood	654	19F	119	invasive	vaccine_serotype	<=2	S	<=0.25	S	<=0.5	S	S	<=0.12	S	S	<=0.12	S	S	<=0.5	S	4	S	<=0.12	S	<=0.06	<=0.5	S	<=0.25	S	1	S	1	S	<=0.25	S	<=1	S	<=0.03	S	S	S	<=1	S
AUSMDU00040801	SRR23725984	SRP426086	PRJNA857543	SAMN33606857	24/1/2020	Blood	654	19F	119	invasive	vaccine_serotype	<=2	S	<=0.25	S	<=0.5	S	S	<=0.12	S	S	<=0.12	S	S	<=0.5	S	4	S	<=0.12	S	0.12	<=0.5	S	<=0.25	S	1	S	1	S	<=0.25	S	<=1	S	<=0.03	S	S	S	<=1	S
AUSMDU00048518	SRR23726103	SRP426086	PRJNA857543	SAMN33606859	3/8/2020	Cerebro spinal fluid	654	19F	119	invasive	vaccine_serotype	<=2	S	<=0.25	S	<=0.5	S	S	<=0.12	S	S	<=0.12	S	S	<=0.5	S	4	S	<=0.12	S	0.12	<=0.5	S	<=0.25	S	1	S	1	S	<=0.25	S	<=1	S	<=0.03	S	S	S	<=1	S
AUSMDU00066959	SRR23726098	SRP426086	PRJNA857543	SAMN33606862	17/12/2021	Blood	654	19F	119	invasive	vaccine_serotype	<=2	S	<=0.25	S	<=0.5	S	S	<=0.12	S	S	<=0.12	S	S	<=0.5	S	2	S	<=0.12	S	<=0.06	<=0.5	S	<=0.25	S	1	S	1	S	<=0.25	S	<=1	S	<=0.03	S	S	S	<=1	S
AUSMDU00036367	SRR23725962	SRP426086	PRJNA857543	SAMN33606990	2/7/2018	Blood	654	19F	119	invasive	vaccine_serotype	<=2	S	<=0.25	S	<=0.5	S	S	<=0.12	S	S	<=0.12	S	S	<=0.5	S	2	S	<=0.12	S	NA	<=0.5	S	<=0.25	S	1	S	1	S	<=0.25	S	<=1	S	<=0.03	S	S	S	<=1	S
AUSMDU00036557	SRR23725961	SRP426086	PRJNA857543	SAMN33606991	8/7/2018	Blood	654	19F	119	invasive	vaccine_serotype	<=2	S	<=0.25	S	<=0.5	S	S	<=0.12	S	S	<=0.12	S	S	<=0.5	S	2	S	<=0.12	S	NA	<=0.5	S	<=0.25	S	1	S	1	S	<=0.25	S	<=1	S	<=0.03	S	S	S	<=1	S
AUSMDU00067246	SRR23725958	SRP426086	PRJNA857543	SAMN33606993	30/7/2018	Blood	654	19F	119	invasive	vaccine_serotype	<=2	S	<=0.25	S	<=0.5	S	S	<=0.12	S	S	<=0.12	S	S	<=0.5	S	<=1	S	<=0.12	S	NA	<=0.5	S	<=0.25	S	1	S	1	S	<=0.25	S	<=1	S	<=0.03	S	S	S	<=1	S
AUSMDU00037288	SRR23725957	SRP426086	PRJNA857543	SAMN33606994	3/8/2018	Cerebro spinal fluid	654	19F	119	invasive	vaccine_serotype	<=2	S	<=0.25	S	<=0.5	S	S	<=0.12	S	S	<=0.12	S	S	<=0.5	S	2	S	<=0.12	S	NA	<=0.5	S	<=0.25	S	1	S	1	S	<=0.25	S	<=1	S	<=0.03	S	S	S	<=1	S
AUSMDU00037444	SRR23725955	SRP426086	PRJNA857543	SAMN33606996	6/8/2018	Blood	654	19F	119	invasive	vaccine_serotype	<=2	S	<=0.25	S	<=0.5	S	S	<=0.12	S	S	<=0.12	S	S	<=0.5	S	2	S	<=0.12	S	NA	<=0.5	S	<=0.25	S	1	S	1	S	<=0.25	S	<=1	S	<=0.03	S	S	S	<=1	S
AUSMDU00037449	SRR23725954	SRP426086	PRJNA857543	SAMN33606997	17/8/2018	Blood	654	19F	119	invasive	vaccine_serotype	<=2	S	<=0.25	S	<=0.5	S	S	<=0.12	S	S	<=0.12	S	S	<=0.5	S	2	S	<=0.12	S	NA	<=0.5	S	<=0.25	S	1	S	1	S	<=0.25	S	<=1	S	<=0.03	S	S	S	<=1	S
AUSMDU00022735	SRR23725945	SRP426086	PRJNA857543	SAMN33607005	22/11/2018	Swab	654	19F	119	invasive	vaccine_serotype	<=2	S	<=0.25	S	<=0.5	S	S	<=0.12	S	S	<=0.12	S	S	<=0.5	S	2	S	<=0.12	S	NA	<=0.5	S	<=0.25	S	1	S	1	S	<=0.25	S	<=1	S	<=0.03	S	S	S	<=1	S
AUSMDU00023369	SRR23725944	SRP426086	PRJNA857543	SAMN33607006	5/12/2018	Blood	654	19F	119	invasive	vaccine_serotype	<=2	S	<=0.25	S	<=0.5	S	S	<=0.12	S	S	<=0.12	S	S	<=0.5	S	2	S	<=0.12	S	NA	<=0.5	S	<=0.25	S	1	S	1	S	<=0.25	S	<=1	S	<=0.03	S	S	S	<=1	S
AUSMDU00024164	SRR23725943	SRP426086	PRJNA857543	SAMN33607007	27/12/2018	Blood	654	19F	119	invasive	vaccine_serotype	<=2	S	<=0.25	S	<=0.5	S	S	<=0.12	S	S	<=0.12	S	S	<=0.5	S	<=1	S	<=0.12	S	NA	<=0.5	S	<=0.25	S	1	S	1	S	<=0.25	S	<=1	S	<=0.03	S	S	S	<=1	S
AUSMDU00024142	SRR23725932	SRP426086	PRJNA857543	SAMN33607008	27/12/2018	Blood	654	19F	119	invasive	vaccine_serotype	<=2	S	>2	R	<=0.5	S	S	<=0.12	S	S	<=0.12	S	S	<=0.5	S	2	S	<=0.12	S	NA	<=0.5	S	>2	R	1	S	1	S	<=0.25	S	<=1	S	<=0.03	S	S	S	<=1	S
AUSMDU00026625	SRR23726310	SRP426086	PRJNA857543	SAMN33607010	8/3/2019	Blood	654	19F	119	invasive	vaccine_serotype	<=2	S	<=0.25	S	<=0.5	S	S	<=0.12	S	S	<=0.12	S	S	<=0.5	S	2	S	<=0.12	S	NA	<=0.5	S	<=0.25	S	1	S	1	S	<=0.25	S	<=1	S	<=0.03	S	S	S	<=1	S
AUSMDU00026808	SRR23725938	SRP426086	PRJNA857543	SAMN33607012	14/3/2019	Blood	654	19F	119	invasive	vaccine_serotype	<=2	S	<=0.25	S	<=0.5	S	S	<=0.12	S	S	<=0.12	S	S	<=0.5	S	2	S	<=0.12	S	NA	<=0.5	S	<=0.25	S	1	S	1	S	<=0.25	S	<=1	S	<=0.03	S	S	S	<=1	S
AUSMDU00028090	SRR23726308	SRP426086	PRJNA857543	SAMN33607013	10/4/2019	Blood	654	19F	119	invasive	vaccine_serotype	<=2	S	<=0.25	S	<=0.5	S	S	<=0.12	S	S	<=0.12	S	S	<=0.5	S	<=1	S	<=0.12	S	NA	<=0.5	S	<=0.25	S	1	S	1	S	<=0.25	S	<=1	S	<=0.03	S	S	S	<=1	S
AUSMDU00028537	SRR23726305	SRP426086	PRJNA857543	SAMN33607016	16/4/2019	Blood	654	19F	119	invasive	vaccine_serotype	<=2	S	>2	R	<=0.5	S	S	<=0.12	S	S	<=0.12	S	S	<=0.5	S	4	S	>1	R	NA	<=0.5	S	>2	R	1	S	1	S	<=0.25	S	<=1	S	<=0.03	S	S	S	>8	R
AUSMDU00029743	SRR23726303	SRP426086	PRJNA857543	SAMN33607018	25/5/2019	Blood	654	19F	119	invasive	vaccine_serotype	<=2	S	<=0.25	S	<=0.5	S	S	<=0.12	S	S	<=0.12	S	S	<=0.5	S	<=1	S	<=0.12	S	NA	<=0.5	S	<=0.25	S	1	S	1	S	<=0.25	S	<=1	S	<=0.03	S	S	S	<=1	S
AUSMDU00030398	SRR23726301	SRP426086	PRJNA857543	SAMN33607020	10/6/2019	Blood	654	19F	119	invasive	vaccine_serotype	<=2	S	<=0.25	S	<=0.5	S	S	<=0.12	S	S	<=0.12	S	S	<=0.5	S	2	S	<=0.12	S	NA	<=0.5	S	<=0.25	S	1	S	0.5	S	<=0.25	S	<=1	S	<=0.03	S	S	S	<=1	S
AUSMDU00030397	SRR23726298	SRP426086	PRJNA857543	SAMN33607021	10/6/2019	Blood	654	19F	119	invasive	vaccine_serotype	<=2	S	<=0.25	S	<=0.5	S	S	<=0.12	S	S	<=0.12	S	S	<=0.5	S	2	S	<=0.12	S	NA	<=0.5	S	<=0.25	S	1	S	1	S	<=0.25	S	<=1	S	<=0.03	S	S	S	<=1	S
AUSMDU00031268	SRR23725936	SRP426086	PRJNA857543	SAMN33607024	29/6/2019	Blood	654	19F	119	invasive	vaccine_serotype	<=2	S	<=0.25	S	<=0.5	S	S	<=0.12	S	S	<=0.12	S	S	<=0.5	S	2	S	<=0.12	S	NA	<=0.5	S	<=0.25	S	1	S	1	S	<=0.25	S	<=1	S	<=0.03	S	S	S	<=1	S
AUSMDU00031562	SRR23725935	SRP426086	PRJNA857543	SAMN33607025	7/7/2019	Blood	654	19F	119	invasive	vaccine_serotype	<=2	S	<=0.25	S	<=0.5	S	S	<=0.12	S	S	<=0.12	S	S	<=0.5	S	2	S	<=0.12	S	NA	<=0.5	S	<=0.25	S	1	S	1	S	<=0.25	S	<=1	S	<=0.03	S	S	S	<=1	S
AUSMDU00031553	SRR23725934	SRP426086	PRJNA857543	SAMN33607026	8/7/2019	Blood	654	19F	119	invasive	vaccine_serotype	<=2	S	<=0.25	S	<=0.5	S	S	<=0.12	S	S	<=0.12	S	S	<=0.5	S	2	S	<=0.12	S	NA	<=0.5	S	<=0.25	S	1	S	1	S	<=0.25	S	<=1	S	<=0.03	S	S	S	<=1	S
AUSMDU00032067	SRR23725933	SRP426086	PRJNA857543	SAMN33607027	16/7/2019	Blood	654	19F	119	invasive	vaccine_serotype	<=2	S	<=0.25	S	<=0.5	S	S	<=0.12	S	S	<=0.12	S	S	<=0.5	S	4	S	<=0.12	S	0.12	<=0.5	S	<=0.25	S	1	S	1	S	<=0.25	S	<=1	S	<=0.03	S	S	S	<=1	S
AUSMDU00032198	SRR23726300	SRP426086	PRJNA857543	SAMN33607028	17/7/2019	Blood	654	19F	119	invasive	vaccine_serotype	<=2	S	<=0.25	S	<=0.5	S	S	<=0.12	S	S	<=0.12	S	S	<=0.5	S	2	S	<=0.12	S	0.12	<=0.5	S	<=0.25	S	1	S	0.5	S	<=0.25	S	<=1	S	<=0.03	S	S	S	<=1	S
AUSMDU00032671	SRR23726299	SRP426086	PRJNA857543	SAMN33607029	31/7/2019	Blood	654	19F	119	invasive	vaccine_serotype	<=2	S	<=0.25	S	<=0.5	S	S	<=0.12	S	S	<=0.12	S	S	<=0.5	S	2	S	<=0.12	S	0.12	<=0.5	S	<=0.25	S	1	S	1	S	<=0.25	S	<=1	S	<=0.03	S	S	S	<=1	S
AUSMDU00032819	SRR23726295	SRP426086	PRJNA857543	SAMN33607030	4/8/2019	Blood	654	19F	119	invasive	vaccine_serotype	<=2	S	<=0.25	S	<=0.5	S	S	<=0.12	S	S	<=0.12	S	S	<=0.5	S	2	S	<=0.12	S	0.12	<=0.5	S	<=0.25	S	1	S	1	S	<=0.25	S	<=1	S	<=0.03	S	S	S	<=1	S
AUSMDU00035603	SRR23726290	SRP426086	PRJNA857543	SAMN33607033	12/9/2019	Blood	654	19F	119	invasive	vaccine_serotype	<=2	S	<=0.25	S	<=0.5	S	S	<=0.12	S	S	<=0.12	S	S	<=0.5	S	2	S	<=0.12	S	0.12	<=0.5	S	<=0.25	S	1	S	1	S	<=0.25	S	<=1	S	<=0.03	S	S	S	<=1	S
AUSMDU00037160	SRR23726287	SRP426086	PRJNA857543	SAMN33607036	20/10/2019	Blood	654	19F	119	invasive	vaccine_serotype	<=2	S	<=0.25	S	<=0.5	S	S	<=0.12	S	S	<=0.12	S	S	<=0.5	S	2	S	<=0.12	S	0.12	<=0.5	S	<=0.25	S	1	S	1	S	<=0.25	S	<=1	S	<=0.03	S	S	S	<=1	S
AUSMDU00038600	SRR23725710	SRP426086	PRJNA857543	SAMN33607041	26/11/2019	Blood	654	19F	119	invasive	vaccine_serotype	<=2	S	<=0.25	S	<=0.5	S	S	<=0.12	S	S	<=0.12	S	S	<=0.5	S	2	S	<=0.12	S	<=0.06	<=0.5	S	<=0.25	S	<=0.5	S	1	S	<=0.25	S	<=1	S	<=0.03	S	S	S	<=1	S
AUSMDU00038681	SRR23725666	SRP426086	PRJNA857543	SAMN33607042	28/11/2019	Blood	654	19F	119	invasive	vaccine_serotype	<=2	S	<=0.25	S	<=0.5	S	S	<=0.12	S	S	<=0.12	S	S	<=0.5	S	4	S	<=0.12	S	0.12	<=0.5	S	<=0.25	S	1	S	1	S	<=0.25	S	<=1	S	<=0.03	S	S	S	<=1	S
AUSMDU00040135	SRR23725742	SRP426086	PRJNA857543	SAMN33607045	4/1/2020	Blood	654	19F	119	invasive	vaccine_serotype	<=2	S	<=0.25	S	<=0.5	S	S	<=0.12	S	S	<=0.12	S	S	<=0.5	S	2	S	<=0.12	S	<=0.06	<=0.5	S	<=0.25	S	1	S	1	S	<=0.25	S	<=1	S	<=0.03	S	S	S	<=1	S
AUSMDU00043767	SRR23725568	SRP426086	PRJNA857543	SAMN33607049	43892	Blood	654	19F	119	invasive	vaccine_serotype	<=2	S	<=0.25	S	<=0.5	S	S	<=0.12	S	S	<=0.12	S	S	<=0.5	S	2	S	<=0.12	S	<=0.06	<=0.5	S	<=0.25	S	1	S	1	S	<=0.25	S	<=1	S	<=0.03	S	S	S	<=1	S
AUSMDU00044158	SRR23725709	SRP426086	PRJNA857543	SAMN33607050	9/3/2020	Blood	654	19F	119	invasive	vaccine_serotype	<=2	S	>2	R	<=0.5	S	S	<=0.12	S	S	<=0.12	S	S	<=0.5	S	4	S	0.5	I	<=0.06	<=0.5	S	>2	R	1	S	0.5	S	<=0.25	S	<=1	S	<=0.03	S	S	S	<=1	S
AUSMDU00044216	SRR23725698	SRP426086	PRJNA857543	SAMN33607051	13/3/2020	Blood	654	19F	119	invasive	vaccine_serotype	<=2	S	<=0.25	S	<=0.5	S	S	<=0.12	S	S	<=0.12	S	S	<=0.5	S	4	S	<=0.12	S	0.12	<=0.5	S	<=0.25	S	1	S	1	S	<=0.25	S	<=1	S	<=0.03	S	S	S	<=1	S
AUSMDU00044603	SRR23725456	SRP426086	PRJNA857543	SAMN33607054	27/3/2020	Blood	654	19F	119	invasive	vaccine_serotype	<=2	S	<=0.25	S	<=0.5	S	S	<=0.12	S	S	<=0.12	S	S	<=0.5	S	4	S	<=0.12	S	0.12	<=0.5	S	<=0.25	S	1	S	1	S	<=0.25	S	<=1	S	<=0.03	S	S	S	<=1	S
AUSMDU00048009	SRR23725534	SRP426086	PRJNA857543	SAMN33607055	9/7/2020	Blood	654	19F	119	invasive	vaccine_serotype	<=2	S	<=0.25	S	<=0.5	S	S	<=0.12	S	S	<=0.12	S	S	<=0.5	S	4	S	<=0.12	S	0.12	<=0.5	S	<=0.25	S	1	S	1	S	<=0.25	S	<=1	S	<=0.03	S	S	S	<=1	S
AUSMDU00048166	SRR23725524	SRP426086	PRJNA857543	SAMN33607056	14/7/2020	Blood	654	19F	119	invasive	vaccine_serotype	<=2	S	<=0.25	S	<=0.5	S	S	<=0.12	S	S	<=0.12	S	S	<=0.5	S	4	S	<=0.12	S	0.12	<=0.5	S	<=0.25	S	1	S	1	S	<=0.25	S	<=1	S	<=0.03	S	S	S	<=1	S
AUSMDU00048377	SRR23725446	SRP426086	PRJNA857543	SAMN33607057	15/7/2020	Cerebro spinal fluid	654	19F	119	invasive	vaccine_serotype	<=2	S	<=0.25	S	<=0.5	S	S	<=0.12	S	S	<=0.12	S	S	<=0.5	S	4	S	<=0.12	S	0.12	<=0.5	S	<=0.25	S	1	S	1	S	<=0.25	S	<=1	S	<=0.03	S	S	S	<=1	S
AUSMDU00048738	SRR23725677	SRP426086	PRJNA857543	SAMN33607059	10/8/2020	Blood	654	19F	119	invasive	vaccine_serotype	<=2	S	<=0.25	S	<=0.5	S	S	<=0.12	S	S	<=0.12	S	S	<=0.5	S	4	S	<=0.12	S	0.12	<=0.5	S	<=0.25	S	1	S	1	S	<=0.25	S	<=1	S	<=0.03	S	S	S	<=1	S
AUSMDU00053434	SRR23725654	SRP426086	PRJNA857543	SAMN33607061	27/10/2020	Blood	654	19F	119	invasive	vaccine_serotype	<=2	S	<=0.25	S	<=0.5	S	S	<=0.12	S	S	<=0.12	S	S	<=0.5	S	4	S	<=0.12	S	<=0.06	<=0.5	S	<=0.25	S	1	S	1	S	<=0.25	S	<=1	S	<=0.03	S	S	S	<=1	S
AUSMDU00026791	SRR23725519	SRP426086	PRJNA857543	SAMN33607062	10/3/2019	Other	654	19F	119	invasive	vaccine_serotype	<=2	S	<=0.25	S	<=0.5	S	S	<=0.12	S	S	<=0.12	S	S	<=0.5	S	2	S	<=0.12	S	NA	<=0.5	S	<=0.25	S	1	S	0.5	S	<=0.25	S	<=1	S	<=0.03	S	S	S	<=1	S
AUSMDU00065079	SRR23725507	SRP426086	PRJNA857543	SAMN33607063	17/9/2021	Blood	654	19F	119	invasive	vaccine_serotype	<=2	S	<=0.25	S	<=0.5	S	S	<=0.12	S	S	<=0.12	S	S	<=0.5	S	4	S	<=0.12	S	0.12	<=0.5	S	<=0.25	S	1	S	1	S	<=0.25	S	<=1	S	<=0.03	S	S	S	<=1	S
AUSMDU00054982	SRR23725420	SRP426086	PRJNA857543	SAMN33607065	22/12/2020	Blood	654	19F	119	invasive	vaccine_serotype	<=2	S	<=0.25	S	<=0.5	S	S	<=0.12	S	S	<=0.12	S	S	<=0.5	S	4	S	<=0.12	S	0.12	<=0.5	S	<=0.25	S	1	S	1	S	<=0.25	S	<=1	S	<=0.03	S	S	S	<=1	S
AUSMDU00064281	SRR23725470	SRP426086	PRJNA857543	SAMN33607073	23/8/2021	Blood	654	19F	119	invasive	vaccine_serotype	<=2	S	<=0.25	S	<=0.5	S	S	<=0.12	S	S	<=0.12	S	S	<=0.5	S	4	S	<=0.12	S	0.12	<=0.5	S	<=0.25	S	1	S	1	S	<=0.25	S	<=1	S	<=0.03	S	S	S	<=1	S
AUSMDU00066939	SRR23725753	SRP426086	PRJNA857543	SAMN33607079	19/12/2021	Blood	654	19F	119	invasive	vaccine_serotype	<=2	S	<=0.25	S	<=0.5	S	S	<=0.12	S	S	<=0.12	S	S	<=0.5	S	2	S	<=0.12	S	<=0.06	<=0.5	S	<=0.25	S	<=0.5	S	1	S	<=0.25	S	<=1	S	<=0.03	S	S	S	<=1	S
AUSMDU00065986	SRR23725763	SRP426086	PRJNA857543	SAMN33607080	NA	Blood	654	19F	119	invasive	vaccine_serotype	<=2	S	<=0.25	S	<=0.5	S	S	<=0.12	S	S	<=0.12	S	S	<=0.5	S	4	S	<=0.12	S	<=0.06	<=0.5	S	<=0.25	S	1	S	1	S	<=0.25	S	<=1	S	<=0.03	S	S	S	<=1	S
AUSMDU00037475	SRR23725565	SRP426086	PRJNA857543	SAMN33607132	3/10/2018	Blood	654	19F	119	invasive	vaccine_serotype	<=2	S	<=0.25	S	<=0.5	S	S	<=0.12	S	S	<=0.12	S	S	<=0.5	S	<=1	S	<=0.12	S	NA	<=0.5	S	<=0.25	S	1	S	0.5	S	<=0.25	S	<=1	S	<=0.03	S	S	S	<=1	S
AUSMDU00065758	SRR23725564	SRP426086	PRJNA857543	SAMN33607133	24/10/2021	Blood	654	19F	119	invasive	vaccine_serotype	<=2	S	<=0.25	S	<=0.5	S	S	<=0.12	S	S	<=0.12	S	S	<=0.5	S	2	S	<=0.12	S	0.12	<=0.5	S	<=0.25	S	1	S	1	S	<=0.25	S	<=1	S	<=0.03	S	S	S	<=1	S
AUSMDU00019643	SRR23725517	SRP426086	PRJNA857543	SAMN33607261	1/9/2018	Blood	654	19F	119	invasive	vaccine_serotype	<=2	S	<=0.25	S	<=0.5	S	S	<=0.12	S	S	<=0.12	S	S	<=0.5	S	<=1	S	<=0.12	S	NA	<=0.5	S	<=0.25	S	1	S	0.5	S	<=0.25	S	<=1	S	<=0.03	S	S	S	<=1	S
AUSMDU00030763	SRR23725516	SRP426086	PRJNA857543	SAMN33607262	21/6/2019	Blood	654	19F	119	invasive	vaccine_serotype	<=2	S	<=0.25	S	<=0.5	S	S	<=0.12	S	S	<=0.12	S	S	<=0.5	S	<=1	S	<=0.12	S	NA	<=0.5	S	<=0.25	S	1	S	1	S	<=0.25	S	<=1	S	<=0.03	S	S	S	<=1	S
AUSMDU00028534	SRR23725512	SRP426086	PRJNA857543	SAMN33607263	13/4/2019	Blood	654	19F	119	invasive	vaccine_serotype	<=2	S	<=0.25	S	<=0.5	S	S	<=0.12	S	S	<=0.12	S	S	<=0.5	S	2	S	<=0.12	S	NA	<=0.5	S	<=0.25	S	1	S	1	S	<=0.25	S	<=1	S	<=0.03	S	S	S	<=1	S
AUSMDU00033909	SRR23725426	SRP426086	PRJNA857543	SAMN33607264	5/8/2019	Blood	654	19F	119	invasive	vaccine_serotype	<=2	S	2	R	<=0.5	S	S	<=0.12	S	S	0.25	S	S	1	S	2	S	0.25	S	0.12	<=0.5	S	>2	R	1	S	0.5	S	<=0.25	S	<=1	S	0.12	R	S	I	2	I
AUSMDU00040042	SRR23725425	SRP426086	PRJNA857543	SAMN33607265	21/11/2019	Blood	654	19F	119	invasive	vaccine_serotype	<=2	S	<=0.25	S	<=0.5	S	S	<=0.12	S	S	<=0.12	S	S	<=0.5	S	2	S	<=0.12	S	<=0.06	<=0.5	S	<=0.25	S	1	S	0.5	S	<=0.25	S	<=1	S	<=0.03	S	S	S	<=1	S
AUSMDU00039813	SRR23725511	SRP426086	PRJNA857543	SAMN33607266	22/12/2019	Blood	654	19F	119	invasive	vaccine_serotype	<=2	S	<=0.25	S	<=0.5	S	S	<=0.12	S	S	<=0.12	S	S	<=0.5	S	4	S	<=0.12	S	<=0.06	<=0.5	S	<=0.25	S	1	S	1	S	<=0.25	S	<=1	S	<=0.03	S	S	S	<=1	S
AUSMDU00048931	SRR23725509	SRP426086	PRJNA857543	SAMN33607268	13/8/2020	Blood	654	19F	119	invasive	vaccine_serotype	<=2	S	<=0.25	S	<=0.5	S	S	<=0.12	S	S	<=0.12	S	S	<=0.5	S	4	S	<=0.12	S	0.12	<=0.5	S	<=0.25	S	1	S	1	S	<=0.25	S	<=1	S	<=0.03	S	S	S	<=1	S
AUSMDU00053563	SRR23725506	SRP426086	PRJNA857543	SAMN33607270	15/11/2020	Blood	654	19F	119	invasive	vaccine_serotype	<=2	S	<=0.25	S	<=0.5	S	S	<=0.12	S	S	<=0.12	S	S	<=0.5	S	4	S	<=0.12	S	0.12	<=0.5	S	<=0.25	S	1	S	1	S	<=0.25	S	<=1	S	<=0.03	S	S	S	<=1	S
AUSMDU00055041	SRR23725505	SRP426086	PRJNA857543	SAMN33607271	19/12/2020	Blood	654	19F	119	invasive	vaccine_serotype	<=2	S	<=0.25	S	<=0.5	S	S	<=0.12	S	S	<=0.12	S	S	<=0.5	S	4	S	<=0.12	S	0.12	<=0.5	S	<=0.25	S	1	S	2	S	<=0.25	S	<=1	S	<=0.03	S	S	S	<=1	S
AUSMDU00032887	SRR23725412	SRP426086	PRJNA857543	SAMN33607318	7/8/2019	Blood	654	19F	119	invasive	vaccine_serotype	<=2	S	<=0.25	S	<=0.5	S	S	<=0.12	S	S	<=0.12	S	S	<=0.5	S	4	S	<=0.12	S	0.12	<=0.5	S	<=0.25	S	<=0.5	S	0.5	S	<=0.25	S	<=1	S	<=0.03	S	S	S	<=1	S
AUSMDU00020171	SRR23725617	SRP426086	PRJNA857543	SAMN33607349	19/9/2018	Blood	654	19F	119	invasive	vaccine_serotype	<=2	S	<=0.25	S	<=0.5	S	S	<=0.12	S	S	<=0.12	S	S	<=0.5	S	2	S	<=0.12	S	NA	<=0.5	S	<=0.25	S	1	S	1	S	<=0.25	S	<=1	S	<=0.03	S	S	S	<=1	S
AUSMDU00067367	SRR23725636	SRP426086	PRJNA857543	SAMN33607352	8/1/2022	Blood	654	19F	119	invasive	vaccine_serotype	<=2	S	<=0.25	S	<=0.5	S	S	<=0.12	S	S	<=0.12	S	S	<=0.5	S	4	S	<=0.12	S	<=0.06	<=0.5	S	<=0.25	S	1	S	1	S	<=0.25	S	<=1	S	<=0.03	S	S	S	<=1	S
AUSMDU00068563	SRR23725486	SRP426086	PRJNA857543	SAMN33607375	20/2/2022	Tissue	654	19F	119	invasive	vaccine_serotype	<=2	S	<=0.25	S	<=0.5	S	S	<=0.12	S	S	<=0.12	S	S	<=0.5	S	2	S	<=0.12	S	0.12	<=0.5	S	<=0.25	S	1	S	0.5	S	<=0.25	S	<=1	S	<=0.03	S	S	S	<=1	S
AUSMDU00069299	SRR23725473	SRP426086	PRJNA857543	SAMN33607387	19/3/2022	Blood	654	19F	119	invasive	vaccine_serotype	<=2	S	<=0.25	S	<=0.5	S	S	<=0.12	S	S	<=0.12	S	S	<=0.5	S	2	S	<=0.12	S	0.12	<=0.5	S	<=0.25	S	1	S	0.5	S	<=0.25	S	<=1	S	<=0.03	S	S	S	<=1	S
AUSMDU00070076	SRR23725391	SRP426086	PRJNA857543	SAMN33607404	13/4/2022	Blood	654	19F	119	invasive	vaccine_serotype	<=2	S	<=0.25	S	<=0.5	S	S	<=0.12	S	S	<=0.12	S	S	<=0.5	S	2	S	<=0.12	S	0.12	<=0.5	S	<=0.25	S	1	S	1	S	<=0.25	S	<=1	S	<=0.03	S	S	S	<=1	S
AUSMDU00070084	SRR23725389	SRP426086	PRJNA857543	SAMN33607406	17/4/2022	Blood	654	19F	119	invasive	vaccine_serotype	<=2	S	<=0.25	S	<=0.5	S	S	<=0.12	S	S	<=0.12	S	S	<=0.5	S	2	S	<=0.12	S	0.12	<=0.5	S	<=0.25	S	1	S	1	S	<=0.25	S	<=1	S	<=0.03	S	S	S	<=1	S
AUSMDU00071396	SRR23725770	SRP426086	PRJNA857543	SAMN33607434	12/5/2022	Blood	654	19F	119	invasive	vaccine_serotype	<=2	S	<=0.25	S	<=0.5	S	S	<=0.12	S	S	<=0.12	S	S	<=0.5	S	2	S	<=0.12	S	0.12	<=0.5	S	<=0.25	S	1	S	1	S	<=0.25	S	<=1	S	<=0.03	S	S	S	<=1	S
AUSMDU00072080	SRR23725765	SRP426086	PRJNA857543	SAMN33607439	24/5/2022	Blood	654	19F	119	invasive	vaccine_serotype	<=2	S	<=0.25	S	<=0.5	S	S	<=0.12	S	S	<=0.12	S	S	<=0.5	S	4	S	<=0.12	S	0.12	<=0.5	S	<=0.25	S	1	S	1	S	<=0.25	S	<=1	S	<=0.03	S	S	S	<=1	S
AUSMDU00036737	SRR23726006	SRP426086	PRJNA857543	SAMN33606756	43291	Blood	659	16F	135	invasive	non_vaccine_serotype	<=2	S	<=0.25	S	<=0.5	S	S	<=0.12	S	S	<=0.12	S	S	<=0.5	S	2	S	<=0.12	S	NA	<=0.5	S	<=0.25	S	1	S	1	S	<=0.25	S	<=1	S	<=0.03	S	S	S	<=1	S
AUSMDU00021044	SRR23726307	SRP426086	PRJNA857543	SAMN33607014	6/10/2018	Blood	673	33A	3	invasive	non_vaccine_serotype	<=2	S	<=0.25	S	<=0.5	S	S	<=0.12	S	S	<=0.12	S	S	<=0.5	S	2	S	<=0.12	S	NA	<=0.5	S	<=0.25	S	1	S	1	S	<=0.25	S	<=1	S	<=0.03	S	S	S	<=1	S
AUSMDU00057769	SRR23727234	SRP426086	PRJNA857543	SAMN33606333	3/3/2021	Blood	698	22F	61	invasive	non_vaccine_serotype	NA	NA	NA	NA	<=0.5	S	S	<=0.12	S	S	<=0.12	S	S	<=0.5	S	4	S	<=0.12	S	NA	<=0.5	S	<=0.25	S	1	S	1	S	<=0.25	S	<=1	S	<=0.03	S	S	S	<=1	S
AUSMDU00026627	SRR23725982	SRP426086	PRJNA857543	SAMN33606882	43532	Blood	698	22F	61	invasive	non_vaccine_serotype	<=2	S	<=0.25	S	<=0.5	S	S	<=0.12	S	S	<=0.12	S	S	<=0.5	S	2	S	<=0.12	S	NA	<=0.5	S	<=0.25	S	2	S	1	S	<=0.25	S	<=1	S	<=0.03	S	S	S	<=1	S
AUSMDU00041667	SRR23726320	SRP426086	PRJNA857543	SAMN33606903	7/2/2020	Blood	698	22F	61	invasive	non_vaccine_serotype	<=2	S	<=0.25	S	<=0.5	S	S	<=0.12	S	S	<=0.12	S	S	<=0.5	S	2	S	<=0.12	S	0.12	<=0.5	S	<=0.25	S	1	S	0.5	S	<=0.25	S	<=1	S	<=0.03	S	S	S	<=1	S
AUSMDU00036746	SRR23725825	SRP426086	PRJNA857543	SAMN33607086	12/7/2018	Blood	698	22F	61	invasive	non_vaccine_serotype	<=2	S	<=0.25	S	<=0.5	S	S	<=0.12	S	S	<=0.12	S	S	<=0.5	S	2	S	<=0.12	S	NA	<=0.5	S	<=0.25	S	1	S	1	S	<=0.25	S	<=1	S	<=0.03	S	S	S	<=1	S
AUSMDU00037290	SRR23725743	SRP426086	PRJNA857543	SAMN33607089	2/8/2018	Blood	698	22F	61	invasive	non_vaccine_serotype	<=2	S	<=0.25	S	<=0.5	S	S	<=0.12	S	S	<=0.12	S	S	<=0.5	S	2	S	<=0.12	S	NA	<=0.5	S	<=0.25	S	2	S	1	S	<=0.25	S	<=1	S	<=0.03	S	S	S	<=1	S
AUSMDU00020620	SRR23725732	SRP426086	PRJNA857543	SAMN33607098	2/10/2018	Blood	698	22F	61	invasive	non_vaccine_serotype	<=2	S	<=0.25	S	<=0.5	S	S	<=0.12	S	S	<=0.12	S	S	<=0.5	S	2	S	<=0.12	S	NA	<=0.5	S	<=0.25	S	1	S	1	S	<=0.25	S	<=1	S	<=0.03	S	S	S	<=1	S
AUSMDU00021357	SRR23725725	SRP426086	PRJNA857543	SAMN33607103	17/10/2018	Blood	698	22F	61	invasive	non_vaccine_serotype	<=2	S	<=0.25	S	<=0.5	S	S	<=0.12	S	S	<=0.12	S	S	<=0.5	S	2	S	<=0.12	S	NA	<=0.5	S	<=0.25	S	1	S	1	S	<=0.25	S	<=1	S	<=0.03	S	S	S	<=1	S
AUSMDU00034096	SRR23725556	SRP426086	PRJNA857543	SAMN33607139	7/8/2019	Blood	698	22F	61	invasive	non_vaccine_serotype	<=2	S	<=0.25	S	<=0.5	S	S	<=0.12	S	S	<=0.12	S	S	<=0.5	S	<=1	S	<=0.12	S	0.25	<=0.5	S	<=0.25	S	1	S	<=0.25	S	<=0.25	S	<=1	S	<=0.03	S	S	S	<=1	S
AUSMDU00034302	SRR23725706	SRP426086	PRJNA857543	SAMN33607142	17/8/2019	Blood	698	22F	61	invasive	non_vaccine_serotype	<=2	S	<=0.25	S	<=0.5	S	S	<=0.12	S	S	<=0.12	S	S	<=0.5	S	4	S	<=0.12	S	0.12	<=0.5	S	<=0.25	S	4	I	1	S	<=0.25	S	<=1	S	<=0.03	S	S	S	<=1	S
AUSMDU00036538	SRR23725697	SRP426086	PRJNA857543	SAMN33607150	8/10/2019	Blood	698	22F	61	invasive	non_vaccine_serotype	<=2	S	<=0.25	S	<=0.5	S	S	<=0.12	S	S	<=0.12	S	S	<=0.5	S	4	S	<=0.12	S	0.12	<=0.5	S	<=0.25	S	1	S	1	S	<=0.25	S	<=1	S	<=0.03	S	S	S	<=1	S
AUSMDU00030514	SRR23725427	SRP426086	PRJNA857543	SAMN33607283	14/6/2019	Blood	698	22F	61	invasive	non_vaccine_serotype	<=2	S	<=0.25	S	<=0.5	S	S	<=0.12	S	S	<=0.12	S	S	<=0.5	S	4	S	<=0.12	S	NA	<=0.5	S	<=0.25	S	1	S	1	S	<=0.25	S	<=1	S	<=0.03	S	S	S	<=1	S
AUSMDU00069051	SRR23725479	SRP426086	PRJNA857543	SAMN33607381	12/3/2022	Blood	698	22F	61	invasive	non_vaccine_serotype	<=2	S	<=0.25	S	<=0.5	S	S	<=0.12	S	S	<=0.12	S	S	<=0.5	S	4	S	<=0.12	S	0.25	<=0.5	S	<=0.25	S	1	S	1	S	<=0.25	S	<=1	S	<=0.03	S	S	S	<=1	S
AUSMDU00062400	SRR23727391	SRP426086	PRJNA857543	SAMN33606321	23/6/2021	Blood	717	33A	3	invasive	non_vaccine_serotype	NA	NA	NA	NA	<=0.5	S	S	<=0.12	S	S	<=0.12	S	S	<=0.5	S	4	S	>1	R	NA	<=0.5	S	>2	R	1	S	0.5	S	<=0.25	S	<=1	S	<=0.03	S	S	S	2	I
AUSMDU00062071	SRR23727374	SRP426086	PRJNA857543	SAMN33606336	24/6/2021	Blood	717	33A	3	invasive	non_vaccine_serotype	NA	NA	NA	NA	<=0.5	S	S	<=0.12	S	S	<=0.12	S	S	<=0.5	S	4	S	>1	R	NA	<=0.5	S	>2	R	1	S	1	S	<=0.25	S	<=1	S	<=0.03	S	S	S	2	I
AUSMDU00055629	SRR23727621	SRP426086	PRJNA857543	SAMN33606352	9/1/2021	Blood	717	33A	3	invasive	non_vaccine_serotype	NA	NA	NA	NA	<=0.5	S	S	<=0.12	S	S	<=0.12	S	S	<=0.5	S	4	S	>1	R	NA	<=0.5	S	>2	R	1	S	1	S	<=0.25	S	<=1	S	<=0.03	S	S	S	2	I
AUSMDU00021174	SRR23726306	SRP426086	PRJNA857543	SAMN33607015	11/10/2018	Blood	717	33A	3	invasive	non_vaccine_serotype	<=2	S	>2	R	<=0.5	S	S	<=0.12	S	S	<=0.12	S	S	<=0.5	S	4	S	>1	R	NA	<=0.5	S	>2	R	1	S	0.5	S	<=0.25	S	<=1	S	<=0.03	S	S	S	2	I
AUSMDU00037045	SRR23726293	SRP426086	PRJNA857543	SAMN33607031	16/10/2019	Blood	717	33A	3	invasive	non_vaccine_serotype	<=2	S	>2	R	<=0.5	S	S	<=0.12	S	S	<=0.12	S	S	<=0.5	S	4	S	<=0.12	S	0.12	<=0.5	S	>2	R	1	S	0.5	S	<=0.25	S	<=1	S	<=0.03	S	S	S	>8	R
AUSMDU00044508	SRR23726294	SRP426086	PRJNA857543	SAMN33607032	25/3/2020	Blood	717	33A	3	invasive	non_vaccine_serotype	<=2	S	>2	R	<=0.5	S	S	<=0.12	S	S	<=0.12	S	S	<=0.5	S	4	S	>1	R	0.12	<=0.5	S	>2	R	1	S	0.5	S	<=0.25	S	<=1	S	<=0.03	S	S	S	2	I
AUSMDU00063578	SRR23726288	SRP426086	PRJNA857543	SAMN33607035	15/7/2021	Blood	717	33A	3	invasive	non_vaccine_serotype	<=2	S	>2	R	<=0.5	S	S	<=0.12	S	S	<=0.12	S	S	<=0.5	S	4	S	>1	R	0.12	<=0.5	S	>2	R	1	S	1	S	<=0.25	S	<=1	S	<=0.03	S	S	S	2	I
AUSMDU00034127	SRR23726284	SRP426086	PRJNA857543	SAMN33607039	14/8/2019	Blood	717	33A/33F	3	invasive	non_vaccine_serotype	<=2	S	>2	R	<=0.5	S	S	<=0.12	S	S	<=0.12	S	S	<=0.5	S	4	S	>1	R	0.12	<=0.5	S	>2	R	1	S	0.5	S	<=0.25	S	<=1	S	<=0.03	S	S	S	2	I
AUSMDU00034654	SRR23725451	SRP426086	PRJNA857543	SAMN33607186	25/8/2019	Blood	717	33A	3	invasive	non_vaccine_serotype	<=2	S	>2	R	<=0.5	S	S	<=0.12	S	S	<=0.12	S	S	<=0.5	S	4	S	>1	R	0.12	<=0.5	S	>2	R	1	S	0.5	S	<=0.25	S	<=1	S	<=0.03	S	S	S	<=1	S
AUSMDU00036554	SRR23725400	SRP426086	PRJNA857543	SAMN33607285	7/7/2018	Blood	717	33A	3	invasive	non_vaccine_serotype	<=2	S	>2	R	<=0.5	S	S	<=0.12	S	S	<=0.12	S	S	<=0.5	S	4	S	>1	R	NA	<=0.5	S	>2	R	1	S	1	S	<=0.25	S	<=1	S	<=0.03	S	S	S	2	I
AUSMDU00020319	SRR23725416	SRP426086	PRJNA857543	SAMN33607292	22/9/2018	Blood	717	33A	3	invasive	non_vaccine_serotype	<=2	S	>2	R	<=0.5	S	S	<=0.12	S	S	<=0.12	S	S	<=0.5	S	2	S	0.5	I	NA	<=0.5	S	>2	R	1	S	0.5	S	<=0.25	S	<=1	S	<=0.03	S	S	S	<=1	S
AUSMDU00020636	SRR23725415	SRP426086	PRJNA857543	SAMN33607293	4/10/2018	Blood	717	33A	3	invasive	non_vaccine_serotype	<=2	S	>2	R	<=0.5	S	S	<=0.12	S	S	<=0.12	S	S	<=0.5	S	4	S	>1	R	NA	<=0.5	S	>2	R	1	S	1	S	<=0.25	S	<=1	S	<=0.03	S	S	S	2	I
AUSMDU00021575	SRR23725413	SRP426086	PRJNA857543	SAMN33607295	25/10/2018	Blood	717	33A	3	invasive	non_vaccine_serotype	<=2	S	>2	R	<=0.5	S	S	<=0.12	S	S	<=0.12	S	S	<=0.5	S	2	S	0.5	I	NA	<=0.5	S	>2	R	1	S	0.5	S	<=0.25	S	<=1	S	<=0.03	S	S	S	<=1	S
AUSMDU00028539	SRR23725410	SRP426086	PRJNA857543	SAMN33607297	19/4/2019	Blood	717	33A	3	invasive	non_vaccine_serotype	<=2	S	>2	R	<=0.5	S	S	<=0.12	S	S	<=0.12	S	S	<=0.5	S	4	S	>1	R	NA	<=0.5	S	>2	R	1	S	1	S	<=0.25	S	<=1	S	<=0.03	S	S	S	2	I
AUSMDU00035006	SRR23725792	SRP426086	PRJNA857543	SAMN33607304	1/9/2019	Blood	717	33A	3	invasive	non_vaccine_serotype	<=2	S	>2	R	<=0.5	S	S	<=0.12	S	S	<=0.12	S	S	<=0.5	S	4	S	>1	R	0.12	<=0.5	S	>2	R	1	S	0.5	S	<=0.25	S	<=1	S	0.06	S	S	S	2	I
AUSMDU00035228	SRR23725791	SRP426086	PRJNA857543	SAMN33607305	4/9/2019	Blood	717	33A	3	invasive	non_vaccine_serotype	<=2	S	>2	R	<=0.5	S	S	<=0.12	S	S	<=0.12	S	S	<=0.5	S	4	S	>1	R	0.12	<=0.5	S	>2	R	1	S	0.5	S	<=0.25	S	<=1	S	<=0.03	S	S	S	<=1	S
AUSMDU00036257	SRR23725790	SRP426086	PRJNA857543	SAMN33607306	1/10/2019	Blood	717	33A	3	invasive	non_vaccine_serotype	<=2	S	>2	R	<=0.5	S	S	<=0.12	S	S	<=0.12	S	S	<=0.5	S	4	S	>1	R	0.12	<=0.5	S	>2	R	1	S	0.5	S	<=0.25	S	<=1	S	<=0.03	S	S	S	<=1	S
AUSMDU00036675	SRR23725789	SRP426086	PRJNA857543	SAMN33607307	10/10/2019	Blood	717	33A	3	invasive	non_vaccine_serotype	<=2	S	>2	R	<=0.5	S	S	<=0.12	S	S	<=0.12	S	S	<=0.5	S	4	S	>1	R	0.12	<=0.5	S	>2	R	1	S	0.5	S	<=0.25	S	<=1	S	<=0.03	S	S	S	<=1	S
AUSMDU00044928	SRR23725417	SRP426086	PRJNA857543	SAMN33607313	3/4/2020	Blood	717	33A	3	invasive	non_vaccine_serotype	<=2	S	>2	R	<=0.5	S	S	<=0.12	S	S	<=0.12	S	S	<=0.5	S	4	S	>1	R	0.12	<=0.5	S	>2	R	1	S	1	S	<=0.25	S	<=1	S	<=0.03	S	S	S	2	I
AUSMDU00054042	SRR23725804	SRP426086	PRJNA857543	SAMN33607315	23/11/2020	Blood	717	33A	3	invasive	non_vaccine_serotype	<=2	S	>2	R	<=0.5	S	S	<=0.12	S	S	<=0.12	S	S	<=0.5	S	4	S	>1	R	0.12	<=0.5	S	>2	R	1	S	1	S	<=0.25	S	<=1	S	<=0.03	S	S	S	2	I
AUSMDU00037048	SRR23725798	SRP426086	PRJNA857543	SAMN33607321	18/10/2019	Blood	717	33A	3	invasive	non_vaccine_serotype	<=2	S	>2	R	<=0.5	S	S	<=0.12	S	S	<=0.12	S	S	<=0.5	S	4	S	>1	R	0.12	<=0.5	S	>2	R	1	S	0.5	S	<=0.25	S	<=1	S	<=0.03	S	S	S	<=1	S
AUSMDU00044159	SRR23725406	SRP426086	PRJNA857543	SAMN33607323	9/3/2020	Blood	717	33A	3	invasive	non_vaccine_serotype	<=2	S	>2	R	<=0.5	S	S	<=0.12	S	S	<=0.12	S	S	<=0.5	S	4	S	>1	R	0.12	<=0.5	S	>2	R	1	S	1	S	<=0.25	S	<=1	S	<=0.03	S	S	S	2	I
AUSMDU00068287	SRR23725624	SRP426086	PRJNA857543	SAMN33607363	20/1/2022	Blood	717	33A	3	invasive	non_vaccine_serotype	<=2	S	>2	R	<=0.5	S	S	<=0.12	S	S	<=0.12	S	S	<=0.5	S	4	S	>1	R	0.12	<=0.5	S	>2	R	1	S	0.5	S	<=0.25	S	<=1	S	<=0.03	S	S	S	2	I
AUSMDU00069566	SRR23725478	SRP426086	PRJNA857543	SAMN33607382	13/3/2022	Blood	717	33A	3	invasive	non_vaccine_serotype	<=2	S	>2	R	<=0.5	S	S	<=0.12	S	S	<=0.12	S	S	<=0.5	S	4	S	>1	R	0.12	<=0.5	S	>2	R	1	S	0.5	S	<=0.25	S	<=1	S	<=0.03	S	S	S	2	I
AUSMDU00071542	SRR23725767	SRP426086	PRJNA857543	SAMN33607437	24/5/2022	Blood	717	33A	3	invasive	non_vaccine_serotype	<=2	S	>2	R	<=0.5	S	S	<=0.12	S	S	<=0.12	S	S	<=0.5	S	4	S	>1	R	0.25	<=0.5	S	>2	R	1	S	0.5	S	<=0.25	S	<=1	S	<=0.03	S	S	S	<=1	S
AUSMDU00073648	SRR23725827	SRP426086	PRJNA857543	SAMN33607497	26/6/2022	Blood	717	33A	3	invasive	non_vaccine_serotype	<=2	S	>2	R	<=0.5	S	S	<=0.12	S	S	<=0.12	S	S	<=0.5	S	4	S	>1	R	0.12	<=0.5	S	>2	R	1	S	0.5	S	<=0.25	S	<=1	S	<=0.03	S	S	S	<=1	S
AUSMDU00037330	SRR23725973	SRP426086	PRJNA857543	SAMN33606577	18/10/2019	Blood	782	14	904;9	invasive	vaccine_serotype	<=2	S	<=0.25	S	<=0.5	S	S	<=0.12	S	S	<=0.12	S	S	<=0.5	S	4	S	<=0.12	S	0.12	<=0.5	S	<=0.25	S	1	S	1	S	<=0.25	S	<=1	S	0.12	R	S	I	>8	R
AUSMDU00036630	SRR23727318	SRP426086	PRJNA857543	SAMN33606531	7/10/2019	Blood	801	4	162	invasive	vaccine_serotype	<=2	S	<=0.25	S	<=0.5	S	S	<=0.12	S	S	<=0.12	S	S	<=0.5	S	2	S	<=0.12	S	0.12	<=0.5	S	<=0.25	S	1	S	0.5	S	<=0.25	S	<=1	S	<=0.03	S	S	S	<=1	S
AUSMDU00062370	SRR23727513	SRP426086	PRJNA857543	SAMN33606298	26/6/2021	Blood	989	12F	26	invasive	non_vaccine_serotype	NA	NA	NA	NA	<=0.5	S	S	<=0.12	S	S	<=0.12	S	S	<=0.5	S	2	S	<=0.12	S	NA	<=0.5	S	<=0.25	S	1	S	1	S	<=0.25	S	<=1	S	<=0.03	S	S	S	>8	R
AUSMDU00055242	SRR23726053	SRP426086	PRJNA857543	SAMN33606707	25/12/2020	Blood	989	12F	26	invasive	non_vaccine_serotype	<=2	S	<=0.25	S	<=0.5	S	S	<=0.12	S	S	<=0.12	S	S	<=0.5	S	4	S	<=0.12	S	0.12	<=0.5	S	<=0.25	S	1	S	1	S	<=0.25	S	<=1	S	<=0.03	S	S	S	>8	R
AUSMDU00022156	SRR23726264	SRP426086	PRJNA857543	SAMN33606830	12/11/2018	Blood	989	12F	26	invasive	non_vaccine_serotype	<=2	S	>2	R	<=0.5	S	S	<=0.12	S	S	<=0.12	S	S	<=0.5	S	16	R	>1	R	NA	<=0.5	S	2	R	2	S	1	S	<=0.25	S	<=1	S	<=0.03	S	S	S	>8	R
AUSMDU00066017	SRR23726062	SRP426086	PRJNA857543	SAMN33606986	5/11/2021	Blood	994	19A	146	invasive	vaccine_serotype	<=2	S	<=0.25	S	<=0.5	S	S	<=0.12	S	S	<=0.12	S	S	<=0.5	S	4	S	<=0.12	S	<=0.06	<=0.5	S	<=0.25	S	1	S	1	S	<=0.25	S	<=1	S	<=0.03	S	S	S	<=1	S
AUSMDU00023890	SRR23725721	SRP426086	PRJNA857543	SAMN33607107	18/12/2018	Blood	1012	22F	3	invasive	non_vaccine_serotype	<=2	S	<=0.25	S	<=0.5	S	S	<=0.12	S	S	<=0.12	S	S	<=0.5	S	2	S	<=0.12	S	NA	<=0.5	S	<=0.25	S	1	S	1	S	<=0.25	S	<=1	S	<=0.03	S	S	S	<=1	S
AUSMDU00030396	SRR23725576	SRP426086	PRJNA857543	SAMN33607122	8/6/2019	Blood	1012	22F	3	invasive	non_vaccine_serotype	<=2	S	<=0.25	S	<=0.5	S	S	<=0.12	S	S	<=0.12	S	S	<=0.5	S	4	S	<=0.12	S	NA	<=0.5	S	<=0.25	S	1	S	1	S	<=0.25	S	<=1	S	<=0.03	S	S	S	<=1	S
AUSMDU00031958	SRR23725563	SRP426086	PRJNA857543	SAMN33607134	15/7/2019	Blood	1012	22F	3	invasive	non_vaccine_serotype	<=2	S	<=0.25	S	<=0.5	S	S	<=0.12	S	S	<=0.12	S	S	<=0.5	S	4	S	<=0.12	S	0.25	<=0.5	S	<=0.25	S	1	S	1	S	<=0.25	S	<=1	S	<=0.03	S	S	S	<=1	S
AUSMDU00023112	SRR23725795	SRP426086	PRJNA857543	SAMN33607325	28/11/2018	Tissue	1012	33F	3	invasive	non_vaccine_serotype	<=2	S	<=0.25	S	<=0.5	S	S	<=0.12	S	S	<=0.12	S	S	<=0.5	S	4	S	<=0.12	S	NA	<=0.5	S	<=0.25	S	1	S	1	S	<=0.25	S	<=1	S	<=0.03	S	S	S	<=1	S
AUSMDU00062666	SRR23725401	SRP426086	PRJNA857543	SAMN33607328	5/7/2021	Blood	1012	33F	3	invasive	non_vaccine_serotype	<=2	S	<=0.25	S	<=0.5	S	S	<=0.12	S	S	<=0.12	S	S	<=0.5	S	4	S	<=0.12	S	0.25	<=0.5	S	<=0.25	S	1	S	1	S	<=0.25	S	<=1	S	<=0.03	S	S	S	<=1	S
AUSMDU00072408	SRR23725609	SRP426086	PRJNA857543	SAMN33607463	8/6/2022	Blood	1012	22F	3	invasive	non_vaccine_serotype	<=2	S	<=0.25	S	<=0.5	S	S	<=0.12	S	S	<=0.12	S	S	<=0.5	S	4	S	<=0.12	S	0.25	<=0.5	S	<=0.25	S	1	S	1	S	<=0.25	S	<=1	S	<=0.03	S	S	S	<=1	S
AUSMDU00029005	SRR23725910	SRP426086	PRJNA857543	SAMN33606641	5/5/2019	Blood	1092	06C	76	invasive	non_vaccine_serotype	<=2	S	<=0.25	S	<=0.5	S	S	<=0.12	S	S	<=0.12	S	S	<=0.5	S	2	S	<=0.12	S	NA	<=0.5	S	<=0.25	S	1	S	1	S	<=0.25	S	<=1	S	<=0.03	S	S	S	<=1	S
AUSMDU00029730	SRR23726169	SRP426086	PRJNA857543	SAMN33606642	23/5/2019	Blood	1092	06C	76	invasive	non_vaccine_serotype	<=2	S	<=0.25	S	<=0.5	S	S	<=0.12	S	S	<=0.12	S	S	<=0.5	S	4	S	<=0.12	S	NA	<=0.5	S	<=0.25	S	1	S	1	S	<=0.25	S	<=1	S	<=0.03	S	S	S	<=1	S
AUSMDU00037319	SRR23725917	SRP426086	PRJNA857543	SAMN33606629	13/8/2018	Blood	1176	07F	32	invasive	vaccine_serotype	<=2	S	<=0.25	S	<=0.5	S	S	<=0.12	S	S	<=0.12	S	S	<=0.5	S	4	S	<=0.12	S	NA	<=0.5	S	<=0.25	S	1	S	1	S	<=0.25	S	<=1	S	<=0.03	S	S	S	<=1	S
AUSMDU00038134	SRR23726161	SRP426086	PRJNA857543	SAMN33606668	7/11/2019	Blood	1201	07C	18	invasive	non_vaccine_serotype	<=2	S	<=0.25	S	<=0.5	S	S	<=0.12	S	S	<=0.12	S	S	<=0.5	S	4	S	<=0.12	S	0.12	<=0.5	S	<=0.25	S	1	S	1	S	<=0.25	S	<=1	S	<=0.03	S	S	S	<=1	S
AUSMDU00028583	SRR23726227	SRP426086	PRJNA857543	SAMN33606948	25/4/2019	Blood	1201	19A	18	invasive	vaccine_serotype	<=2	S	<=0.25	S	<=0.5	S	S	<=0.12	S	S	<=0.12	S	S	<=0.5	S	2	S	<=0.12	S	NA	<=0.5	S	<=0.25	S	1	S	1	S	<=0.25	S	<=1	S	<=0.03	S	S	S	<=1	S
AUSMDU00036752	SRR23725613	SRP426086	PRJNA857543	SAMN33607082	14/7/2018	Blood	1201	07B/07C/40	18	invasive	non_vaccine_serotype	<=2	S	<=0.25	S	<=0.5	S	S	<=0.12	S	S	<=0.12	S	S	<=0.5	S	2	S	<=0.12	S	NA	1	S	<=0.25	S	1	S	1	S	<=0.25	S	<=1	S	<=0.03	S	S	S	<=1	S
AUSMDU00067736	SRR23725625	SRP426086	PRJNA857543	SAMN33607362	17/1/2022	Blood	1201	07B/07C/40	18	invasive	non_vaccine_serotype	<=2	S	<=0.25	S	<=0.5	S	S	<=0.12	S	S	<=0.12	S	S	<=0.5	S	2	S	<=0.12	S	<=0.06	<=0.5	S	<=0.25	S	1	S	1	S	<=0.25	S	<=1	S	<=0.03	S	S	S	<=1	S
AUSMDU00036740	SRR23725929	SRP426086	PRJNA857543	SAMN33606618	10/7/2018	Blood	1211	06C	13	invasive	non_vaccine_serotype	<=2	S	<=0.25	S	<=0.5	S	S	<=0.12	S	S	<=0.12	S	S	<=0.5	S	4	S	<=0.12	S	NA	<=0.5	S	<=0.25	S	1	S	1	S	<=0.25	S	<=1	S	<=0.03	S	S	S	<=1	S
AUSMDU00069963	SRR23725463	SRP426086	PRJNA857543	SAMN33607397	6/4/2022	Blood	1211	06C	13	invasive	non_vaccine_serotype	<=2	S	<=0.25	S	<=0.5	S	S	<=0.12	S	S	<=0.12	S	S	<=0.5	S	2	S	<=0.12	S	0.12	<=0.5	S	<=0.25	S	1	S	1	S	<=0.25	S	<=1	S	<=0.03	S	S	S	<=1	S
AUSMDU00069932	SRR23725462	SRP426086	PRJNA857543	SAMN33607398	7/4/2022	Joint tissue	1211	06C	13	invasive	non_vaccine_serotype	<=2	S	<=0.25	S	<=0.5	S	S	<=0.12	S	S	<=0.12	S	S	<=0.5	S	4	S	<=0.12	S	0.25	<=0.5	S	<=0.25	S	1	S	1	S	<=0.25	S	<=1	S	<=0.03	S	S	S	<=1	S
AUSMDU00052533	SRR23725856	SRP426086	PRJNA857543	SAMN33606806	9/10/2020	Blood	1233	18C	67	invasive	vaccine_serotype	<=2	S	>2	R	<=0.5	S	S	0.5	S	S	0.5	S	S	<=0.5	S	4	S	<=0.12	S	0.12	<=0.5	S	>2	R	1	S	1	S	<=0.25	S	<=1	S	0.5	R	S	I	>8	R
AUSMDU00060228	SRR23727249	SRP426086	PRJNA857543	SAMN33606255	30/4/2021	Blood	1257	20	124	invasive	non_vaccine_serotype	NA	NA	NA	NA	<=0.5	S	S	<=0.12	S	S	<=0.12	S	S	<=0.5	S	2	S	<=0.12	S	NA	<=0.5	S	<=0.25	S	1	S	1	S	<=0.25	S	<=1	S	<=0.03	S	S	S	<=1	S
AUSMDU00023891	SRR23727588	SRP426086	PRJNA857543	SAMN33606490	19/12/2018	Blood	1257	20	124	invasive	non_vaccine_serotype	<=2	S	<=0.25	S	<=0.5	S	S	<=0.12	S	S	<=0.12	S	S	<=0.5	S	2	S	<=0.12	S	NA	<=0.5	S	<=0.25	S	1	S	1	S	<=0.25	S	<=1	S	<=0.03	S	S	S	<=1	S
AUSMDU00039534	SRR23726224	SRP426086	PRJNA857543	SAMN33606583	9/12/2019	Blood	1257	20	124	invasive	non_vaccine_serotype	<=2	S	<=0.25	S	<=0.5	S	S	<=0.12	S	S	<=0.12	S	S	<=0.5	S	4	S	<=0.12	S	0.12	<=0.5	S	<=0.25	S	1	S	1	S	<=0.25	S	<=1	S	<=0.03	S	S	S	<=1	S
AUSMDU00036759	SRR23725959	SRP426086	PRJNA857543	SAMN33606992	17/7/2018	Blood	1257	19F	124	invasive	vaccine_serotype	<=2	S	<=0.25	S	<=0.5	S	S	<=0.12	S	S	<=0.12	S	S	<=0.5	S	2	S	<=0.12	S	NA	<=0.5	S	<=0.25	S	1	S	0.5	S	<=0.25	S	<=1	S	<=0.03	S	S	S	<=1	S
AUSMDU00059281	SRR23727627	SRP426086	PRJNA857543	SAMN33606280	5/4/2021	Blood	1262	06C	11	invasive	non_vaccine_serotype	NA	NA	NA	NA	<=0.5	S	S	<=0.12	S	S	<=0.12	S	S	<=0.5	S	2	S	<=0.12	S	NA	<=0.5	S	<=0.25	S	1	S	1	S	<=0.25	S	<=1	S	<=0.03	S	S	S	<=1	S
AUSMDU00057094	SRR23727510	SRP426086	PRJNA857543	SAMN33606301	19/2/2021	Blood	1262	15B	11	invasive	non_vaccine_serotype	NA	NA	NA	NA	<=0.5	S	S	<=0.12	S	S	<=0.12	S	S	<=0.5	S	4	S	<=0.12	S	NA	<=0.5	S	<=0.25	S	1	S	1	S	<=0.25	S	<=1	S	<=0.03	S	S	S	<=1	S
AUSMDU00056573	SRR23727507	SRP426086	PRJNA857543	SAMN33606303	4/2/2021	Blood	1262	15C	11	invasive	non_vaccine_serotype	NA	NA	NA	NA	<=0.5	S	S	<=0.12	S	S	<=0.12	S	S	<=0.5	S	2	S	<=0.12	S	NA	<=0.5	S	<=0.25	S	1	S	1	S	<=0.25	S	<=1	S	<=0.03	S	S	S	<=1	S
AUSMDU00049039	SRR23726182	SRP426086	PRJNA857543	SAMN33606658	17/8/2020	Blood	1262	06C	11	invasive	non_vaccine_serotype	<=2	S	<=0.25	S	<=0.5	S	S	<=0.12	S	S	<=0.12	S	S	<=0.5	S	2	S	<=0.12	S	0.25	<=0.5	S	<=0.25	S	1	S	1	S	<=0.25	S	<=1	S	<=0.03	S	S	S	<=1	S
AUSMDU00024426	SRR23725890	SRP426086	PRJNA857543	SAMN33606746	28/12/2018	Blood	1262	15C	11	invasive	non_vaccine_serotype	<=2	S	<=0.25	S	<=0.5	S	S	<=0.12	S	S	<=0.12	S	S	<=0.5	S	2	S	<=0.12	S	NA	<=0.5	S	<=0.25	S	1	S	1	S	<=0.25	S	<=1	S	<=0.03	S	S	S	<=1	S
AUSMDU00023707	SRR23726105	SRP426086	PRJNA857543	SAMN33606880	13/12/2018	Blood	1262	15B	11	invasive	non_vaccine_serotype	<=2	S	<=0.25	S	<=0.5	S	S	<=0.12	S	S	<=0.12	S	S	<=0.5	S	2	S	<=0.12	S	NA	<=0.5	S	<=0.25	S	1	S	1	S	<=0.25	S	2	I	<=0.03	S	S	S	<=1	S
AUSMDU00040534	SRR23725978	SRP426086	PRJNA857543	SAMN33606887	26/12/2019	Blood	1262	15B	11	invasive	non_vaccine_serotype	<=2	S	<=0.25	S	<=0.5	S	S	<=0.12	S	S	<=0.12	S	S	<=0.5	S	4	S	<=0.12	S	0.12	<=0.5	S	<=0.25	S	1	S	1	S	<=0.25	S	<=1	S	<=0.03	S	S	S	<=1	S
AUSMDU00067270	SRR23725967	SRP426086	PRJNA857543	SAMN33606897	21/9/2021	Blood	1262	15B	11	invasive	non_vaccine_serotype	<=2	S	<=0.25	S	<=0.5	S	S	<=0.12	S	S	<=0.12	S	S	<=0.5	S	4	S	<=0.12	S	0.12	<=0.5	S	<=0.25	S	1	S	1	S	<=0.25	S	<=1	S	<=0.03	S	S	S	<=1	S
AUSMDU00045271	SRR23726341	SRP426086	PRJNA857543	SAMN33606905	20/4/2020	Blood	1262	15C	11	invasive	non_vaccine_serotype	<=2	S	<=0.25	S	<=0.5	S	S	<=0.12	S	S	<=0.12	S	S	<=0.5	S	4	S	<=0.12	S	0.25	<=0.5	S	0.5	I	2	S	1	S	<=0.25	S	<=1	S	<=0.03	S	S	S	<=1	S
AUSMDU00028939	SRR23725716	SRP426086	PRJNA857543	SAMN33607111	3/5/2019	Blood	1262	15B	11	invasive	non_vaccine_serotype	<=2	S	<=0.25	S	<=0.5	S	S	<=0.12	S	S	<=0.12	S	S	<=0.5	S	4	S	<=0.12	S	NA	<=0.5	S	<=0.25	S	1	S	1	S	<=0.25	S	<=1	S	<=0.03	S	S	S	<=1	S
AUSMDU00040483	SRR23725655	SRP426086	PRJNA857543	SAMN33607249	14/1/2020	Joint aspirate	1262	15B	11	invasive	non_vaccine_serotype	<=2	S	<=0.25	S	<=0.5	S	S	<=0.12	S	S	<=0.12	S	S	<=0.5	S	4	S	<=0.12	S	0.25	<=0.5	S	<=0.25	S	2	S	1	S	<=0.25	S	<=1	S	<=0.03	S	S	S	<=1	S
AUSMDU00037315	SRR23726220	SRP426086	PRJNA857543	SAMN33606955	12/8/2018	Blood	1349	23B1	5	invasive	non_vaccine_serotype	<=2	S	<=0.25	S	<=0.5	S	S	<=0.12	S	S	<=0.12	S	S	<=0.5	S	4	S	<=0.12	S	NA	<=0.5	S	<=0.25	S	1	S	2	S	<=0.25	S	<=1	S	0.25	R	S	I	<=1	S
AUSMDU00030249	SRR23726076	SRP426086	PRJNA857543	SAMN33606974	4/6/2019	Blood	1349	23B1	5	invasive	non_vaccine_serotype	<=2	S	<=0.25	S	<=0.5	S	S	<=0.12	S	S	0.25	S	S	1	S	4	S	<=0.12	S	0.25	<=0.5	S	<=0.25	S	1	S	1	S	<=0.25	S	<=1	S	0.5	R	S	I	<=1	S
AUSMDU00058203	SRR23726061	SRP426086	PRJNA857543	SAMN33606987	15/3/2021	Blood	1349	23B1	5	invasive	non_vaccine_serotype	<=2	S	NA	NA	<=0.5	S	S	<=0.12	S	S	<=0.12	S	S	1	S	4	S	<=0.12	S	NA	<=0.5	S	<=0.25	S	1	S	1	S	<=0.25	S	<=1	S	0.25	R	S	I	<=1	S
AUSMDU00058541	SRR23725963	SRP426086	PRJNA857543	SAMN33606989	18/3/2021	Blood	1349	23B1	5	invasive	non_vaccine_serotype	<=2	S	NA	NA	<=0.5	S	S	<=0.12	S	S	<=0.12	S	S	<=0.5	S	4	S	<=0.12	S	NA	<=0.5	S	<=0.25	S	1	S	1	S	<=0.25	S	<=1	S	0.25	R	S	I	<=1	S
AUSMDU00028199	SRR23725544	SRP426086	PRJNA857543	SAMN33607166	14/4/2019	Blood	1349	23B1	5	invasive	non_vaccine_serotype	<=2	S	<=0.25	S	<=0.5	S	S	<=0.12	S	S	<=0.12	S	S	<=0.5	S	4	S	<=0.12	S	NA	<=0.5	S	<=0.25	S	1	S	2	S	<=0.25	S	<=1	S	0.25	R	S	I	<=1	S
AUSMDU00067713	SRR23725626	SRP426086	PRJNA857543	SAMN33607361	17/1/2022	Cerebro spinal fluid	1349	23B1	5	invasive	non_vaccine_serotype	<=2	S	<=0.25	S	<=0.5	S	S	<=0.12	S	S	<=0.12	S	S	<=0.5	S	4	S	<=0.12	S	0.12	<=0.5	S	<=0.25	S	1	S	1	S	<=0.25	S	<=1	S	0.25	R	S	I	<=1	S
AUSMDU00071524	SRR23725769	SRP426086	PRJNA857543	SAMN33607435	22/5/2022	Blood	1349	23B1	5	invasive	non_vaccine_serotype	<=2	S	<=0.25	S	<=0.5	S	S	<=0.12	S	S	<=0.12	S	S	<=0.5	S	4	S	<=0.12	S	0.12	<=0.5	S	<=0.25	S	1	S	1	S	<=0.25	S	<=1	S	0.25	R	S	I	<=1	S
AUSMDU00073054	SRR23725836	SRP426086	PRJNA857543	SAMN33607489	20/6/2022	Blood	1349	23B1	5	invasive	non_vaccine_serotype	<=2	S	<=0.25	S	<=0.5	S	S	<=0.12	S	S	<=0.12	S	S	<=0.5	S	4	S	<=0.12	S	0.5	<=0.5	S	<=0.25	S	1	S	1	S	<=0.25	S	<=1	S	0.25	R	S	I	<=1	S
AUSMDU00073090	SRR23725832	SRP426086	PRJNA857543	SAMN33607492	23/6/2022	Blood	1349	23B1	5	invasive	non_vaccine_serotype	<=2	S	<=0.25	S	<=0.5	S	S	<=0.12	S	S	<=0.12	S	S	<=0.5	S	4	S	<=0.12	S	0.12	<=0.5	S	<=0.25	S	1	S	1	S	<=0.25	S	<=1	S	0.25	R	S	I	<=1	S
AUSMDU00074294	SRR23725812	SRP426086	PRJNA857543	SAMN33607512	23/6/2022	Blood	1349	23B1	5	invasive	non_vaccine_serotype	<=2	S	<=0.25	S	<=0.5	S	S	<=0.12	S	S	<=0.12	S	S	<=0.5	S	4	S	<=0.12	S	0.5	<=0.5	S	<=0.25	S	1	S	1	S	<=0.25	S	<=1	S	0.25	R	S	I	<=1	S
AUSMDU00037321	SRR23726218	SRP426086	PRJNA857543	SAMN33606957	13/8/2018	Blood	1373	23B1	5	invasive	non_vaccine_serotype	<=2	S	<=0.25	S	<=0.5	S	S	<=0.12	S	S	<=0.12	S	S	<=0.5	S	2	S	<=0.12	S	NA	<=0.5	S	<=0.25	S	1	S	1	S	<=0.25	S	<=1	S	0.12	R	S	I	<=1	S
AUSMDU00023624	SRR23726091	SRP426086	PRJNA857543	SAMN33606960	28/11/2018	Cerebro spinal fluid	1373	23B1	5	invasive	non_vaccine_serotype	<=2	S	<=0.25	S	<=0.5	S	S	<=0.12	S	S	<=0.12	S	S	<=0.5	S	2	S	<=0.12	S	NA	<=0.5	S	<=0.25	S	1	S	1	S	<=0.25	S	<=1	S	0.25	R	S	I	<=1	S
AUSMDU00023110	SRR23726066	SRP426086	PRJNA857543	SAMN33606963	29/11/2018	Blood	1373	23B1	5	invasive	non_vaccine_serotype	<=2	S	<=0.25	S	<=0.5	S	S	<=0.12	S	S	<=0.12	S	S	<=0.5	S	4	S	<=0.12	S	NA	<=0.5	S	<=0.25	S	1	S	1	S	<=0.25	S	<=1	S	0.25	R	S	I	<=1	S
AUSMDU00025669	SRR23726087	SRP426086	PRJNA857543	SAMN33606964	12/2/2019	Blood	1373	23B1	5	invasive	non_vaccine_serotype	<=2	S	<=0.25	S	<=0.5	S	S	<=0.12	S	S	<=0.12	S	S	<=0.5	S	2	S	<=0.12	S	NA	<=0.5	S	<=0.25	S	1	S	1	S	<=0.25	S	<=1	S	0.25	R	S	I	<=1	S
AUSMDU00026828	SRR23726085	SRP426086	PRJNA857543	SAMN33606966	6/3/2019	Blood	1373	23B1	5	invasive	non_vaccine_serotype	<=2	S	<=0.25	S	<=0.5	S	S	<=0.12	S	S	<=0.12	S	S	<=0.5	S	2	S	<=0.12	S	NA	<=0.5	S	<=0.25	S	<=0.5	S	1	S	<=0.25	S	<=1	S	0.25	R	S	I	<=1	S
AUSMDU00034896	SRR23726072	SRP426086	PRJNA857543	SAMN33606978	29/8/2019	Blood	1373	23B1	5	invasive	non_vaccine_serotype	<=2	S	<=0.25	S	<=0.5	S	S	<=0.12	S	S	<=0.12	S	S	<=0.5	S	4	S	<=0.12	S	0.12	<=0.5	S	<=0.25	S	1	S	1	S	<=0.25	S	<=1	S	0.12	R	S	I	<=1	S
AUSMDU00036539	SRR23726071	SRP426086	PRJNA857543	SAMN33606979	8/10/2019	Blood	1373	23B1	5	invasive	non_vaccine_serotype	<=2	S	<=0.25	S	<=0.5	S	S	<=0.12	S	S	<=0.12	S	S	<=0.5	S	4	S	<=0.12	S	0.25	<=0.5	S	<=0.25	S	1	S	1	S	<=0.25	S	<=1	S	0.12	R	S	I	<=1	S
AUSMDU00039159	SRR23726070	SRP426086	PRJNA857543	SAMN33606980	11/12/2019	Blood	1373	23B1	5	invasive	non_vaccine_serotype	<=2	S	<=0.25	S	<=0.5	S	S	<=0.12	S	S	<=0.12	S	S	<=0.5	S	2	S	<=0.12	S	0.12	<=0.5	S	<=0.25	S	1	S	1	S	<=0.25	S	<=1	S	0.12	R	S	I	<=1	S
AUSMDU00055358	SRR23726064	SRP426086	PRJNA857543	SAMN33606984	1/1/2021	Blood	1373	23B1	5	invasive	non_vaccine_serotype	<=2	S	NA	NA	<=0.5	S	S	<=0.12	S	S	<=0.12	S	S	<=0.5	S	2	S	<=0.12	S	NA	<=0.5	S	<=0.25	S	1	S	1	S	<=0.25	S	<=1	S	0.12	R	S	I	<=1	S
AUSMDU00060498	SRR23725952	SRP426086	PRJNA857543	SAMN33606999	29/4/2021	Blood	1373	23B1	5	invasive	non_vaccine_serotype	<=2	S	NA	NA	<=0.5	S	S	<=0.12	S	S	<=0.12	S	S	<=0.5	S	4	S	<=0.12	S	NA	<=0.5	S	<=0.25	S	1	S	1	S	<=0.25	S	<=1	S	0.25	R	S	I	<=1	S
AUSMDU00039445	SRR23725547	SRP426086	PRJNA857543	SAMN33607169	13/12/2019	Blood	1373	23B1	5	invasive	non_vaccine_serotype	<=2	S	<=0.25	S	<=0.5	S	S	<=0.12	S	S	<=0.12	S	S	<=0.5	S	2	S	<=0.12	S	0.12	<=0.5	S	<=0.25	S	1	S	1	S	<=0.25	S	<=1	S	0.12	R	S	I	<=1	S
AUSMDU00036758	SRR23725671	SRP426086	PRJNA857543	SAMN33607235	15/7/2018	Blood	1373	23B1	5	invasive	non_vaccine_serotype	<=2	S	<=0.25	S	<=0.5	S	S	<=0.12	S	S	<=0.12	S	S	<=0.5	S	<=1	S	<=0.12	S	NA	<=0.5	S	<=0.25	S	1	S	1	S	<=0.25	S	<=1	S	0.25	R	S	I	<=1	S
AUSMDU00037131	SRR23725670	SRP426086	PRJNA857543	SAMN33607236	26/7/2018	Blood	1373	23B1	5	invasive	non_vaccine_serotype	<=2	S	<=0.25	S	<=0.5	S	S	<=0.12	S	S	<=0.12	S	S	<=0.5	S	<=1	S	<=0.12	S	NA	<=0.5	S	<=0.25	S	1	S	1	S	<=0.25	S	<=1	S	0.25	R	S	I	<=1	S
AUSMDU00037451	SRR23725663	SRP426086	PRJNA857543	SAMN33607241	15/8/2018	Blood	1373	23B1	5	invasive	non_vaccine_serotype	<=2	S	<=0.25	S	<=0.5	S	S	<=0.12	S	S	<=0.12	S	S	<=0.5	S	2	S	<=0.12	S	NA	<=0.5	S	<=0.25	S	1	S	1	S	<=0.25	S	<=1	S	0.25	R	S	I	<=1	S
AUSMDU00037470	SRR23725662	SRP426086	PRJNA857543	SAMN33607242	28/8/2018	Blood	1373	23B1	5	invasive	non_vaccine_serotype	<=2	S	<=0.25	S	<=0.5	S	S	<=0.12	S	S	<=0.12	S	S	<=0.5	S	<=1	S	<=0.12	S	NA	<=0.5	S	<=0.25	S	<=0.5	S	0.5	S	<=0.25	S	<=1	S	0.25	R	S	I	<=1	S
AUSMDU00026075	SRR23725513	SRP426086	PRJNA857543	SAMN33607245	25/2/2019	Blood	1373	23B1	5	invasive	non_vaccine_serotype	<=2	S	<=0.25	S	<=0.5	S	S	<=0.12	S	S	<=0.12	S	S	<=0.5	S	<=1	S	<=0.12	S	NA	<=0.5	S	<=0.25	S	1	S	1	S	<=0.25	S	<=1	S	0.25	R	S	I	<=1	S
AUSMDU00049628	SRR23725648	SRP426086	PRJNA857543	SAMN33607255	31/8/2020	Blood	1373	23B1	5	invasive	non_vaccine_serotype	<=2	S	<=0.25	S	<=0.5	S	S	<=0.12	S	S	<=0.12	S	S	<=0.5	S	4	S	<=0.12	S	0.12	<=0.5	S	<=0.25	S	1	S	1	S	<=0.25	S	<=1	S	0.12	R	S	I	<=1	S
AUSMDU00064050	SRR23725510	SRP426086	PRJNA857543	SAMN33607267	11/8/2021	Blood	1373	23B1	5	invasive	non_vaccine_serotype	<=2	S	<=0.25	S	<=0.5	S	S	<=0.12	S	S	<=0.12	S	S	<=0.5	S	4	S	<=0.12	S	0.12	<=0.5	S	<=0.25	S	1	S	1	S	<=0.25	S	<=1	S	0.12	R	S	I	<=1	S
AUSMDU00030411	SRR23725807	SRP426086	PRJNA857543	SAMN33607311	12/6/2019	Cerebro spinal fluid	1373	23B1	5	invasive	non_vaccine_serotype	<=2	S	<=0.25	S	<=0.5	S	S	<=0.12	S	S	<=0.12	S	S	<=0.5	S	4	S	<=0.12	S	NA	<=0.5	S	<=0.25	S	<=0.5	S	1	S	<=0.25	S	<=1	S	0.25	R	S	I	<=1	S
AUSMDU00061461	SRR23725805	SRP426086	PRJNA857543	SAMN33607314	6/6/2021	Blood	1373	23B1	5	invasive	non_vaccine_serotype	<=2	S	NA	NA	<=0.5	S	S	<=0.12	S	S	<=0.12	S	S	<=0.5	S	4	S	<=0.12	S	NA	<=0.5	S	<=0.25	S	1	S	1	S	<=0.25	S	<=1	S	0.12	R	S	I	<=1	S
AUSMDU00059720	SRR23725644	SRP426086	PRJNA857543	SAMN33607345	18/4/2021	Blood	1373	23B1	5	invasive	non_vaccine_serotype	<=2	S	NA	NA	<=0.5	S	S	<=0.12	S	S	<=0.12	S	S	<=0.5	S	4	S	<=0.12	S	NA	<=0.5	S	<=0.25	S	1	S	1	S	<=0.25	S	<=1	S	0.12	R	S	I	<=1	S
AUSMDU00071072	SRR23725844	SRP426086	PRJNA857543	SAMN33607425	10/5/2022	Blood	1373	23B1	5	invasive	non_vaccine_serotype	<=2	S	<=0.25	S	<=0.5	S	S	<=0.12	S	S	<=0.12	S	S	<=0.5	S	4	S	<=0.12	S	0.12	<=0.5	S	<=0.25	S	1	S	1	S	<=0.25	S	<=1	S	0.25	R	S	I	<=1	S
AUSMDU00073471	SRR23725826	SRP426086	PRJNA857543	SAMN33607499	29/6/2022	Blood	1373	23B1	5	invasive	non_vaccine_serotype	<=2	S	<=0.25	S	<=0.5	S	S	<=0.12	S	S	<=0.12	S	S	<=0.5	S	4	S	<=0.12	S	0.25	<=0.5	S	<=0.25	S	<=0.5	S	1	S	<=0.25	S	<=1	S	0.12	R	S	I	<=1	S
AUSMDU00060281	SRR23727650	SRP426086	PRJNA857543	SAMN33606258	3/5/2021	Swab	1377	3	83	invasive	vaccine_serotype	NA	NA	NA	NA	<=0.5	S	S	<=0.12	S	S	<=0.12	S	S	<=0.5	S	<=1	S	<=0.12	S	NA	<=0.5	S	<=0.25	S	1	S	0.5	S	<=0.25	S	<=1	S	<=0.03	S	S	S	<=1	S
AUSMDU00039676	SRR23727587	SRP426086	PRJNA857543	SAMN33606491	18/12/2019	Blood	1377	3	83	invasive	vaccine_serotype	<=2	S	<=0.25	S	<=0.5	S	S	<=0.12	S	S	<=0.12	S	S	<=0.5	S	2	S	<=0.12	S	0.12	<=0.5	S	<=0.25	S	1	S	1	S	<=0.25	S	<=1	S	<=0.03	S	S	S	<=1	S
AUSMDU00026764	SRR23725526	SRP426086	PRJNA857543	SAMN33607198	7/3/2019	Blood	1377	3	83	invasive	vaccine_serotype	<=2	S	<=0.25	S	<=0.5	S	S	<=0.12	S	S	<=0.12	S	S	<=0.5	S	<=1	S	<=0.12	S	NA	<=0.5	S	<=0.25	S	1	S	0.5	S	<=0.25	S	<=1	S	<=0.03	S	S	S	<=1	S
AUSMDU00059082	SRR23725672	SRP426086	PRJNA857543	SAMN33607234	1/4/2021	Blood	1437	23B/23F	850	invasive	non_vaccine_serotype	<=2	S	NA	NA	1	I	S	1	I	S	1	I	S	4	R	4	S	>1	R	NA	<=0.5	S	>2	R	1	S	1	S	<=0.25	S	<=1	S	1	R	S	I	>8	R
AUSMDU00072317	SRR23725747	SRP426086	PRJNA857543	SAMN33607454	3/6/2022	Blood	1439	34	45	invasive	non_vaccine_serotype	<=2	S	<=0.25	S	<=0.5	S	S	<=0.12	S	S	<=0.12	S	S	<=0.5	S	2	S	<=0.12	S	0.12	<=0.5	S	<=0.25	S	1	S	0.5	S	<=0.25	S	<=1	S	<=0.03	S	S	S	<=1	S
AUSMDU00028920	SRR23726082	SRP426086	PRJNA857543	SAMN33606969	4/5/2019	Blood	1448	23B1	7	invasive	non_vaccine_serotype	<=2	S	<=0.25	S	<=0.5	S	S	<=0.12	S	S	<=0.12	S	S	<=0.5	S	2	S	<=0.12	S	NA	<=0.5	S	<=0.25	S	1	S	2	S	<=0.25	S	<=1	S	<=0.03	S	S	S	<=1	S
AUSMDU00037461	SRR23727272	SRP426086	PRJNA857543	SAMN33606237	24/8/2018	Blood	1591	15A	16;49;46	invasive	non_vaccine_serotype	4	I	2	R	2	R	I	2	R	I	2	R	I	>4	R	16	R	<=0.12	S	NA	1	S	2	R	1	S	1	S	1	R	<=1	S	4	R	I	R	>8	R
AUSMDU00025670	SRR23726040	SRP426086	PRJNA857543	SAMN33606715	12/2/2019	Blood	1591	15A	16;49;46	invasive	non_vaccine_serotype	<=2	S	NA	NA	1	I	S	1	I	S	2	R	I	>4	R	16	R	<=0.12	S	NA	<=0.5	S	2	R	1	S	1	S	0.5	I	<=1	S	4	R	I	R	>8	R
AUSMDU00037355	SRR23726033	SRP426086	PRJNA857543	SAMN33606722	23/10/2019	Blood	1591	15A	16;49;46	invasive	non_vaccine_serotype	<=2	S	2	R	1	I	S	1	I	S	1	I	S	4	R	16	R	<=0.12	S	0.25	<=0.5	S	2	R	1	S	1	S	0.5	I	<=1	S	2	R	S	R	>8	R
AUSMDU00034808	SRR23726093	SRP426086	PRJNA857543	SAMN33606867	23/8/2019	Blood	1591	15A	16;49;46	invasive	non_vaccine_serotype	<=2	S	2	R	2	R	I	1	I	S	1	I	S	>4	R	16	R	<=0.12	S	0.12	<=0.5	S	2	R	1	S	1	S	0.5	I	<=1	S	2	R	S	R	4	R
AUSMDU00059916	SRR23727626	SRP426086	PRJNA857543	SAMN33606281	22/4/2021	Blood	1600	06C	89	invasive	non_vaccine_serotype	NA	NA	NA	NA	<=0.5	S	S	<=0.12	S	S	<=0.12	S	S	<=0.5	S	2	S	<=0.12	S	NA	<=0.5	S	<=0.25	S	<=0.5	S	1	S	<=0.25	S	<=1	S	<=0.03	S	S	S	<=1	S
AUSMDU00021211	SRR23725920	SRP426086	PRJNA857543	SAMN33606626	9/10/2018	Blood	1600	06C	89	invasive	non_vaccine_serotype	<=2	S	<=0.25	S	<=0.5	S	S	<=0.12	S	S	<=0.12	S	S	<=0.5	S	2	S	<=0.12	S	NA	<=0.5	S	<=0.25	S	1	S	1	S	<=0.25	S	<=1	S	<=0.03	S	S	S	<=1	S
AUSMDU00028592	SRR23725912	SRP426086	PRJNA857543	SAMN33606639	23/4/2019	Blood	1600	06C	89	invasive	non_vaccine_serotype	<=2	S	<=0.25	S	<=0.5	S	S	<=0.12	S	S	<=0.12	S	S	<=0.5	S	2	S	<=0.12	S	NA	<=0.5	S	<=0.25	S	<=0.5	S	1	S	<=0.25	S	<=1	S	<=0.03	S	S	S	<=1	S
AUSMDU00072236	SRR23725756	SRP426086	PRJNA857543	SAMN33607446	31/5/2022	Blood	1600	06C	89	invasive	non_vaccine_serotype	<=2	S	<=0.25	S	<=0.5	S	S	<=0.12	S	S	<=0.12	S	S	<=0.5	S	4	S	<=0.12	S	0.12	<=0.5	S	<=0.25	S	1	S	1	S	<=0.25	S	<=1	S	<=0.03	S	S	S	<=1	S
AUSMDU00057180	SRR23727233	SRP426086	PRJNA857543	SAMN33606353	22/2/2021	Blood	1635	35F	36	invasive	non_vaccine_serotype	NA	NA	NA	NA	<=0.5	S	S	<=0.12	S	S	<=0.12	S	S	<=0.5	S	4	S	<=0.12	S	NA	<=0.5	S	<=0.25	S	1	S	1	S	<=0.25	S	<=1	S	<=0.03	S	S	S	<=1	S
AUSMDU00060056	SRR23727232	SRP426086	PRJNA857543	SAMN33606354	22/4/2021	Blood	1635	35F	36	invasive	non_vaccine_serotype	NA	NA	NA	NA	<=0.5	S	S	<=0.12	S	S	<=0.12	S	S	<=0.5	S	2	S	<=0.12	S	NA	<=0.5	S	<=0.25	S	1	S	0.5	S	<=0.25	S	<=1	S	<=0.03	S	S	S	<=1	S
AUSMDU00032263	SRR23725687	SRP426086	PRJNA857543	SAMN33607052	22/7/2019	Blood	1635	35F	36	invasive	non_vaccine_serotype	<=2	S	<=0.25	S	<=0.5	S	S	<=0.12	S	S	<=0.12	S	S	<=0.5	S	4	S	<=0.12	S	0.25	<=0.5	S	<=0.25	S	1	S	1	S	<=0.25	S	<=1	S	<=0.03	S	S	S	<=1	S
AUSMDU00031190	SRR23725642	SRP426086	PRJNA857543	SAMN33607347	30/6/2019	Blood	1635	35F	36	invasive	non_vaccine_serotype	<=2	S	<=0.25	S	<=0.5	S	S	<=0.12	S	S	<=0.12	S	S	<=0.5	S	<=1	S	<=0.12	S	NA	<=0.5	S	<=0.25	S	1	S	1	S	<=0.25	S	<=1	S	<=0.03	S	S	S	<=1	S
AUSMDU00068420	SRR23725490	SRP426086	PRJNA857543	SAMN33607371	15/2/2022	Blood	1635	35F	36	invasive	non_vaccine_serotype	<=2	S	<=0.25	S	<=0.5	S	S	<=0.12	S	S	<=0.12	S	S	<=0.5	S	2	S	<=0.12	S	0.12	<=0.5	S	<=0.25	S	1	S	1	S	<=0.25	S	<=1	S	<=0.03	S	S	S	<=1	S
AUSMDU00069881	SRR23725465	SRP426086	PRJNA857543	SAMN33607395	4/4/2022	Blood	1635	35F	36	invasive	non_vaccine_serotype	<=2	S	<=0.25	S	<=0.5	S	S	<=0.12	S	S	<=0.12	S	S	<=0.5	S	4	S	<=0.12	S	0.25	<=0.5	S	<=0.25	S	1	S	1	S	<=0.25	S	<=1	S	<=0.03	S	S	S	<=1	S
AUSMDU00069923	SRR23725395	SRP426086	PRJNA857543	SAMN33607400	9/4/2022	Blood	1635	35F	36	invasive	non_vaccine_serotype	<=2	S	<=0.25	S	<=0.5	S	S	<=0.12	S	S	<=0.12	S	S	<=0.5	S	2	S	<=0.12	S	0.12	<=0.5	S	<=0.25	S	1	S	1	S	<=0.25	S	<=1	S	<=0.03	S	S	S	<=1	S
AUSMDU00072463	SRR23725838	SRP426086	PRJNA857543	SAMN33607469	13/6/2022	Blood	1635	35F	36	invasive	non_vaccine_serotype	<=2	S	<=0.25	S	<=0.5	S	S	<=0.12	S	S	<=0.12	S	S	<=0.5	S	2	S	<=0.12	S	<=0.06	<=0.5	S	<=0.25	S	1	S	1	S	<=0.25	S	<=1	S	<=0.03	S	S	S	<=1	S
AUSMDU00074832	SRR23725810	SRP426086	PRJNA857543	SAMN33607514	11/6/2022	Blood	1635	35F	36	invasive	non_vaccine_serotype	<=2	S	<=0.25	S	<=0.5	S	S	<=0.12	S	S	<=0.12	S	S	<=0.5	S	2	S	<=0.12	S	0.12	<=0.5	S	<=0.25	S	1	S	1	S	<=0.25	S	<=1	S	<=0.03	S	S	S	<=1	S
AUSMDU00059474	SRR23726258	SRP426086	PRJNA857543	SAMN33606835	7/4/2021	Lung Fluid	1673	19A	4	invasive	vaccine_serotype	<=2	S	NA	NA	<=0.5	S	S	<=0.12	S	S	<=0.12	S	S	<=0.5	S	4	S	<=0.12	S	NA	<=0.5	S	<=0.25	S	1	S	1	S	<=0.25	S	<=1	S	0.12	R	S	I	<=1	S
AUSMDU00028783	SRR23727569	SRP426086	PRJNA857543	SAMN33606506	23/4/2019	Blood	1684	31	57	invasive	non_vaccine_serotype	<=2	S	<=0.25	S	<=0.5	S	S	<=0.12	S	S	<=0.12	S	S	<=0.5	S	2	S	<=0.12	S	NA	<=0.5	S	<=0.25	S	1	S	0.5	S	<=0.25	S	<=1	S	<=0.03	S	S	S	<=1	S
AUSMDU00037534	SRR23727567	SRP426086	PRJNA857543	SAMN33606508	28/10/2019	Blood	1684	31	57	invasive	non_vaccine_serotype	<=2	S	<=0.25	S	<=0.5	S	S	<=0.12	S	S	<=0.12	S	S	<=0.5	S	4	S	<=0.12	S	0.12	<=0.5	S	<=0.25	S	1	S	1	S	<=0.25	S	<=1	S	<=0.03	S	S	S	<=1	S
AUSMDU00020330	SRR23726280	SRP426086	PRJNA857543	SAMN33606592	22/9/2018	Blood	1684	31	57	invasive	non_vaccine_serotype	<=2	S	<=0.25	S	<=0.5	S	S	<=0.12	S	S	<=0.12	S	S	<=0.5	S	<=1	S	<=0.12	S	NA	<=0.5	S	<=0.25	S	1	S	0.5	S	<=0.25	S	<=1	S	<=0.03	S	S	S	<=1	S
AUSMDU00026631	SRR23726215	SRP426086	PRJNA857543	SAMN33606593	10/3/2019	Blood	1684	31	57	invasive	non_vaccine_serotype	<=2	S	<=0.25	S	<=0.5	S	S	<=0.12	S	S	<=0.12	S	S	<=0.5	S	<=1	S	<=0.12	S	NA	<=0.5	S	<=0.25	S	2	S	0.5	S	<=0.25	S	<=1	S	<=0.03	S	S	S	<=1	S
AUSMDU00030003	SRR23726212	SRP426086	PRJNA857543	SAMN33606596	30/5/2019	Blood	1684	31	57	invasive	non_vaccine_serotype	<=2	S	<=0.25	S	<=0.5	S	S	<=0.12	S	S	<=0.12	S	S	<=0.5	S	<=1	S	<=0.12	S	NA	<=0.5	S	0.5	I	1	S	0.5	S	<=0.25	S	<=1	S	<=0.03	S	S	S	<=1	S
AUSMDU00040184	SRR23726210	SRP426086	PRJNA857543	SAMN33606598	6/1/2020	Blood	1684	31	57	invasive	non_vaccine_serotype	<=2	S	<=0.25	S	<=0.5	S	S	<=0.12	S	S	<=0.12	S	S	<=0.5	S	2	S	<=0.12	S	<=0.06	<=0.5	S	<=0.25	S	1	S	0.5	S	<=0.25	S	<=1	S	<=0.03	S	S	S	<=1	S
AUSMDU00041721	SRR23726209	SRP426086	PRJNA857543	SAMN33606599	11/2/2020	Blood	1684	31	57	invasive	non_vaccine_serotype	<=2	S	<=0.25	S	<=0.5	S	S	<=0.12	S	S	<=0.12	S	S	<=0.5	S	4	S	<=0.12	S	0.12	<=0.5	S	<=0.25	S	1	S	1	S	<=0.25	S	<=1	S	<=0.03	S	S	S	<=1	S
AUSMDU00046728	SRR23726208	SRP426086	PRJNA857543	SAMN33606600	4/6/2020	Blood	1684	31	57	invasive	non_vaccine_serotype	<=2	S	<=0.25	S	<=0.5	S	S	<=0.12	S	S	<=0.12	S	S	<=0.5	S	2	S	<=0.12	S	0.25	<=0.5	S	<=0.25	S	1	S	1	S	<=0.25	S	<=1	S	<=0.03	S	S	S	<=1	S
AUSMDU00063936	SRR23726207	SRP426086	PRJNA857543	SAMN33606601	3/8/2021	Blood	1684	31	57	invasive	non_vaccine_serotype	<=2	S	<=0.25	S	<=0.5	S	S	<=0.12	S	S	<=0.12	S	S	<=0.5	S	2	S	<=0.12	S	0.12	<=0.5	S	<=0.25	S	2	S	2	S	<=0.25	S	<=1	S	<=0.03	S	S	S	<=1	S
AUSMDU00064938	SRR23725778	SRP426086	PRJNA857543	SAMN33607070	28/8/2021	Blood	1684	31	57	invasive	non_vaccine_serotype	<=2	S	<=0.25	S	<=0.5	S	S	<=0.12	S	S	<=0.12	S	S	<=0.5	S	4	S	<=0.12	S	<=0.06	<=0.5	S	<=0.25	S	2	S	1	S	<=0.25	S	<=1	S	0.25	R	S	I	<=1	S
AUSMDU00067550	SRR23725632	SRP426086	PRJNA857543	SAMN33607356	12/1/2022	Blood	1684	31	57	invasive	non_vaccine_serotype	<=2	S	<=0.25	S	<=0.5	S	S	<=0.12	S	S	<=0.12	S	S	<=0.5	S	2	S	<=0.12	S	<=0.06	<=0.5	S	<=0.25	S	1	S	0.5	S	<=0.25	S	<=1	S	<=0.03	S	S	S	<=1	S
AUSMDU00072078	SRR23725766	SRP426086	PRJNA857543	SAMN33607438	22/5/2022	Blood	1684	31	57	invasive	non_vaccine_serotype	<=2	S	<=0.25	S	<=0.5	S	S	<=0.12	S	S	<=0.12	S	S	<=0.5	S	2	S	<=0.12	S	0.12	<=0.5	S	<=0.25	S	1	S	1	S	<=0.25	S	<=1	S	<=0.03	S	S	S	<=1	S
AUSMDU00060368	SRR23727519	SRP426086	PRJNA857543	SAMN33606271	5/5/2021	Blood	1692	06C	29	invasive	non_vaccine_serotype	NA	NA	NA	NA	<=0.5	S	S	<=0.12	S	S	<=0.12	S	S	<=0.5	S	2	S	<=0.12	S	NA	<=0.5	S	<=0.25	S	1	S	1	S	<=0.25	S	<=1	S	<=0.03	S	S	S	<=1	S
AUSMDU00023595	SRR23726148	SRP426086	PRJNA857543	SAMN33606556	9/12/2018	Blood	1692	06C	29	invasive	non_vaccine_serotype	<=2	S	<=0.25	S	<=0.5	S	S	<=0.12	S	S	<=0.12	S	S	<=0.5	S	2	S	<=0.12	S	NA	<=0.5	S	<=0.25	S	1	S	1	S	<=0.25	S	<=1	S	<=0.03	S	S	S	<=1	S
AUSMDU00045273	SRR23726334	SRP426086	PRJNA857543	SAMN33606579	20/4/2020	Blood	1692	06C	29	invasive	non_vaccine_serotype	<=2	S	<=0.25	S	<=0.5	S	S	<=0.12	S	S	<=0.12	S	S	<=0.5	S	4	S	<=0.12	S	0.12	<=0.5	S	<=0.25	S	1	S	1	S	<=0.25	S	<=1	S	<=0.03	S	S	S	<=1	S
AUSMDU00051032	SRR23726245	SRP426086	PRJNA857543	SAMN33606581	5/9/2020	Blood	1692	06C	29	invasive	non_vaccine_serotype	<=2	S	<=0.25	S	<=0.5	S	S	<=0.12	S	S	<=0.12	S	S	<=0.5	S	2	S	<=0.12	S	0.12	<=0.5	S	<=0.25	S	1	S	1	S	<=0.25	S	<=1	S	<=0.03	S	S	S	<=1	S
AUSMDU00026624	SRR23726196	SRP426086	PRJNA857543	SAMN33606635	3/3/2019	Blood	1692	06C	29	invasive	non_vaccine_serotype	<=2	S	<=0.25	S	<=0.5	S	S	<=0.12	S	S	<=0.12	S	S	<=0.5	S	2	S	<=0.12	S	NA	<=0.5	S	<=0.25	S	1	S	1	S	<=0.25	S	<=1	S	<=0.03	S	S	S	<=1	S
AUSMDU00027333	SRR23725914	SRP426086	PRJNA857543	SAMN33606637	28/3/2019	Blood	1692	06C	29	invasive	non_vaccine_serotype	<=2	S	<=0.25	S	<=0.5	S	S	<=0.12	S	S	<=0.12	S	S	<=0.5	S	2	S	<=0.12	S	NA	<=0.5	S	<=0.25	S	1	S	0.5	S	<=0.25	S	<=1	S	<=0.03	S	S	S	<=1	S
AUSMDU00027375	SRR23725913	SRP426086	PRJNA857543	SAMN33606638	30/3/2019	Blood	1692	06C	29	invasive	non_vaccine_serotype	<=2	S	<=0.25	S	<=0.5	S	S	<=0.12	S	S	<=0.12	S	S	<=0.5	S	2	S	<=0.12	S	NA	<=0.5	S	<=0.25	S	1	S	0.5	S	<=0.25	S	<=1	S	<=0.03	S	S	S	<=1	S
AUSMDU00032084	SRR23726171	SRP426086	PRJNA857543	SAMN33606644	19/7/2019	Blood	1692	06C	29	invasive	non_vaccine_serotype	<=2	S	<=0.25	S	<=0.5	S	S	<=0.12	S	S	<=0.12	S	S	<=0.5	S	2	S	<=0.12	S	<=0.06	<=0.5	S	<=0.25	S	1	S	1	S	<=0.25	S	<=1	S	<=0.03	S	S	S	<=1	S
AUSMDU00039439	SRR23726050	SRP426086	PRJNA857543	SAMN33606650	12/12/2019	Blood	1692	06C	29	invasive	non_vaccine_serotype	<=2	S	<=0.25	S	<=0.5	S	S	<=0.12	S	S	<=0.12	S	S	<=0.5	S	2	S	<=0.12	S	0.12	<=0.5	S	<=0.25	S	1	S	1	S	<=0.25	S	<=1	S	<=0.03	S	S	S	<=1	S
AUSMDU00048578	SRR23726181	SRP426086	PRJNA857543	SAMN33606657	4/8/2020	Blood	1692	06C	29	invasive	non_vaccine_serotype	<=2	S	>2	R	<=0.5	S	S	0.5	S	S	0.5	S	S	1	S	4	S	0.25	S	0.12	<=0.5	S	1	R	1	S	1	S	<=0.25	S	<=1	S	1	R	S	I	8	R
AUSMDU00037323	SRR23725481	SRP426086	PRJNA857543	SAMN33607074	14/8/2018	Blood	1692	06C	29	invasive	non_vaccine_serotype	<=2	S	<=0.25	S	<=0.5	S	S	<=0.12	S	S	<=0.12	S	S	<=0.5	S	2	S	<=0.12	S	NA	<=0.5	S	<=0.25	S	1	S	1	S	<=0.25	S	<=1	S	<=0.03	S	S	S	<=1	S
AUSMDU00038625	SRR23725850	SRP426086	PRJNA857543	SAMN33607078	26/11/2019	Blood	1692	06C	29	invasive	non_vaccine_serotype	<=2	S	<=0.25	S	<=0.5	S	S	<=0.12	S	S	<=0.12	S	S	<=0.5	S	2	S	<=0.12	S	<=0.06	<=0.5	S	<=0.25	S	1	S	1	S	<=0.25	S	<=1	S	<=0.03	S	S	S	<=1	S
AUSMDU00031237	SRR23725428	SRP426086	PRJNA857543	SAMN33607227	30/6/2019	Blood	1692	06C	29	invasive	non_vaccine_serotype	<=2	S	<=0.25	S	<=0.5	S	S	<=0.12	S	S	<=0.12	S	S	<=0.5	S	2	S	<=0.12	S	NA	<=0.5	S	<=0.25	S	<=0.5	S	1	S	<=0.25	S	<=1	S	<=0.03	S	S	S	<=1	S
AUSMDU00070931	SRR23725845	SRP426086	PRJNA857543	SAMN33607424	3/5/2022	Joint aspirate	1692	06C	29	invasive	non_vaccine_serotype	<=2	S	<=0.25	S	<=0.5	S	S	<=0.12	S	S	<=0.12	S	S	<=0.5	S	4	S	<=0.12	S	0.5	<=0.5	S	<=0.25	S	1	S	1	S	<=0.25	S	<=1	S	<=0.03	S	S	S	<=1	S
AUSMDU00072128	SRR23725758	SRP426086	PRJNA857543	SAMN33607444	26/5/2022	Blood	1692	06C	29	invasive	non_vaccine_serotype	<=2	S	<=0.25	S	<=0.5	S	S	<=0.12	S	S	<=0.12	S	S	<=0.5	S	2	S	<=0.12	S	0.12	<=0.5	S	<=0.25	S	1	S	0.5	S	<=0.25	S	<=1	S	<=0.03	S	S	S	<=1	S
AUSMDU00039075	SRR23725434	SRP426086	PRJNA857543	SAMN33607220	3/12/2019	Swab	1701	23B	10	invasive	non_vaccine_serotype	<=2	S	NA	NA	1	I	S	1	I	S	2	R	I	>4	R	4	S	<=0.12	S	NA	<=0.5	S	2	R	2	S	1	S	<=0.25	S	<=1	S	2	R	S	R	>8	R
AUSMDU00060755	SRR23727517	SRP426086	PRJNA857543	SAMN33606272	18/5/2021	Blood	1715	06C	664	invasive	non_vaccine_serotype	NA	NA	NA	NA	<=0.5	S	S	<=0.12	S	S	<=0.12	S	S	<=0.5	S	4	S	<=0.12	S	NA	<=0.5	S	<=0.25	S	1	S	1	S	<=0.25	S	<=1	S	<=0.03	S	S	S	<=1	S
AUSMDU00020350	SRR23726167	SRP426086	PRJNA857543	SAMN33606543	24/9/2018	Blood	1715	06C	664	invasive	non_vaccine_serotype	<=2	S	<=0.25	S	<=0.5	S	S	<=0.12	S	S	<=0.12	S	S	<=0.5	S	2	S	<=0.12	S	NA	<=0.5	S	<=0.25	S	1	S	1	S	<=0.25	S	<=1	S	<=0.03	S	S	S	<=1	S
AUSMDU00020351	SRR23725923	SRP426086	PRJNA857543	SAMN33606623	24/9/2018	Blood	1715	06C	664	invasive	non_vaccine_serotype	<=2	S	<=0.25	S	<=0.5	S	S	<=0.12	S	S	<=0.12	S	S	<=0.5	S	<=1	S	<=0.12	S	NA	<=0.5	S	<=0.25	S	1	S	1	S	<=0.25	S	<=1	S	<=0.03	S	S	S	<=1	S
AUSMDU00023685	SRR23726194	SRP426086	PRJNA857543	SAMN33606632	43446	Blood	1715	06C	664	invasive	non_vaccine_serotype	<=2	S	<=0.25	S	<=0.5	S	S	<=0.12	S	S	<=0.12	S	S	<=0.5	S	4	S	<=0.12	S	NA	<=0.5	S	<=0.25	S	1	S	1	S	<=0.25	S	<=1	S	<=0.03	S	S	S	<=1	S
AUSMDU00037588	SRR23726261	SRP426086	PRJNA857543	SAMN33606832	31/10/2019	Cerebro spinal fluid	1756	19A	4	invasive	vaccine_serotype	<=2	S	<=0.25	S	<=0.5	S	S	<=0.12	S	S	<=0.12	S	S	<=0.5	S	2	S	<=0.12	S	<=0.06	<=0.5	S	<=0.25	S	1	S	0.5	S	<=0.25	S	<=1	S	0.12	R	S	I	<=1	S
AUSMDU00035864	SRR23726217	SRP426086	PRJNA857543	SAMN33606958	21/9/2019	Blood	1756	19A	4	invasive	vaccine_serotype	<=2	S	<=0.25	S	<=0.5	S	S	<=0.12	S	S	<=0.12	S	S	<=0.5	S	4	S	<=0.12	S	0.25	<=0.5	S	0.5	I	1	S	1	S	<=0.25	S	<=1	S	0.12	R	S	I	<=1	S
AUSMDU00065691	SRR23726063	SRP426086	PRJNA857543	SAMN33606985	16/10/2021	Blood	1756	19A	4	invasive	vaccine_serotype	<=2	S	<=0.25	S	<=0.5	S	S	<=0.12	S	S	<=0.12	S	S	<=0.5	S	4	S	<=0.12	S	0.12	<=0.5	S	<=0.25	S	2	S	1	S	<=0.25	S	<=1	S	0.12	R	S	I	<=1	S
AUSMDU00029306	SRR23726213	SRP426086	PRJNA857543	SAMN33606595	13/5/2019	Blood	1766	31	57	invasive	non_vaccine_serotype	<=2	S	<=0.25	S	<=0.5	S	S	<=0.12	S	S	<=0.12	S	S	<=0.5	S	<=1	S	<=0.12	S	NA	<=0.5	S	<=0.25	S	1	S	1	S	<=0.25	S	<=1	S	<=0.03	S	S	S	<=1	S
AUSMDU00057121	SRR23727372	SRP426086	PRJNA857543	SAMN33606338	20/2/2021	Blood	1877	21	11	invasive	non_vaccine_serotype	NA	NA	NA	NA	<=0.5	S	S	<=0.12	S	S	<=0.12	S	S	<=0.5	S	4	S	<=0.12	S	NA	<=0.5	S	<=0.25	S	1	S	1	S	<=0.25	S	<=1	S	<=0.03	S	S	S	<=1	S
AUSMDU00037757	SRR23726069	SRP426086	PRJNA857543	SAMN33606961	1/11/2019	Blood	2013	19A	10	invasive	vaccine_serotype	<=2	S	<=0.25	S	<=0.5	S	S	<=0.12	S	S	0.5	S	S	<=0.5	S	4	S	<=0.12	S	0.12	<=0.5	S	<=0.25	S	1	S	1	S	<=0.25	S	<=1	S	0.5	R	S	I	>8	R
AUSMDU00057721	SRR23726074	SRP426086	PRJNA857543	SAMN33606976	2/3/2021	Blood	2013	19A	10	invasive	vaccine_serotype	<=2	S	NA	NA	<=0.5	S	S	<=0.12	S	S	0.25	S	S	<=0.5	S	4	S	0.5	I	NA	<=0.5	S	>2	R	1	S	1	S	<=0.25	S	<=1	S	0.5	R	S	I	8	R
AUSMDU00040813	SRR23725650	SRP426086	PRJNA857543	SAMN33607253	21/1/2020	Blood	2013	19A	10	invasive	vaccine_serotype	<=2	S	>2	R	<=0.5	S	S	<=0.12	S	S	0.25	S	S	<=0.5	S	8	R	0.5	I	0.25	<=0.5	S	>2	R	1	S	1	S	<=0.25	S	<=1	S	0.5	R	S	I	>8	R
AUSMDU00067789	SRR23725623	SRP426086	PRJNA857543	SAMN33607364	21/1/2022	Cerebro spinal fluid	2013	19A	10	invasive	vaccine_serotype	<=2	S	<=0.25	S	<=0.5	S	S	<=0.12	S	S	0.25	S	S	<=0.5	S	4	S	<=0.12	S	0.12	<=0.5	S	<=0.25	S	1	S	1	S	<=0.25	S	<=1	S	0.25	R	S	I	>8	R
AUSMDU00070923	SRR23725847	SRP426086	PRJNA857543	SAMN33607422	4/5/2022	Blood	2013	19A	10	invasive	vaccine_serotype	<=2	S	>2	R	<=0.5	S	S	<=0.12	S	S	<=0.12	S	S	<=0.5	S	4	S	>1	R	0.25	<=0.5	S	>2	R	1	S	1	S	<=0.25	S	<=1	S	0.25	R	S	I	8	R
AUSMDU00060067	SRR23727521	SRP426086	PRJNA857543	SAMN33606289	24/4/2021	Blood	2042	16F	16;49;46	invasive	non_vaccine_serotype	NA	NA	NA	NA	<=0.5	S	S	<=0.12	S	S	0.25	S	S	<=0.5	S	16	R	>1	R	NA	<=0.5	S	>2	R	1	S	1	S	<=0.25	S	<=1	S	<=0.03	S	S	S	>8	R
AUSMDU00055396	SRR23727506	SRP426086	PRJNA857543	SAMN33606304	3/1/2021	Blood	2042	16F	16;49;46	invasive	non_vaccine_serotype	NA	NA	NA	NA	<=0.5	S	S	<=0.12	S	S	<=0.12	S	S	<=0.5	S	2	S	<=0.12	S	NA	<=0.5	S	<=0.25	S	1	S	1	S	<=0.25	S	<=1	S	<=0.03	S	S	S	<=1	S
AUSMDU00061410	SRR23727504	SRP426086	PRJNA857543	SAMN33606306	8/6/2021	Blood	2042	16F	16;49;46	invasive	non_vaccine_serotype	NA	NA	NA	NA	<=0.5	S	S	<=0.12	S	S	<=0.12	S	S	<=0.5	S	4	S	<=0.12	S	NA	<=0.5	S	<=0.25	S	1	S	1	S	<=0.25	S	<=1	S	<=0.03	S	S	S	<=1	S
AUSMDU00061704	SRR23727503	SRP426086	PRJNA857543	SAMN33606307	44365	Blood	2042	16F	16;49;46	invasive	non_vaccine_serotype	NA	NA	NA	NA	<=0.5	S	S	<=0.12	S	S	<=0.12	S	S	<=0.5	S	4	S	<=0.12	S	NA	<=0.5	S	<=0.25	S	1	S	1	S	<=0.25	S	<=1	S	<=0.03	S	S	S	<=1	S
AUSMDU00025271	SRR23726023	SRP426086	PRJNA857543	SAMN33606761	26/1/2019	Blood	2042	16F	16;49;46	invasive	non_vaccine_serotype	<=2	S	<=0.25	S	<=0.5	S	S	<=0.12	S	S	<=0.12	S	S	<=0.5	S	<=1	S	<=0.12	S	NA	<=0.5	S	<=0.25	S	1	S	1	S	<=0.25	S	<=1	S	<=0.03	S	S	S	<=1	S
AUSMDU00031521	SRR23726014	SRP426086	PRJNA857543	SAMN33606769	7/7/2019	Blood	2042	16F	16;49;46	invasive	non_vaccine_serotype	<=2	S	<=0.25	S	<=0.5	S	S	<=0.12	S	S	<=0.12	S	S	<=0.5	S	2	S	<=0.12	S	NA	<=0.5	S	<=0.25	S	1	S	1	S	<=0.25	S	<=1	S	<=0.03	S	S	S	<=1	S
AUSMDU00022138	SRR23726338	SRP426086	PRJNA857543	SAMN33606908	43414	Blood	2042	16F	16;49;46	invasive	non_vaccine_serotype	<=2	S	<=0.25	S	<=0.5	S	S	<=0.12	S	S	<=0.12	S	S	<=0.5	S	<=1	S	<=0.12	S	NA	<=0.5	S	<=0.25	S	1	S	1	S	<=0.25	S	<=1	S	<=0.03	S	S	S	<=1	S
AUSMDU00022131	SRR23726337	SRP426086	PRJNA857543	SAMN33606909	10/11/2018	Blood	2042	16F	16;49;46	invasive	non_vaccine_serotype	<=2	S	<=0.25	S	<=0.5	S	S	<=0.12	S	S	<=0.12	S	S	<=0.5	S	2	S	<=0.12	S	NA	<=0.5	S	<=0.25	S	1	S	1	S	<=0.25	S	<=1	S	<=0.03	S	S	S	<=1	S
AUSMDU00053537	SRR23726329	SRP426086	PRJNA857543	SAMN33606916	10/11/2020	Blood	2042	16F	16;49;46	invasive	non_vaccine_serotype	<=2	S	<=0.25	S	<=0.5	S	S	<=0.12	S	S	<=0.12	S	S	<=0.5	S	2	S	<=0.12	S	<=0.06	<=0.5	S	<=0.25	S	1	S	0.5	S	<=0.25	S	<=1	S	<=0.03	S	S	S	<=1	S
AUSMDU00037367	SRR23725712	SRP426086	PRJNA857543	SAMN33607115	24/10/2019	Blood	2042	16F	16;49;46	invasive	non_vaccine_serotype	<=2	S	<=0.25	S	<=0.5	S	S	<=0.12	S	S	<=0.12	S	S	<=0.5	S	2	S	<=0.12	S	0.12	<=0.5	S	<=0.25	S	1	S	0.5	S	<=0.25	S	<=1	S	<=0.03	S	S	S	<=1	S
AUSMDU00070347	SRR23725382	SRP426086	PRJNA857543	SAMN33607412	18/4/2022	Blood	2042	16F	16;49;46	invasive	non_vaccine_serotype	<=2	S	<=0.25	S	<=0.5	S	S	<=0.12	S	S	<=0.12	S	S	<=0.5	S	2	S	<=0.12	S	0.12	<=0.5	S	<=0.25	S	1	S	1	S	<=0.25	S	<=1	S	<=0.03	S	S	S	<=1	S
AUSMDU00071155	SRR23725842	SRP426086	PRJNA857543	SAMN33607427	11/5/2022	Blood	2042	16F	16;49;46	invasive	non_vaccine_serotype	<=2	S	<=0.25	S	<=0.5	S	S	<=0.12	S	S	<=0.12	S	S	<=0.5	S	2	S	<=0.12	S	0.12	<=0.5	S	<=0.25	S	1	S	1	S	<=0.25	S	<=1	S	<=0.03	S	S	S	<=1	S
AUSMDU00072389	SRR23725611	SRP426086	PRJNA857543	SAMN33607461	6/6/2022	Blood	2042	16F	16;49;46	invasive	non_vaccine_serotype	<=2	S	<=0.25	S	<=0.5	S	S	<=0.12	S	S	<=0.12	S	S	<=0.5	S	4	S	<=0.12	S	0.12	<=0.5	S	<=0.25	S	1	S	1	S	<=0.25	S	<=1	S	<=0.03	S	S	S	<=1	S
AUSMDU00074892	SRR23725809	SRP426086	PRJNA857543	SAMN33607515	6/6/2022	Blood	2042	16F	16;49;46	invasive	non_vaccine_serotype	<=2	S	<=0.25	S	<=0.5	S	S	<=0.12	S	S	<=0.12	S	S	<=0.5	S	2	S	<=0.12	S	0.12	<=0.5	S	<=0.25	S	1	S	1	S	<=0.25	S	<=1	S	<=0.03	S	S	S	<=1	S
AUSMDU00073528	SRR23725592	SRP426086	PRJNA857543	SAMN33607498	29/6/2022	Tissue	2044	16F	16;49;46	invasive	non_vaccine_serotype	<=2	S	<=0.25	S	<=0.5	S	S	<=0.12	S	S	<=0.12	S	S	<=0.5	S	2	S	<=0.12	S	0.25	<=0.5	S	<=0.25	S	<=0.5	S	1	S	<=0.25	S	<=1	S	0.12	R	S	I	<=1	S
AUSMDU00073675	SRR23725820	SRP426086	PRJNA857543	SAMN33607504	29/6/2022	Blood	2044	16F	16;49;46	invasive	non_vaccine_serotype	<=2	S	<=0.25	S	<=0.5	S	S	<=0.12	S	S	<=0.12	S	S	<=0.5	S	2	S	<=0.12	S	0.12	<=0.5	S	<=0.25	S	<=0.5	S	0.5	S	<=0.25	S	<=1	S	0.12	R	S	I	<=1	S
AUSMDU00075893	SRR23727230	SRP426086	PRJNA857543	SAMN33606356	8/6/2022	Blood	2062	19A	17	invasive	vaccine_serotype	NA	NA	NA	NA	NA	NA	NA	NA	NA	NA	NA	NA	NA	NA	NA	NA	NA	NA	NA	NA	NA	NA	NA	NA	NA	NA	NA	NA	NA	NA	NA	NA	NA	NA	NA	NA	NA	NA
AUSMDU00072437	SRR23727623	SRP426086	PRJNA857543	SAMN33606370	11/6/2022	Blood	2062	19A	17	invasive	vaccine_serotype	16	R	>2	R	4	R	R	2	R	I	>2	R	R	>4	R	4	S	>1	R	0.25	2	I	>2	R	1	S	1	S	1	R	<=1	S	4	R	I	R	>8	R
AUSMDU00036553	SRR23726247	SRP426086	PRJNA857543	SAMN33606930	5/7/2018	Blood	2062	19A	17	invasive	vaccine_serotype	<=2	S	<=0.25	S	<=0.5	S	S	<=0.12	S	S	0.25	S	S	<=0.5	S	4	S	<=0.12	S	NA	<=0.5	S	<=0.25	S	1	S	1	S	<=0.25	S	<=1	S	0.25	R	S	I	<=1	S
AUSMDU00037447	SRR23726240	SRP426086	PRJNA857543	SAMN33606936	15/8/2018	Blood	2062	19A	17	invasive	vaccine_serotype	<=2	S	<=0.25	S	<=0.5	S	S	<=0.12	S	S	0.25	S	S	<=0.5	S	2	S	<=0.12	S	NA	<=0.5	S	<=0.25	S	1	S	1	S	<=0.25	S	<=1	S	0.25	R	S	I	<=1	S
AUSMDU00037463	SRR23726239	SRP426086	PRJNA857543	SAMN33606937	22/8/2018	Blood	2062	19A	17	invasive	vaccine_serotype	<=2	S	<=0.25	S	<=0.5	S	S	<=0.12	S	S	0.25	S	S	<=0.5	S	2	S	<=0.12	S	NA	<=0.5	S	<=0.25	S	1	S	1	S	<=0.25	S	<=1	S	0.25	R	S	I	<=1	S
AUSMDU00028998	SRR23726228	SRP426086	PRJNA857543	SAMN33606947	28/2/2019	Blood	2062	19A	17	invasive	vaccine_serotype	<=2	S	<=0.25	S	<=0.5	S	S	<=0.12	S	S	0.25	S	S	<=0.5	S	4	S	<=0.12	S	NA	<=0.5	S	<=0.25	S	1	S	2	S	<=0.25	S	<=1	S	0.25	R	S	I	<=1	S
AUSMDU00028597	SRR23726312	SRP426086	PRJNA857543	SAMN33606949	27/4/2019	Blood	2062	19A	17	invasive	vaccine_serotype	<=2	S	<=0.25	S	<=0.5	S	S	<=0.12	S	S	0.25	S	S	<=0.5	S	4	S	<=0.12	S	NA	<=0.5	S	<=0.25	S	1	S	1	S	<=0.25	S	<=1	S	0.25	R	S	I	<=1	S
AUSMDU00057384	SRR23726075	SRP426086	PRJNA857543	SAMN33606975	26/2/2021	Blood	2062	19A	17	invasive	vaccine_serotype	<=2	S	NA	NA	<=0.5	S	S	<=0.12	S	S	0.25	S	S	<=0.5	S	4	S	<=0.12	S	NA	<=0.5	S	<=0.25	S	1	S	1	S	<=0.25	S	<=1	S	0.25	R	S	I	<=1	S
AUSMDU00058985	SRR23726073	SRP426086	PRJNA857543	SAMN33606977	28/3/2021	Blood	2062	19A	17	invasive	vaccine_serotype	<=2	S	NA	NA	<=0.5	S	S	<=0.12	S	S	0.25	S	S	<=0.5	S	4	S	<=0.12	S	NA	<=0.5	S	<=0.25	S	1	S	1	S	<=0.25	S	<=1	S	0.25	R	S	I	<=1	S
AUSMDU00064118	SRR23725948	SRP426086	PRJNA857543	SAMN33606982	11/8/2021	Blood	2062	19A	17	invasive	vaccine_serotype	<=2	S	<=0.25	S	<=0.5	S	S	<=0.12	S	S	0.25	S	S	<=0.5	S	4	S	<=0.12	S	0.12	<=0.5	S	<=0.25	S	1	S	1	S	<=0.25	S	<=1	S	0.25	R	S	I	<=1	S
AUSMDU00046475	SRR23725665	SRP426086	PRJNA857543	SAMN33607060	26/5/2020	Blood	2062	19A	17	invasive	vaccine_serotype	<=2	S	<=0.25	S	<=0.5	S	S	<=0.12	S	S	<=0.12	S	S	<=0.5	S	4	S	<=0.12	S	0.12	<=0.5	S	<=0.25	S	1	S	1	S	<=0.25	S	<=1	S	0.12	R	S	I	<=1	S
AUSMDU00037459	SRR23725575	SRP426086	PRJNA857543	SAMN33607123	22/8/2018	Blood	2062	19A	17	invasive	vaccine_serotype	<=2	S	<=0.25	S	<=0.5	S	S	0.25	S	S	0.25	S	S	<=0.5	S	4	S	<=0.12	S	NA	<=0.5	S	<=0.25	S	1	S	1	S	<=0.25	S	<=1	S	0.25	R	S	I	<=1	S
AUSMDU00038683	SRR23725566	SRP426086	PRJNA857543	SAMN33607131	29/11/2019	Blood	2062	19A	17	invasive	vaccine_serotype	<=2	S	<=0.25	S	<=0.5	S	S	<=0.12	S	S	0.25	S	S	<=0.5	S	4	S	<=0.12	S	0.12	<=0.5	S	<=0.25	S	1	S	1	S	<=0.25	S	<=1	S	0.12	R	S	I	<=1	S
AUSMDU00059210	SRR23725521	SRP426086	PRJNA857543	SAMN33607258	4/4/2021	Blood	2062	19A	17	invasive	vaccine_serotype	<=2	S	NA	NA	<=0.5	S	S	<=0.12	S	S	0.25	S	S	<=0.5	S	4	S	<=0.12	S	NA	<=0.5	S	<=0.25	S	1	S	1	S	<=0.25	S	<=1	S	0.25	R	S	I	<=1	S
AUSMDU00060943	SRR23727526	SRP426086	PRJNA857543	SAMN33606284	25/5/2021	Swab	2068	10A	36	invasive	non_vaccine_serotype	NA	NA	NA	NA	<=0.5	S	S	<=0.12	S	S	<=0.12	S	S	<=0.5	S	4	S	<=0.12	S	NA	<=0.5	S	<=0.25	S	1	S	1	S	<=0.25	S	<=1	S	<=0.03	S	S	S	<=1	S
AUSMDU00055638	SRR23727638	SRP426086	PRJNA857543	SAMN33606290	6/1/2021	Blood	2068	10A	36	invasive	non_vaccine_serotype	NA	NA	NA	NA	<=0.5	S	S	<=0.12	S	S	<=0.12	S	S	<=0.5	S	4	S	<=0.12	S	NA	<=0.5	S	<=0.25	S	1	S	1	S	<=0.25	S	<=1	S	<=0.03	S	S	S	<=1	S
AUSMDU00060508	SRR23727497	SRP426086	PRJNA857543	SAMN33606292	9/5/2021	Blood	2068	10A	36	invasive	non_vaccine_serotype	NA	NA	NA	NA	<=0.5	S	S	<=0.12	S	S	<=0.12	S	S	<=0.5	S	2	S	<=0.12	S	NA	<=0.5	S	<=0.25	S	1	S	1	S	<=0.25	S	<=1	S	<=0.03	S	S	S	<=1	S
AUSMDU00060633	SRR23727370	SRP426086	PRJNA857543	SAMN33606340	15/5/2021	Blood	2068	10A	36	invasive	non_vaccine_serotype	NA	NA	NA	NA	<=0.5	S	S	<=0.12	S	S	<=0.12	S	S	<=0.5	S	4	S	<=0.12	S	NA	<=0.5	S	<=0.25	S	1	S	1	S	<=0.25	S	<=1	S	<=0.03	S	S	S	<=1	S
AUSMDU00060576	SRR23727369	SRP426086	PRJNA857543	SAMN33606341	16/5/2021	Blood	2068	10A	36	invasive	non_vaccine_serotype	NA	NA	NA	NA	<=0.5	S	S	<=0.12	S	S	<=0.12	S	S	<=0.5	S	4	S	<=0.12	S	NA	<=0.5	S	<=0.25	S	1	S	1	S	<=0.25	S	<=1	S	<=0.03	S	S	S	<=1	S
AUSMDU00021906	SRR23726170	SRP426086	PRJNA857543	SAMN33606643	2/11/2018	Blood	2068	10A	36	invasive	non_vaccine_serotype	<=2	S	<=0.25	S	<=0.5	S	S	<=0.12	S	S	<=0.12	S	S	<=0.5	S	<=1	S	<=0.12	S	NA	<=0.5	S	<=0.25	S	1	S	1	S	<=0.25	S	<=1	S	<=0.03	S	S	S	<=1	S
AUSMDU00026649	SRR23726172	SRP426086	PRJNA857543	SAMN33606645	11/3/2019	Blood	2068	10A	36	invasive	non_vaccine_serotype	<=2	S	<=0.25	S	<=0.5	S	S	<=0.12	S	S	<=0.12	S	S	<=0.5	S	<=1	S	<=0.12	S	NA	<=0.5	S	<=0.25	S	1	S	1	S	<=0.25	S	<=1	S	<=0.03	S	S	S	<=1	S
AUSMDU00054994	SRR23726174	SRP426086	PRJNA857543	SAMN33606647	17/12/2020	Blood	2068	10A	36	invasive	non_vaccine_serotype	<=2	S	<=0.25	S	<=0.5	S	S	<=0.12	S	S	<=0.12	S	S	<=0.5	S	4	S	<=0.12	S	0.12	<=0.5	S	<=0.25	S	1	S	1	S	<=0.25	S	<=1	S	<=0.03	S	S	S	<=1	S
AUSMDU00037453	SRR23726008	SRP426086	PRJNA857543	SAMN33606774	17/8/2018	Blood	2068	10A	36	invasive	non_vaccine_serotype	<=2	S	<=0.25	S	<=0.5	S	S	<=0.12	S	S	<=0.12	S	S	<=0.5	S	2	S	<=0.12	S	NA	<=0.5	S	<=0.25	S	1	S	1	S	<=0.25	S	<=1	S	<=0.03	S	S	S	<=1	S
AUSMDU00053509	SRR23726004	SRP426086	PRJNA857543	SAMN33606779	8/11/2020	Blood	2068	10A	36	invasive	non_vaccine_serotype	<=2	S	<=0.25	S	<=0.5	S	S	<=0.12	S	S	<=0.12	S	S	<=0.5	S	4	S	<=0.12	S	0.12	<=0.5	S	<=0.25	S	1	S	1	S	<=0.25	S	<=1	S	<=0.03	S	S	S	<=1	S
AUSMDU00029441	SRR23725715	SRP426086	PRJNA857543	SAMN33607112	15/5/2019	Blood	2068	10A	36	invasive	non_vaccine_serotype	<=2	S	<=0.25	S	<=0.5	S	S	<=0.12	S	S	<=0.12	S	S	<=0.5	S	<=1	S	<=0.12	S	NA	<=0.5	S	<=0.25	S	1	S	1	S	<=0.25	S	<=1	S	<=0.03	S	S	S	<=1	S
AUSMDU00048385	SRR23725783	SRP426086	PRJNA857543	SAMN33607336	17/7/2020	Blood	2068	10A	36	invasive	non_vaccine_serotype	<=2	S	<=0.25	S	<=0.5	S	S	<=0.12	S	S	<=0.12	S	S	<=0.5	S	2	S	<=0.12	S	0.12	<=0.5	S	<=0.25	S	1	S	0.5	S	<=0.25	S	<=1	S	<=0.03	S	S	S	<=1	S
AUSMDU00053920	SRR23725781	SRP426086	PRJNA857543	SAMN33607338	16/11/2020	Blood	2068	10A	36	invasive	non_vaccine_serotype	<=2	S	<=0.25	S	<=0.5	S	S	<=0.12	S	S	<=0.12	S	S	<=0.5	S	4	S	<=0.12	S	0.12	<=0.5	S	<=0.25	S	1	S	1	S	<=0.25	S	<=1	S	<=0.03	S	S	S	<=1	S
AUSMDU00068062	SRR23725618	SRP426086	PRJNA857543	SAMN33607368	9/2/2022	Blood	2068	10A	36	invasive	non_vaccine_serotype	<=2	S	<=0.25	S	<=0.5	S	S	<=0.12	S	S	<=0.12	S	S	<=0.5	S	4	S	<=0.12	S	0.25	<=0.5	S	<=0.25	S	1	S	1	S	<=0.25	S	<=1	S	<=0.03	S	S	S	>8	R
AUSMDU00070922	SRR23725848	SRP426086	PRJNA857543	SAMN33607421	5/5/2022	Blood	2068	10A	36	invasive	non_vaccine_serotype	<=2	S	<=0.25	S	<=0.5	S	S	<=0.12	S	S	<=0.12	S	S	<=0.5	S	2	S	<=0.12	S	0.12	<=0.5	S	<=0.25	S	1	S	1	S	<=0.25	S	<=1	S	<=0.03	S	S	S	<=1	S
AUSMDU00071393	SRR23725771	SRP426086	PRJNA857543	SAMN33607433	20/5/2022	Blood	2068	10A	36	invasive	non_vaccine_serotype	<=2	S	<=0.25	S	<=0.5	S	S	<=0.12	S	S	<=0.12	S	S	<=0.5	S	2	S	<=0.12	S	0.25	<=0.5	S	<=0.25	S	1	S	1	S	<=0.25	S	<=1	S	<=0.03	S	S	S	<=1	S
AUSMDU00073476	SRR23725823	SRP426086	PRJNA857543	SAMN33607501	30/6/2022	Blood	2068	10A	36	invasive	non_vaccine_serotype	<=2	S	<=0.25	S	<=0.5	S	S	<=0.12	S	S	<=0.12	S	S	<=0.5	S	4	S	<=0.12	S	0.25	<=0.5	S	<=0.25	S	1	S	1	S	<=0.25	S	<=1	S	<=0.03	S	S	S	<=1	S
AUSMDU00032670	SRR23725862	SRP426086	PRJNA857543	SAMN33606801	31/7/2019	Blood	2220	15B	4	invasive	non_vaccine_serotype	<=2	S	<=0.25	S	<=0.5	S	S	<=0.12	S	S	<=0.12	S	S	<=0.5	S	2	S	<=0.12	S	0.12	<=0.5	S	<=0.25	S	1	S	0.5	S	<=0.25	S	<=1	S	<=0.03	S	S	S	<=1	S
AUSMDU00037476	SRR23726286	SRP426086	PRJNA857543	SAMN33607037	7/11/2018	Blood	2223	33A/33F	3	invasive	non_vaccine_serotype	<=2	S	<=0.25	S	<=0.5	S	S	<=0.12	S	S	<=0.12	S	S	<=0.5	S	2	S	<=0.12	S	NA	<=0.5	S	<=0.25	S	1	S	1	S	<=0.25	S	<=1	S	0.25	R	S	I	<=1	S
AUSMDU00042451	SRR23725793	SRP426086	PRJNA857543	SAMN33607327	22/2/2020	Blood	2223	33F	3	invasive	non_vaccine_serotype	<=2	S	<=0.25	S	<=0.5	S	S	<=0.12	S	S	<=0.12	S	S	<=0.5	S	4	S	<=0.12	S	<=0.06	<=0.5	S	<=0.25	S	1	S	1	S	<=0.25	S	<=1	S	0.12	R	S	I	<=1	S
AUSMDU00032485	SRR23726225	SRP426086	PRJNA857543	SAMN33606951	28/7/2019	Blood	2345	19A	5	invasive	vaccine_serotype	<=2	S	<=0.25	S	<=0.5	S	S	0.5	S	S	0.5	S	S	2	I	2	S	<=0.12	S	0.12	<=0.5	S	<=0.25	S	1	S	1	S	<=0.25	S	<=1	S	<=0.03	S	S	S	<=1	S
AUSMDU00032681	SRR23726223	SRP426086	PRJNA857543	SAMN33606952	1/8/2019	Blood	2345	19A	5	invasive	vaccine_serotype	<=2	S	<=0.25	S	<=0.5	S	S	0.5	S	S	0.5	S	S	2	I	4	S	<=0.12	S	0.5	<=0.5	S	<=0.25	S	1	S	1	S	<=0.25	S	<=1	S	1	R	S	I	<=1	S
AUSMDU00061468	SRR23725518	SRP426086	PRJNA857543	SAMN33607260	NA	Blood	2345	19A	5	invasive	vaccine_serotype	<=2	S	NA	NA	<=0.5	S	S	0.5	S	S	0.5	S	S	2	I	4	S	<=0.12	S	NA	<=0.5	S	<=0.25	S	1	S	1	S	0.5	I	<=1	S	1	R	S	I	<=1	S
AUSMDU00060772	SRR23725673	SRP426086	PRJNA857543	SAMN33607233	21/5/2021	Blood	2355	07B/07C/40	10	invasive	non_vaccine_serotype	<=2	S	NA	NA	<=0.5	S	S	0.25	S	S	0.5	S	S	<=0.5	S	8	R	>1	R	NA	<=0.5	S	>2	R	1	S	1	S	<=0.25	S	<=1	S	0.12	R	S	I	>8	R
AUSMDU00027253	SRR23726084	SRP426086	PRJNA857543	SAMN33606967	24/3/2019	Blood	2372	23B1	5	invasive	non_vaccine_serotype	<=2	S	<=0.25	S	<=0.5	S	S	0.5	S	S	2	R	I	4	R	2	S	<=0.12	S	NA	<=0.5	S	<=0.25	S	1	S	1	S	<=0.25	S	<=1	S	0.5	R	S	I	<=1	S
AUSMDU00059294	SRR23725953	SRP426086	PRJNA857543	SAMN33606998	7/4/2021	Blood	2372	23B1	5	invasive	non_vaccine_serotype	<=2	S	NA	NA	1	I	S	0.5	S	S	1	I	S	4	R	4	S	<=0.12	S	NA	<=0.5	S	<=0.25	S	1	S	1	S	<=0.25	S	<=1	S	0.5	R	S	I	<=1	S
AUSMDU00037280	SRR23725669	SRP426086	PRJNA857543	SAMN33607237	27/7/2018	Blood	2372	23B1	5	invasive	non_vaccine_serotype	<=2	S	<=0.25	S	1	I	S	1	I	S	1	I	S	4	R	4	S	<=0.12	S	NA	<=0.5	S	<=0.25	S	1	S	1	S	<=0.25	S	<=1	S	0.5	R	S	I	<=1	S
AUSMDU00037306	SRR23725668	SRP426086	PRJNA857543	SAMN33607238	9/8/2018	Blood	2372	23B1	5	invasive	non_vaccine_serotype	<=2	S	<=0.25	S	1	I	S	0.5	S	S	1	I	S	4	R	4	S	<=0.12	S	NA	<=0.5	S	<=0.25	S	1	S	1	S	<=0.25	S	<=1	S	0.5	R	S	I	<=1	S
AUSMDU00048476	SRR23725649	SRP426086	PRJNA857543	SAMN33607254	29/7/2020	Blood	2372	23B1	5	invasive	non_vaccine_serotype	<=2	S	<=0.25	S	1	I	S	0.5	S	S	1	I	S	2	I	4	S	<=0.12	S	0.12	<=0.5	S	<=0.25	S	1	S	1	S	<=0.25	S	<=1	S	0.5	R	S	I	<=1	S
AUSMDU00067260	SRR23725523	SRP426086	PRJNA857543	SAMN33607256	28/11/2020	Blood	2372	23B1	5	invasive	non_vaccine_serotype	<=2	S	<=0.25	S	1	I	S	0.5	S	S	1	I	S	2	I	4	S	<=0.12	S	0.5	<=0.5	S	<=0.25	S	1	S	1	S	<=0.25	S	<=1	S	0.5	R	S	I	<=1	S
AUSMDU00058204	SRR23725520	SRP426086	PRJNA857543	SAMN33607259	15/3/2021	Blood	2372	23B1	5	invasive	non_vaccine_serotype	<=2	S	NA	NA	1	I	S	1	I	S	1	I	S	4	R	4	S	<=0.12	S	NA	<=0.5	S	<=0.25	S	1	S	1	S	<=0.25	S	<=1	S	0.5	R	S	I	<=1	S
AUSMDU00023093	SRR23725398	SRP426086	PRJNA857543	SAMN33607309	30/11/2018	Blood	2372	23B1	5	invasive	non_vaccine_serotype	<=2	S	<=0.25	S	1	I	S	1	I	S	1	I	S	2	I	4	S	<=0.12	S	NA	<=0.5	S	<=0.25	S	1	S	2	S	<=0.25	S	<=1	S	0.5	R	S	I	<=1	S
AUSMDU00024531	SRR23725396	SRP426086	PRJNA857543	SAMN33607310	7/1/2019	Blood	2372	23B1	5	invasive	non_vaccine_serotype	<=2	S	<=0.25	S	<=0.5	S	S	0.5	S	S	1	I	S	2	I	2	S	<=0.12	S	NA	<=0.5	S	<=0.25	S	1	S	1	S	<=0.25	S	<=1	S	0.5	R	S	I	<=1	S
AUSMDU00046152	SRR23725806	SRP426086	PRJNA857543	SAMN33607312	13/5/2020	Blood	2372	23B1	5	invasive	non_vaccine_serotype	<=2	S	<=0.25	S	1	I	S	0.5	S	S	1	I	S	2	I	4	S	<=0.12	S	0.12	<=0.5	S	<=0.25	S	1	S	2	S	<=0.25	S	<=1	S	0.5	R	S	I	<=1	S
AUSMDU00066361	SRR23725802	SRP426086	PRJNA857543	SAMN33607317	19/11/2021	Blood	2372	23B1	5	invasive	non_vaccine_serotype	<=2	S	<=0.25	S	<=0.5	S	S	0.5	S	S	1	I	S	2	I	4	S	<=0.12	S	<=0.06	<=0.5	S	<=0.25	S	1	S	1	S	<=0.25	S	<=1	S	0.5	R	S	I	<=1	S
AUSMDU00072831	SRR23725590	SRP426086	PRJNA857543	SAMN33607481	15/6/2022	Blood	2372	23B1	5	invasive	non_vaccine_serotype	<=2	S	<=0.25	S	1	I	S	0.5	S	S	1	I	S	4	R	4	S	<=0.12	S	0.5	<=0.5	S	<=0.25	S	1	S	1	S	<=0.25	S	<=1	S	0.5	R	S	I	<=1	S
AUSMDU00072952	SRR23725588	SRP426086	PRJNA857543	SAMN33607483	18/6/2022	Blood	2606	15B	518	invasive	non_vaccine_serotype	<=2	S	<=0.25	S	<=0.5	S	S	<=0.12	S	S	<=0.12	S	S	<=0.5	S	4	S	<=0.12	S	<=0.06	<=0.5	S	<=0.25	S	1	S	1	S	<=0.25	S	<=1	S	<=0.03	S	S	S	<=1	S
AUSMDU00060046	SRR23727636	SRP426086	PRJNA857543	SAMN33606250	24/4/2021	Blood	2759	4	162	invasive	vaccine_serotype	NA	NA	NA	NA	<=0.5	S	S	<=0.12	S	S	<=0.12	S	S	<=0.5	S	4	S	>1	R	NA	<=0.5	S	>2	R	1	S	0.5	S	<=0.25	S	<=1	S	<=0.03	S	S	S	>8	R
AUSMDU00049049	SRR23725939	SRP426086	PRJNA857543	SAMN33606589	18/8/2020	Blood	2927	21	11	invasive	non_vaccine_serotype	<=2	S	<=0.25	S	<=0.5	S	S	<=0.12	S	S	0.25	S	S	<=0.5	S	4	S	<=0.12	S	0.25	<=0.5	S	<=0.25	S	1	S	1	S	<=0.25	S	<=1	S	0.25	R	S	I	<=1	S
AUSMDU00036751	SRR23725854	SRP426086	PRJNA857543	SAMN33606808	14/7/2018	Blood	3111	19A	932	invasive	vaccine_serotype	<=2	S	>2	R	<=0.5	S	S	0.5	S	S	0.5	S	S	2	I	4	S	>1	R	NA	<=0.5	S	>2	R	1	S	1	S	<=0.25	S	<=1	S	0.5	R	S	I	>8	R
AUSMDU00067271	SRR23726254	SRP426086	PRJNA857543	SAMN33606839	23/9/2021	Blood	3111	19A	932	invasive	vaccine_serotype	<=2	S	>2	R	<=0.5	S	S	0.25	S	S	0.5	S	S	2	I	4	S	>1	R	0.12	<=0.5	S	>2	R	1	S	1	S	<=0.25	S	<=1	S	0.5	R	S	I	>8	R
AUSMDU00055378	SRR23726077	SRP426086	PRJNA857543	SAMN33606973	30/12/2020	Blood	3111	19A	932	invasive	vaccine_serotype	<=2	S	>2	R	<=0.5	S	S	0.25	S	S	0.5	S	S	2	I	4	S	>1	R	0.5	<=0.5	S	>2	R	1	S	1	S	<=0.25	S	<=1	S	0.5	R	S	I	>8	R
AUSMDU00067578	SRR23725630	SRP426086	PRJNA857543	SAMN33607358	13/1/2022	Blood	3111	19A	932	invasive	vaccine_serotype	<=2	S	>2	R	<=0.5	S	S	<=0.12	S	S	0.5	S	S	1	S	4	S	>1	R	<=0.06	<=0.5	S	>2	R	1	S	1	S	<=0.25	S	<=1	S	0.5	R	S	I	2	I
AUSMDU00070924	SRR23725846	SRP426086	PRJNA857543	SAMN33607423	5/5/2022	Blood	3111	19A	932	invasive	vaccine_serotype	<=2	S	>2	R	<=0.5	S	S	0.25	S	S	0.5	S	S	2	I	4	S	>1	R	0.12	<=0.5	S	>2	R	1	S	1	S	<=0.25	S	<=1	S	1	R	S	I	>8	R
AUSMDU00023596	SRR23726263	SRP426086	PRJNA857543	SAMN33606831	8/12/2018	Blood	3377	12F	26	invasive	non_vaccine_serotype	<=2	S	>2	R	<=0.5	S	S	<=0.12	S	S	<=0.12	S	S	<=0.5	S	4	S	>1	R	NA	<=0.5	S	>2	R	1	S	1	S	<=0.25	S	<=1	S	0.12	R	S	I	>8	R
AUSMDU00051555	SRR23726120	SRP426086	PRJNA857543	SAMN33606847	21/9/2020	Blood	3377	12F	26	invasive	non_vaccine_serotype	<=2	S	>2	R	<=0.5	S	S	<=0.12	S	S	<=0.12	S	S	<=0.5	S	4	S	>1	R	0.25	<=0.5	S	>2	R	1	S	1	S	<=0.25	S	<=1	S	0.06	S	S	S	>8	R
AUSMDU00053838	SRR23725991	SRP426086	PRJNA857543	SAMN33606873	18/11/2020	Blood	3811	15A	6	invasive	non_vaccine_serotype	<=2	S	<=0.25	S	<=0.5	S	S	<=0.12	S	S	<=0.12	S	S	<=0.5	S	<=1	S	<=0.12	S	0.12	<=0.5	S	<=0.25	S	1	S	0.5	S	<=0.25	S	<=1	S	<=0.03	S	S	S	<=1	S
AUSMDU00044407	SRR23725720	SRP426086	PRJNA857543	SAMN33607108	16/3/2020	Blood	3811	15A/15B	6	invasive	non_vaccine_serotype	<=2	S	<=0.25	S	<=0.5	S	S	<=0.12	S	S	<=0.12	S	S	<=0.5	S	2	S	<=0.12	S	0.25	<=0.5	S	<=0.25	S	1	S	1	S	<=0.25	S	<=1	S	<=0.03	S	S	S	<=1	S
AUSMDU00068997	SRR23725477	SRP426086	PRJNA857543	SAMN33607383	11/3/2022	Blood	3811	15A	6	invasive	non_vaccine_serotype	<=2	S	<=0.25	S	<=0.5	S	S	<=0.12	S	S	<=0.12	S	S	<=0.5	S	4	S	<=0.12	S	0.12	<=0.5	S	<=0.25	S	1	S	1	S	<=0.25	S	<=1	S	<=0.03	S	S	S	<=1	S
AUSMDU00072086	SRR23725762	SRP426086	PRJNA857543	SAMN33607440	26/5/2022	Blood	3811	15A	6	invasive	non_vaccine_serotype	<=2	S	<=0.25	S	<=0.5	S	S	<=0.12	S	S	<=0.12	S	S	<=0.5	S	4	S	<=0.12	S	0.12	<=0.5	S	<=0.25	S	<=0.5	S	1	S	<=0.25	S	<=1	S	<=0.03	S	S	S	<=1	S
AUSMDU00055496	SRR23727639	SRP426086	PRJNA857543	SAMN33606268	1/1/2021	Blood	4202	8	98	invasive	non_vaccine_serotype	NA	NA	NA	NA	<=0.5	S	S	<=0.12	S	S	<=0.12	S	S	<=0.5	S	4	S	<=0.12	S	NA	<=0.5	S	<=0.25	S	1	S	1	S	<=0.25	S	<=1	S	<=0.03	S	S	S	<=1	S
AUSMDU00030233	SRR23726206	SRP426086	PRJNA857543	SAMN33606548	3/6/2019	Blood	4202	8	98	invasive	non_vaccine_serotype	<=2	S	<=0.25	S	<=0.5	S	S	<=0.12	S	S	<=0.12	S	S	<=0.5	S	<=1	S	<=0.12	S	NA	<=0.5	S	<=0.25	S	1	S	1	S	<=0.25	S	<=1	S	<=0.03	S	S	S	<=1	S
AUSMDU00032323	SRR23726155	SRP426086	PRJNA857543	SAMN33606553	27/7/2019	Blood	4202	8	98	invasive	non_vaccine_serotype	<=2	S	<=0.25	S	<=0.5	S	S	<=0.12	S	S	<=0.12	S	S	<=0.5	S	4	S	<=0.12	S	0.12	<=0.5	S	<=0.25	S	1	S	1	S	<=0.25	S	<=1	S	<=0.03	S	S	S	<=1	S
AUSMDU00070052	SRR23725394	SRP426086	PRJNA857543	SAMN33607401	10/4/2022	Blood	4216	8	224	invasive	non_vaccine_serotype	<=2	S	<=0.25	S	<=0.5	S	S	<=0.12	S	S	<=0.12	S	S	<=0.5	S	2	S	<=0.12	S	0.12	<=0.5	S	<=0.25	S	1	S	0.5	S	<=0.25	S	<=1	S	<=0.03	S	S	S	>8	R
AUSMDU00059084	SRR23727628	SRP426086	PRJNA857543	SAMN33606279	2/4/2021	Blood	4237	06C	76	invasive	non_vaccine_serotype	NA	NA	NA	NA	<=0.5	S	S	<=0.12	S	S	<=0.12	S	S	<=0.5	S	4	S	<=0.12	S	NA	<=0.5	S	<=0.25	S	1	S	1	S	<=0.25	S	<=1	S	<=0.03	S	S	S	<=1	S
AUSMDU00058694	SRR23727382	SRP426086	PRJNA857543	SAMN33606329	19/3/2021	Other	4237	06C	76	invasive	non_vaccine_serotype	NA	NA	NA	NA	<=0.5	S	S	<=0.12	S	S	<=0.12	S	S	<=0.5	S	4	S	<=0.12	S	NA	<=0.5	S	<=0.25	S	1	S	1	S	<=0.25	S	<=1	S	<=0.03	S	S	S	<=1	S
AUSMDU00024004	SRR23726011	SRP426086	PRJNA857543	SAMN33606565	19/12/2018	Blood	4237	06C	76	invasive	non_vaccine_serotype	<=2	S	<=0.25	S	<=0.5	S	S	<=0.12	S	S	<=0.12	S	S	<=0.5	S	2	S	<=0.12	S	NA	<=0.5	S	<=0.25	S	1	S	0.5	S	<=0.25	S	<=1	S	<=0.03	S	S	S	<=1	S
AUSMDU00031167	SRR23725861	SRP426086	PRJNA857543	SAMN33606568	27/6/2019	Blood	4237	06C	76	invasive	non_vaccine_serotype	<=2	S	<=0.25	S	<=0.5	S	S	<=0.12	S	S	<=0.12	S	S	<=0.5	S	2	S	<=0.12	S	NA	<=0.5	S	<=0.25	S	1	S	1	S	<=0.25	S	<=1	S	<=0.03	S	S	S	<=1	S
AUSMDU00034729	SRR23725983	SRP426086	PRJNA857543	SAMN33606576	20/8/2019	Blood	4237	06C	76	invasive	non_vaccine_serotype	<=2	S	<=0.25	S	<=0.5	S	S	<=0.12	S	S	<=0.12	S	S	<=0.5	S	<=1	S	<=0.12	S	0.12	<=0.5	S	<=0.25	S	1	S	1	S	<=0.25	S	<=1	S	<=0.03	S	S	S	<=1	S
AUSMDU00047957	SRR23726235	SRP426086	PRJNA857543	SAMN33606580	9/7/2020	Blood	4237	06C	76	invasive	non_vaccine_serotype	<=2	S	<=0.25	S	<=0.5	S	S	<=0.12	S	S	<=0.12	S	S	<=0.5	S	4	S	<=0.12	S	0.12	<=0.5	S	<=0.25	S	1	S	1	S	<=0.25	S	<=1	S	<=0.03	S	S	S	<=1	S
AUSMDU00036764	SRR23725928	SRP426086	PRJNA857543	SAMN33606619	20/7/2018	Blood	4237	06C	76	invasive	non_vaccine_serotype	<=2	S	<=0.25	S	<=0.5	S	S	<=0.12	S	S	<=0.12	S	S	<=0.5	S	2	S	<=0.12	S	NA	<=0.5	S	<=0.25	S	1	S	1	S	<=0.25	S	<=1	S	<=0.03	S	S	S	<=1	S
AUSMDU00037852	SRR23726173	SRP426086	PRJNA857543	SAMN33606646	5/11/2019	Blood	4237	06C	76	invasive	non_vaccine_serotype	<=2	S	<=0.25	S	<=0.5	S	S	<=0.12	S	S	<=0.12	S	S	<=0.5	S	2	S	<=0.12	S	<=0.06	<=0.5	S	<=0.25	S	1	S	1	S	<=0.25	S	<=1	S	<=0.03	S	S	S	<=1	S
AUSMDU00038917	SRR23726175	SRP426086	PRJNA857543	SAMN33606648	4/12/2019	Blood	4237	06C	76	invasive	non_vaccine_serotype	<=2	S	<=0.25	S	<=0.5	S	S	<=0.12	S	S	<=0.12	S	S	<=0.5	S	4	S	<=0.12	S	<=0.06	<=0.5	S	<=0.25	S	1	S	1	S	<=0.25	S	<=1	S	<=0.03	S	S	S	<=1	S
AUSMDU00040375	SRR23726051	SRP426086	PRJNA857543	SAMN33606651	9/1/2020	Blood	4237	06C	76	invasive	non_vaccine_serotype	<=2	S	<=0.25	S	<=0.5	S	S	<=0.12	S	S	<=0.12	S	S	<=0.5	S	4	S	<=0.12	S	0.12	<=0.5	S	<=0.25	S	1	S	1	S	<=0.25	S	<=1	S	<=0.03	S	S	S	<=1	S
AUSMDU00020511	SRR23725385	SRP426086	PRJNA857543	SAMN33607075	29/9/2018	Blood	4237	06C	76	invasive	non_vaccine_serotype	<=2	S	<=0.25	S	<=0.5	S	S	<=0.12	S	S	<=0.12	S	S	<=0.5	S	<=1	S	<=0.12	S	NA	<=0.5	S	<=0.25	S	1	S	1	S	<=0.25	S	<=1	S	<=0.03	S	S	S	<=1	S
AUSMDU00021878	SRR23725460	SRP426086	PRJNA857543	SAMN33607076	29/10/2018	Blood	4237	06C	76	invasive	non_vaccine_serotype	<=2	S	<=0.25	S	<=0.5	S	S	<=0.12	S	S	<=0.12	S	S	<=0.5	S	2	S	<=0.12	S	NA	<=0.5	S	<=0.25	S	1	S	1	S	<=0.25	S	<=1	S	<=0.03	S	S	S	<=1	S
AUSMDU00024248	SRR23725775	SRP426086	PRJNA857543	SAMN33607077	1/1/2019	Blood	4237	06C	76	invasive	non_vaccine_serotype	<=2	S	<=0.25	S	<=0.5	S	S	<=0.12	S	S	<=0.12	S	S	<=0.5	S	2	S	<=0.12	S	NA	<=0.5	S	<=0.25	S	1	S	1	S	<=0.25	S	<=1	S	<=0.03	S	S	S	<=1	S
AUSMDU00069708	SRR23725468	SRP426086	PRJNA857543	SAMN33607392	1/4/2022	Blood	4237	06C	76	invasive	non_vaccine_serotype	<=2	S	<=0.25	S	<=0.5	S	S	<=0.12	S	S	<=0.12	S	S	<=0.5	S	4	S	<=0.12	S	0.12	<=0.5	S	<=0.25	S	1	S	1	S	<=0.25	S	<=1	S	<=0.03	S	S	S	<=1	S
AUSMDU00070335	SRR23725840	SRP426086	PRJNA857543	SAMN33607409	21/4/2022	Blood	4237	06C	76	invasive	non_vaccine_serotype	<=2	S	<=0.25	S	<=0.5	S	S	<=0.12	S	S	<=0.12	S	S	<=0.5	S	2	S	<=0.12	S	0.12	<=0.5	S	<=0.25	S	1	S	1	S	<=0.25	S	<=1	S	<=0.03	S	S	S	<=1	S
AUSMDU00031972	SRR23725543	SRP426086	PRJNA857543	SAMN33607165	16/7/2019	Blood	4253	23B/23F	10	invasive	non_vaccine_serotype	<=2	S	>2	R	<=0.5	S	S	<=0.12	S	S	0.25	S	S	<=0.5	S	4	S	>1	R	0.25	<=0.5	S	>2	R	1	S	1	S	<=0.25	S	<=1	S	0.5	R	S	I	8	R
AUSMDU00020073	SRR23727368	SRP426086	PRJNA857543	SAMN33606395	16/9/2018	Blood	4909	3	363	invasive	vaccine_serotype	<=2	S	<=0.25	S	<=0.5	S	S	<=0.12	S	S	<=0.12	S	S	<=0.5	S	2	S	<=0.12	S	NA	<=0.5	S	<=0.25	S	4	I	1	S	<=0.25	S	<=1	S	0.25	R	S	I	<=1	S
AUSMDU00022538	SRR23727610	SRP426086	PRJNA857543	SAMN33606371	18/11/2018	Blood	5002	1	2	invasive	vaccine_serotype	<=2	S	<=0.25	S	<=0.5	S	S	<=0.12	S	S	<=0.12	S	S	<=0.5	S	<=1	S	<=0.12	S	NA	<=0.5	S	<=0.25	S	1	S	1	S	<=0.25	S	<=1	S	<=0.03	S	S	S	<=1	S
AUSMDU00036761	SRR23726112	SRP426086	PRJNA857543	SAMN33606853	16/7/2018	Blood	5139	15A	11	invasive	non_vaccine_serotype	<=2	S	<=0.25	S	<=0.5	S	S	<=0.12	S	S	<=0.12	S	S	<=0.5	S	<=1	S	<=0.12	S	NA	<=0.5	S	<=0.25	S	1	S	1	S	<=0.25	S	<=1	S	<=0.03	S	S	S	<=1	S
AUSMDU00042193	SRR23726156	SRP426086	PRJNA857543	SAMN33606652	10/2/2020	Blood	5241	06C	5	invasive	non_vaccine_serotype	<=2	S	<=0.25	S	<=0.5	S	S	<=0.12	S	S	0.25	S	S	<=0.5	S	4	S	<=0.12	S	0.12	<=0.5	S	<=0.25	S	1	S	1	S	<=0.25	S	<=1	S	0.25	R	S	I	<=1	S
AUSMDU00062538	SRR23725542	SRP426086	PRJNA857543	SAMN33607164	1/7/2021	Blood	5242	23A	5	invasive	non_vaccine_serotype	<=2	S	>2	R	1	I	S	0.5	S	S	0.5	S	S	1	S	4	S	>1	R	0.12	<=0.5	S	>2	R	1	S	1	S	<=0.25	S	<=1	S	0.5	R	S	I	>8	R
AUSMDU00072380	SRR23725615	SRP426086	PRJNA857543	SAMN33607458	7/6/2022	Blood	5242	23A	5	invasive	non_vaccine_serotype	<=2	S	2	R	<=0.5	S	S	0.25	S	S	0.5	S	S	1	S	4	S	>1	R	0.12	<=0.5	S	2	R	1	S	1	S	<=0.25	S	<=1	S	0.5	R	S	I	>8	R
AUSMDU00048724	SRR23726068	SRP426086	PRJNA857543	SAMN33606584	11/8/2020	Blood	5392	20	184	invasive	non_vaccine_serotype	<=2	S	>2	R	<=0.5	S	S	<=0.12	S	S	<=0.12	S	S	<=0.5	S	4	S	<=0.12	S	0.12	<=0.5	S	>2	R	1	S	1	S	<=0.25	S	<=1	S	<=0.03	S	S	S	>8	R
AUSMDU00041145	SRR23725675	SRP426086	PRJNA857543	SAMN33607231	31/1/2020	Blood	5445	06D	37	invasive	non_vaccine_serotype	<=2	S	<=0.25	S	<=0.5	S	S	<=0.12	S	S	<=0.12	S	S	<=0.5	S	16	R	<=0.12	S	<=0.06	<=0.5	S	<=0.25	S	1	S	1	S	<=0.25	S	<=1	S	<=0.03	S	S	S	>8	R
AUSMDU00020630	SRR23726110	SRP426086	PRJNA857543	SAMN33606875	4/10/2018	Blood	5860	22F	19	invasive	non_vaccine_serotype	<=2	S	<=0.25	S	<=0.5	S	S	<=0.12	S	S	<=0.12	S	S	<=0.5	S	2	S	<=0.12	S	NA	<=0.5	S	<=0.25	S	1	S	1	S	<=0.25	S	<=1	S	<=0.03	S	S	S	<=1	S
AUSMDU00038452	SRR23725968	SRP426086	PRJNA857543	SAMN33606896	22/11/2019	Blood	5860	22F	19	invasive	non_vaccine_serotype	<=2	S	<=0.25	S	<=0.5	S	S	<=0.12	S	S	<=0.12	S	S	<=0.5	S	4	S	<=0.12	S	0.12	<=0.5	S	<=0.25	S	1	S	1	S	<=0.25	S	<=1	S	<=0.03	S	S	S	<=1	S
AUSMDU00029284	SRR23725582	SRP426086	PRJNA857543	SAMN33607117	12/5/2019	Blood	5860	22F	19	invasive	non_vaccine_serotype	<=2	S	<=0.25	S	<=0.5	S	S	<=0.12	S	S	<=0.12	S	S	<=0.5	S	2	S	<=0.12	S	NA	<=0.5	S	<=0.25	S	1	S	1	S	<=0.25	S	<=1	S	<=0.03	S	S	S	<=1	S
AUSMDU00031045	SRR23725571	SRP426086	PRJNA857543	SAMN33607127	28/6/2019	Blood	5860	22F	19	invasive	non_vaccine_serotype	<=2	S	<=0.25	S	<=0.5	S	S	<=0.12	S	S	<=0.12	S	S	<=0.5	S	2	S	<=0.12	S	NA	<=0.5	S	<=0.25	S	1	S	0.5	S	<=0.25	S	<=1	S	<=0.03	S	S	S	<=1	S
AUSMDU00036270	SRR23725699	SRP426086	PRJNA857543	SAMN33607149	1/10/2019	Blood	5860	22F	19	invasive	non_vaccine_serotype	<=2	S	<=0.25	S	<=0.5	S	S	<=0.12	S	S	<=0.12	S	S	<=0.5	S	2	S	<=0.12	S	0.12	<=0.5	S	<=0.25	S	1	S	1	S	<=0.25	S	<=1	S	<=0.03	S	S	S	<=1	S
AUSMDU00040330	SRR23725692	SRP426086	PRJNA857543	SAMN33607155	10/1/2020	Blood	5860	22F	19	invasive	non_vaccine_serotype	<=2	S	<=0.25	S	<=0.5	S	S	<=0.12	S	S	<=0.12	S	S	<=0.5	S	2	S	<=0.12	S	<=0.06	<=0.5	S	<=0.25	S	1	S	0.5	S	<=0.25	S	2	I	<=0.03	S	S	S	<=1	S
AUSMDU00046123	SRR23725685	SRP426086	PRJNA857543	SAMN33607158	31/3/2020	Blood	5860	22F	19	invasive	non_vaccine_serotype	<=2	S	<=0.25	S	<=0.5	S	S	<=0.12	S	S	<=0.12	S	S	<=0.5	S	4	S	<=0.12	S	0.12	<=0.5	S	<=0.25	S	1	S	1	S	<=0.25	S	<=1	S	<=0.03	S	S	S	<=1	S
AUSMDU00064116	SRR23725545	SRP426086	PRJNA857543	SAMN33607167	11/8/2021	Blood	5860	22F	19	invasive	non_vaccine_serotype	<=2	S	<=0.25	S	<=0.5	S	S	<=0.12	S	S	<=0.12	S	S	<=0.5	S	4	S	<=0.12	S	0.12	<=0.5	S	<=0.25	S	1	S	1	S	<=0.25	S	<=1	S	<=0.03	S	S	S	<=1	S
AUSMDU00038728	SRR23726157	SRP426086	PRJNA857543	SAMN33606555	24/11/2019	Blood	6197	8	277	invasive	non_vaccine_serotype	<=2	S	<=0.25	S	<=0.5	S	S	<=0.12	S	S	<=0.12	S	S	<=0.5	S	2	S	<=0.12	S	<=0.06	<=0.5	S	<=0.25	S	1	S	1	S	<=0.25	S	<=1	S	<=0.03	S	S	S	<=1	S
AUSMDU00070110	SRR23725387	SRP426086	PRJNA857543	SAMN33607408	15/4/2022	Swab	6279	06A	14	invasive	vaccine_serotype	<=2	S	>2	R	2	R	I	2	R	I	2	R	I	>4	R	4	S	<=0.12	S	0.25	<=0.5	S	>2	R	<=0.5	S	1	S	0.5	I	<=1	S	2	R	S	R	>8	R
AUSMDU00035409	SRR23727319	SRP426086	PRJNA857543	SAMN33606530	7/9/2019	Blood	6352	4	528	invasive	vaccine_serotype	<=2	S	<=0.25	S	<=0.5	S	S	<=0.12	S	S	<=0.12	S	S	<=0.5	S	4	S	<=0.12	S	0.25	<=0.5	S	<=0.25	S	1	S	1	S	<=0.25	S	<=1	S	<=0.03	S	S	S	<=1	S
AUSMDU00028913	SRR23727254	SRP426086	PRJNA857543	SAMN33606232	3/5/2019	Blood	6359	09N	699	invasive	non_vaccine_serotype	4	I	<=0.25	S	2	R	I	2	R	I	2	R	I	>4	R	2	S	<=0.12	S	NA	1	S	<=0.25	S	<=0.5	S	1	S	1	R	<=1	S	4	R	I	R	8	R
AUSMDU00027134	SRR23727276	SRP426086	PRJNA857543	SAMN33606233	22/3/2019	Blood	6359	09N	699	invasive	non_vaccine_serotype	4	I	<=0.25	S	2	R	I	1	I	S	2	R	I	>4	R	2	S	<=0.12	S	NA	1	S	<=0.25	S	1	S	1	S	0.5	I	<=1	S	2	R	S	R	8	R
AUSMDU00045102	SRR23727275	SRP426086	PRJNA857543	SAMN33606234	11/4/2020	Blood	6359	09N	699	invasive	non_vaccine_serotype	4	I	<=0.25	S	1	I	S	1	I	S	1	I	S	>4	R	4	S	<=0.12	S	0.25	1	S	<=0.25	S	1	S	1	S	0.5	I	<=1	S	4	R	I	R	2	I
AUSMDU00063025	SRR23727274	SRP426086	PRJNA857543	SAMN33606235	12/7/2021	Blood	6359	09N	699	invasive	non_vaccine_serotype	4	I	<=0.25	S	2	R	I	1	I	S	1	I	S	>4	R	4	S	<=0.12	S	0.25	1	S	<=0.25	S	1	S	1	S	0.5	I	<=1	S	2	R	S	R	8	R
AUSMDU00049081	SRR23727271	SRP426086	PRJNA857543	SAMN33606238	21/8/2020	Blood	6359	15C	699	invasive	non_vaccine_serotype	4	I	<=0.25	S	2	R	I	2	R	I	2	R	I	>4	R	4	S	<=0.12	S	0.12	1	S	<=0.25	S	1	S	1	S	0.5	I	<=1	S	4	R	I	R	4	R
AUSMDU00021378	SRR23726056	SRP426086	PRJNA857543	SAMN33606704	21/10/2018	Blood	6359	09N	699	invasive	non_vaccine_serotype	<=2	S	<=0.25	S	1	I	S	1	I	S	1	I	S	>4	R	2	S	<=0.12	S	NA	<=0.5	S	<=0.25	S	1	S	1	S	0.5	I	<=1	S	2	R	S	R	8	R
AUSMDU00031413	SRR23726031	SRP426086	PRJNA857543	SAMN33606724	30/6/2019	Blood	6359	09N	699	invasive	non_vaccine_serotype	<=2	S	<=0.25	S	1	I	S	1	I	S	1	I	S	4	R	4	S	<=0.12	S	NA	<=0.5	S	<=0.25	S	1	S	1	S	0.5	I	<=1	S	2	R	S	R	8	R
AUSMDU00029074	SRR23727333	SRP426086	PRJNA857543	SAMN33606498	8/5/2019	Blood	6805	20	124	invasive	non_vaccine_serotype	<=2	S	<=0.25	S	<=0.5	S	S	<=0.12	S	S	<=0.12	S	S	<=0.5	S	2	S	<=0.12	S	NA	<=0.5	S	<=0.25	S	1	S	1	S	<=0.25	S	<=1	S	<=0.03	S	S	S	<=1	S
AUSMDU00036748	SRR23727322	SRP426086	PRJNA857543	SAMN33606527	11/7/2018	Blood	6864	4	736	invasive	vaccine_serotype	<=2	S	<=0.25	S	<=0.5	S	S	<=0.12	S	S	<=0.12	S	S	<=0.5	S	4	S	<=0.12	S	NA	<=0.5	S	<=0.25	S	1	S	1	S	<=0.25	S	<=1	S	0.12	R	S	I	<=1	S
AUSMDU00037286	SRR23726000	SRP426086	PRJNA857543	SAMN33606782	1/8/2018	Blood	6945	12F	334	invasive	non_vaccine_serotype	<=2	S	2	R	<=0.5	S	S	<=0.12	S	S	<=0.12	S	S	<=0.5	S	4	S	>1	R	NA	<=0.5	S	2	R	1	S	0.5	S	<=0.25	S	<=1	S	<=0.03	S	S	S	>8	R
AUSMDU00035247	SRR23725871	SRP426086	PRJNA857543	SAMN33606792	8/9/2019	Blood	6945	12F	334	invasive	non_vaccine_serotype	<=2	S	2	R	<=0.5	S	S	<=0.12	S	S	<=0.12	S	S	<=0.5	S	<=1	S	<=0.12	S	<=0.06	<=0.5	S	1	R	<=0.5	S	<=0.25	S	<=0.25	S	<=1	S	<=0.03	S	S	S	<=1	S
AUSMDU00037304	SRR23726272	SRP426086	PRJNA857543	SAMN33606822	31/7/2018	Blood	6945	12F	334	invasive	non_vaccine_serotype	<=2	S	2	R	<=0.5	S	S	<=0.12	S	S	<=0.12	S	S	<=0.5	S	<=1	S	>1	R	NA	<=0.5	S	1	R	1	S	1	S	<=0.25	S	<=1	S	<=0.03	S	S	S	>8	R
AUSMDU00028551	SRR23726259	SRP426086	PRJNA857543	SAMN33606834	21/4/2019	Blood	6945	12F	334	invasive	non_vaccine_serotype	<=2	S	>2	R	<=0.5	S	S	<=0.12	S	S	<=0.12	S	S	<=0.5	S	<=1	S	>1	R	NA	<=0.5	S	>2	R	1	S	1	S	<=0.25	S	<=1	S	<=0.03	S	S	S	>8	R
AUSMDU00065223	SRR23726325	SRP426086	PRJNA857543	SAMN33606920	27/9/2021	Blood	7438	16F	386	invasive	non_vaccine_serotype	<=2	S	<=0.25	S	<=0.5	S	S	<=0.12	S	S	<=0.12	S	S	1	S	4	S	<=0.12	S	0.12	<=0.5	S	<=0.25	S	1	S	1	S	<=0.25	S	<=1	S	0.5	R	S	I	<=1	S
AUSMDU00027562	SRR23727222	SRP426086	PRJNA857543	SAMN33606363	3/4/2019	Blood	7479	15B/15C	132	invasive	non_vaccine_serotype	8	R	>2	R	2	R	I	2	R	I	2	R	I	>4	R	4	S	>1	R	NA	2	I	>2	R	1	S	0.5	S	1	R	<=1	S	>4	R	R	R	>8	R
AUSMDU00020631	SRR23725906	SRP426086	PRJNA857543	SAMN33606731	2/10/2018	Joint aspirate	7479	15B	132	invasive	non_vaccine_serotype	<=2	S	2	R	<=0.5	S	S	<=0.12	S	S	<=0.12	S	S	<=0.5	S	2	S	<=0.12	S	NA	<=0.5	S	2	R	1	S	1	S	<=0.25	S	<=1	S	0.25	R	S	I	>8	R
AUSMDU00054636	SRR23726321	SRP426086	PRJNA857543	SAMN33606902	1/12/2020	Blood	7479	15B/15C	132	invasive	non_vaccine_serotype	<=2	S	>2	R	<=0.5	S	S	<=0.12	S	S	<=0.12	S	S	<=0.5	S	4	S	<=0.12	S	0.12	<=0.5	S	>2	R	1	S	1	S	<=0.25	S	<=1	S	0.25	R	S	I	>8	R
AUSMDU00030457	SRR23726039	SRP426086	PRJNA857543	SAMN33606717	13/6/2019	Blood	7856	15A	904;9	invasive	non_vaccine_serotype	<=2	S	>2	R	<=0.5	S	S	<=0.12	S	S	<=0.12	S	S	<=0.5	S	4	S	>1	R	NA	<=0.5	S	>2	R	1	S	1	S	<=0.25	S	<=1	S	0.25	R	S	I	>8	R
AUSMDU00037471	SRR23725658	SRP426086	PRJNA857543	SAMN33607246	28/8/2018	Blood	7856	15A	904;9	invasive	non_vaccine_serotype	<=2	S	>2	R	<=0.5	S	S	<=0.12	S	S	<=0.12	S	S	<=0.5	S	4	S	>1	R	NA	<=0.5	S	>2	R	1	S	1	S	<=0.25	S	<=1	S	0.25	R	S	I	>8	R
AUSMDU00037297	SRR23726143	SRP426086	PRJNA857543	SAMN33606686	8/8/2018	Blood	8060	12F	55	invasive	non_vaccine_serotype	<=2	S	<=0.25	S	<=0.5	S	S	<=0.12	S	S	<=0.12	S	S	<=0.5	S	<=1	S	<=0.12	S	NA	<=0.5	S	<=0.25	S	1	S	1	S	<=0.25	S	<=1	S	0.06	S	S	S	<=1	S
AUSMDU00021267	SRR23725997	SRP426086	PRJNA857543	SAMN33606785	16/10/2018	Blood	8060	12F	55	invasive	non_vaccine_serotype	<=2	S	<=0.25	S	<=0.5	S	S	<=0.12	S	S	<=0.12	S	S	<=0.5	S	<=1	S	<=0.12	S	NA	<=0.5	S	<=0.25	S	1	S	0.5	S	<=0.25	S	<=1	S	<=0.03	S	S	S	<=1	S
AUSMDU00027641	SRR23725875	SRP426086	PRJNA857543	SAMN33606789	7/4/2019	Blood	8060	12F	55	invasive	non_vaccine_serotype	<=2	S	<=0.25	S	<=0.5	S	S	<=0.12	S	S	<=0.12	S	S	<=0.5	S	2	S	<=0.12	S	NA	<=0.5	S	<=0.25	S	1	S	1	S	<=0.25	S	<=1	S	0.06	S	S	S	<=1	S
AUSMDU00031882	SRR23725874	SRP426086	PRJNA857543	SAMN33606790	14/7/2019	Blood	8060	12F	55	invasive	non_vaccine_serotype	<=2	S	<=0.25	S	<=0.5	S	S	<=0.12	S	S	<=0.12	S	S	<=0.5	S	2	S	<=0.12	S	0.25	<=0.5	S	<=0.25	S	1	S	1	S	<=0.25	S	<=1	S	<=0.03	S	S	S	<=1	S
AUSMDU00044108	SRR23725864	SRP426086	PRJNA857543	SAMN33606799	7/3/2020	Blood	8060	12F	55	invasive	non_vaccine_serotype	<=2	S	<=0.25	S	<=0.5	S	S	<=0.12	S	S	<=0.12	S	S	<=0.5	S	<=1	S	<=0.12	S	<=0.06	<=0.5	S	<=0.25	S	1	S	0.5	S	<=0.25	S	<=1	S	<=0.03	S	S	S	<=1	S
AUSMDU00026024	SRR23726260	SRP426086	PRJNA857543	SAMN33606833	23/2/2019	Blood	8060	12F	55	invasive	non_vaccine_serotype	<=2	S	<=0.25	S	<=0.5	S	S	<=0.12	S	S	<=0.12	S	S	<=0.5	S	<=1	S	<=0.12	S	NA	<=0.5	S	<=0.25	S	1	S	1	S	<=0.25	S	<=1	S	0.06	S	S	S	<=1	S
AUSMDU00031115	SRR23726108	SRP426086	PRJNA857543	SAMN33606837	24/6/2019	Blood	8060	12F	55	invasive	non_vaccine_serotype	<=2	S	<=0.25	S	<=0.5	S	S	<=0.12	S	S	<=0.12	S	S	<=0.5	S	<=1	S	<=0.12	S	NA	<=0.5	S	<=0.25	S	1	S	1	S	<=0.25	S	<=1	S	0.25	R	S	I	<=1	S
AUSMDU00035266	SRR23726253	SRP426086	PRJNA857543	SAMN33606840	7/9/2019	Blood	8060	12F	55	invasive	non_vaccine_serotype	<=2	S	<=0.25	S	<=0.5	S	S	<=0.12	S	S	<=0.12	S	S	<=0.5	S	2	S	<=0.12	S	0.12	<=0.5	S	<=0.25	S	1	S	1	S	<=0.25	S	<=1	S	<=0.03	S	S	S	<=1	S
AUSMDU00038135	SRR23726252	SRP426086	PRJNA857543	SAMN33606841	6/11/2019	Blood	8060	12F	55	invasive	non_vaccine_serotype	<=2	S	<=0.25	S	<=0.5	S	S	<=0.12	S	S	<=0.12	S	S	<=0.5	S	4	S	<=0.12	S	0.12	<=0.5	S	<=0.25	S	1	S	1	S	<=0.25	S	<=1	S	<=0.03	S	S	S	<=1	S
AUSMDU00039993	SRR23725581	SRP426086	PRJNA857543	SAMN33607118	24/12/2019	Blood	8605	11A	43	invasive	non_vaccine_serotype	<=2	S	>2	R	<=0.5	S	S	<=0.12	S	S	<=0.12	S	S	<=0.5	S	4	S	>1	R	0.25	<=0.5	S	>2	R	1	S	0.5	S	<=0.25	S	<=1	S	0.25	R	S	I	8	R
AUSMDU00037318	SRR23726111	SRP426086	PRJNA857543	SAMN33606854	13/8/2018	Blood	8625	15A	904;9	invasive	non_vaccine_serotype	<=2	S	>2	R	<=0.5	S	S	<=0.12	S	S	<=0.12	S	S	1	S	4	S	>1	R	NA	<=0.5	S	>2	R	>4	R	2	S	<=0.25	S	<=1	S	0.25	R	S	I	>8	R
AUSMDU00022905	SRR23726104	SRP426086	PRJNA857543	SAMN33606858	24/11/2018	Blood	8625	15A	904;9	invasive	non_vaccine_serotype	<=2	S	>2	R	<=0.5	S	S	<=0.12	S	S	<=0.12	S	S	<=0.5	S	4	S	>1	R	NA	<=0.5	S	>2	R	1	S	0.5	S	<=0.25	S	<=1	S	0.25	R	S	I	>8	R
AUSMDU00030929	SRR23726097	SRP426086	PRJNA857543	SAMN33606863	15/6/2019	Blood	8625	15A	904;9	invasive	non_vaccine_serotype	<=2	S	>2	R	<=0.5	S	S	<=0.12	S	S	<=0.12	S	S	1	S	4	S	>1	R	NA	<=0.5	S	>2	R	1	S	1	S	<=0.25	S	<=1	S	0.25	R	S	I	>8	R
AUSMDU00036359	SRR23725723	SRP426086	PRJNA857543	SAMN33607105	3/10/2019	Blood	8625	15A	904;9	invasive	non_vaccine_serotype	<=2	S	>2	R	<=0.5	S	S	<=0.12	S	S	<=0.12	S	S	<=0.5	S	4	S	>1	R	0.12	<=0.5	S	>2	R	1	S	1	S	<=0.25	S	<=1	S	0.25	R	S	I	>8	R
AUSMDU00054023	SRR23725656	SRP426086	PRJNA857543	SAMN33607248	18/11/2020	Blood	8625	15A	904;9	invasive	non_vaccine_serotype	<=2	S	>2	R	<=0.5	S	S	<=0.12	S	S	<=0.12	S	S	<=0.5	S	4	S	>1	R	0.12	<=0.5	S	>2	R	1	S	1	S	<=0.25	S	<=1	S	0.25	R	S	I	>8	R
AUSMDU00072370	SRR23725746	SRP426086	PRJNA857543	SAMN33607455	4/6/2022	Blood	8625	15A	904;9	invasive	non_vaccine_serotype	<=2	S	>2	R	<=0.5	S	S	<=0.12	S	S	<=0.12	S	S	<=0.5	S	4	S	>1	R	0.12	<=0.5	S	>2	R	1	S	1	S	<=0.25	S	<=1	S	0.25	R	S	I	>8	R
AUSMDU00062519	SRR23727399	SRP426086	PRJNA857543	SAMN33606294	30/6/2021	Blood	8711	15B	11	invasive	non_vaccine_serotype	NA	NA	NA	NA	<=0.5	S	S	<=0.12	S	S	<=0.12	S	S	<=0.5	S	4	S	<=0.12	S	NA	<=0.5	S	<=0.25	S	1	S	1	S	<=0.25	S	<=1	S	<=0.03	S	S	S	<=1	S
AUSMDU00055335	SRR23727508	SRP426086	PRJNA857543	SAMN33606302	29/12/2020	Blood	8711	15C	11	invasive	non_vaccine_serotype	NA	NA	NA	NA	<=0.5	S	S	<=0.12	S	S	<=0.12	S	S	<=0.5	S	2	S	<=0.12	S	NA	<=0.5	S	<=0.25	S	1	S	0.5	S	<=0.25	S	<=1	S	<=0.03	S	S	S	<=1	S
AUSMDU00045367	SRR23725975	SRP426086	PRJNA857543	SAMN33606890	17/4/2020	Blood	8711	15B	11	invasive	non_vaccine_serotype	<=2	S	<=0.25	S	<=0.5	S	S	<=0.12	S	S	<=0.12	S	S	<=0.5	S	4	S	<=0.12	S	0.25	<=0.5	S	<=0.25	S	1	S	1	S	<=0.25	S	<=1	S	<=0.03	S	S	S	<=1	S
AUSMDU00065172	SRR23725966	SRP426086	PRJNA857543	SAMN33606898	23/9/2021	Blood	8711	15B	11	invasive	non_vaccine_serotype	<=2	S	<=0.25	S	<=0.5	S	S	<=0.12	S	S	<=0.12	S	S	<=0.5	S	4	S	<=0.12	S	0.12	<=0.5	S	<=0.25	S	1	S	1	S	<=0.25	S	<=1	S	<=0.03	S	S	S	<=1	S
AUSMDU00062118	SRR23727371	SRP426086	PRJNA857543	SAMN33606339	25/6/2021	Blood	8969	06D	76	invasive	non_vaccine_serotype	NA	NA	NA	NA	<=0.5	S	S	<=0.12	S	S	<=0.12	S	S	<=0.5	S	4	S	<=0.12	S	NA	<=0.5	S	<=0.25	S	1	S	1	S	<=0.25	S	<=1	S	<=0.03	S	S	S	<=1	S
AUSMDU00037291	SRR23725927	SRP426086	PRJNA857543	SAMN33606620	3/8/2018	Blood	8969	06C	76	invasive	non_vaccine_serotype	<=2	S	<=0.25	S	<=0.5	S	S	<=0.12	S	S	<=0.12	S	S	<=0.5	S	2	S	<=0.12	S	NA	<=0.5	S	<=0.25	S	1	S	1	S	<=0.25	S	<=1	S	<=0.03	S	S	S	<=1	S
AUSMDU00039069	SRR23726176	SRP426086	PRJNA857543	SAMN33606649	6/12/2019	Blood	8969	06C	76	invasive	non_vaccine_serotype	<=2	S	<=0.25	S	<=0.5	S	S	<=0.12	S	S	<=0.12	S	S	<=0.5	S	2	S	<=0.12	S	<=0.06	<=0.5	S	<=0.25	S	1	S	1	S	<=0.25	S	<=1	S	<=0.03	S	S	S	<=1	S
AUSMDU00044927	SRR23725676	SRP426086	PRJNA857543	SAMN33607230	4/4/2020	Blood	8969	06C	76	invasive	non_vaccine_serotype	<=2	S	<=0.25	S	<=0.5	S	S	<=0.12	S	S	<=0.12	S	S	<=0.5	S	4	S	<=0.12	S	0.12	<=0.5	S	<=0.25	S	1	S	1	S	<=0.25	S	<=1	S	<=0.03	S	S	S	<=1	S
AUSMDU00026628	SRR23725787	SRP426086	PRJNA857543	SAMN33607332	9/3/2019	Blood	8969	06C	76	invasive	non_vaccine_serotype	<=2	S	<=0.25	S	<=0.5	S	S	<=0.12	S	S	<=0.12	S	S	<=0.5	S	2	S	<=0.12	S	NA	<=0.5	S	<=0.25	S	1	S	1	S	<=0.25	S	<=1	S	0.06	S	S	S	<=1	S
AUSMDU00031973	SRR23725619	SRP426086	PRJNA857543	SAMN33607348	16/7/2019	Blood	9107	35F	36	invasive	non_vaccine_serotype	<=2	S	2	R	<=0.5	S	S	<=0.12	S	S	<=0.12	S	S	<=0.5	S	2	S	1	R	0.12	<=0.5	S	1	R	1	S	1	S	<=0.25	S	<=1	S	0.06	S	S	S	<=1	S
AUSMDU00059083	SRR23727505	SRP426086	PRJNA857543	SAMN33606305	31/3/2021	Blood	9667	16F	16;49;46	invasive	non_vaccine_serotype	NA	NA	NA	NA	<=0.5	S	S	<=0.12	S	S	<=0.12	S	S	<=0.5	S	4	S	<=0.12	S	NA	<=0.5	S	<=0.25	S	1	S	1	S	<=0.25	S	<=1	S	<=0.03	S	S	S	<=1	S
AUSMDU00036273	SRR23727226	SRP426086	PRJNA857543	SAMN33606360	2/10/2019	Blood	10120	09V	6	invasive	vaccine_serotype	8	R	>2	R	2	R	I	2	R	I	2	R	I	>4	R	4	S	>1	R	0.12	2	I	>2	R	1	S	0.5	S	1	R	<=1	S	4	R	I	R	>8	R
AUSMDU00040025	SRR23727225	SRP426086	PRJNA857543	SAMN33606361	2/1/2020	Blood	10120	09V	6	invasive	vaccine_serotype	8	R	>2	R	2	R	I	1	I	S	1	I	S	>4	R	4	S	>1	R	<=0.06	1	S	>2	R	1	S	0.5	S	0.5	I	<=1	S	2	R	S	R	>8	R
AUSMDU00023626	SRR23727336	SRP426086	PRJNA857543	SAMN33606514	11/12/2018	Blood	10199	34	45	invasive	non_vaccine_serotype	<=2	S	<=0.25	S	<=0.5	S	S	<=0.12	S	S	<=0.12	S	S	<=0.5	S	2	S	<=0.12	S	NA	<=0.5	S	<=0.25	S	1	S	1	S	<=0.25	S	<=1	S	<=0.03	S	S	S	<=1	S
AUSMDU00064497	SRR23726326	SRP426086	PRJNA857543	SAMN33606919	2/9/2021	Blood	10475	16F	16;49;46	invasive	non_vaccine_serotype	<=2	S	<=0.25	S	<=0.5	S	S	<=0.12	S	S	<=0.12	S	S	<=0.5	S	4	S	<=0.12	S	0.12	<=0.5	S	<=0.25	S	1	S	1	S	<=0.25	S	<=1	S	<=0.03	S	S	S	<=1	S
AUSMDU00066751	SRR23726233	SRP426086	PRJNA857543	SAMN33606922	2/12/2021	Blood	10475	16F	16;49;46	invasive	non_vaccine_serotype	<=2	S	<=0.25	S	<=0.5	S	S	<=0.12	S	S	<=0.12	S	S	<=0.5	S	2	S	<=0.12	S	<=0.06	<=0.5	S	<=0.25	S	1	S	0.5	S	<=0.25	S	<=1	S	<=0.03	S	S	S	<=1	S
AUSMDU00035088	SRR23725686	SRP426086	PRJNA857543	SAMN33607159	2/9/2019	Blood	11063	23A	7	invasive	non_vaccine_serotype	<=2	S	<=0.25	S	<=0.5	S	S	<=0.12	S	S	<=0.12	S	S	<=0.5	S	2	S	<=0.12	S	0.12	<=0.5	S	<=0.25	S	<=0.5	S	1	S	<=0.25	S	<=1	S	<=0.03	S	S	S	<=1	S
AUSMDU00037464	SRR23725680	SRP426086	PRJNA857543	SAMN33607176	25/8/2018	Blood	11063	23A	7	invasive	non_vaccine_serotype	<=2	S	<=0.25	S	<=0.5	S	S	<=0.12	S	S	<=0.12	S	S	<=0.5	S	2	S	<=0.12	S	NA	<=0.5	S	<=0.25	S	1	S	1	S	<=0.25	S	<=1	S	<=0.03	S	S	S	<=1	S
AUSMDU00060468	SRR23727375	SRP426086	PRJNA857543	SAMN33606335	6/5/2021	Blood	11558	22F	19	invasive	non_vaccine_serotype	NA	NA	NA	NA	<=0.5	S	S	<=0.12	S	S	<=0.12	S	S	<=0.5	S	2	S	<=0.12	S	NA	<=0.5	S	<=0.25	S	1	S	1	S	<=0.25	S	<=1	S	<=0.03	S	S	S	<=1	S
AUSMDU00063632	SRR23727238	SRP426086	PRJNA857543	SAMN33606350	20/7/2021	Blood	11558	22F	19	invasive	non_vaccine_serotype	NA	NA	NA	NA	<=0.5	S	S	<=0.12	S	S	<=0.12	S	S	<=0.5	S	4	S	<=0.12	S	NA	<=0.5	S	<=0.25	S	1	S	0.5	S	<=0.25	S	<=1	S	<=0.03	S	S	S	<=1	S
AUSMDU00029858	SRR23726099	SRP426086	PRJNA857543	SAMN33606885	26/5/2019	Blood	11558	22F	19	invasive	non_vaccine_serotype	<=2	S	<=0.25	S	<=0.5	S	S	<=0.12	S	S	<=0.12	S	S	<=0.5	S	2	S	<=0.12	S	NA	<=0.5	S	<=0.25	S	1	S	1	S	<=0.25	S	<=1	S	<=0.03	S	S	S	<=1	S
AUSMDU00032075	SRR23725972	SRP426086	PRJNA857543	SAMN33606892	15/7/2019	Blood	11558	22F	19	invasive	non_vaccine_serotype	<=2	S	<=0.25	S	<=0.5	S	S	<=0.12	S	S	<=0.12	S	S	<=0.5	S	2	S	<=0.12	S	<=0.06	<=0.5	S	<=0.25	S	1	S	0.5	S	<=0.25	S	<=1	S	<=0.03	S	S	S	<=1	S
AUSMDU00036548	SRR23725604	SRP426086	PRJNA857543	SAMN33607081	3/7/2018	Blood	11558	22F	19	invasive	non_vaccine_serotype	<=2	S	<=0.25	S	<=0.5	S	S	<=0.12	S	S	<=0.12	S	S	<=0.5	S	4	S	<=0.12	S	NA	<=0.5	S	<=0.25	S	1	S	1	S	<=0.25	S	<=1	S	<=0.03	S	S	S	<=1	S
AUSMDU00031331	SRR23725567	SRP426086	PRJNA857543	SAMN33607130	4/7/2019	Blood	11558	22F	19	invasive	non_vaccine_serotype	<=2	S	<=0.25	S	<=0.5	S	S	<=0.12	S	S	<=0.12	S	S	<=0.5	S	2	S	<=0.12	S	NA	<=0.5	S	<=0.25	S	1	S	1	S	<=0.25	S	<=1	S	<=0.03	S	S	S	<=1	S
AUSMDU00072379	SRR23725744	SRP426086	PRJNA857543	SAMN33607457	5/6/2022	Blood	11558	22F	19	invasive	non_vaccine_serotype	<=2	S	<=0.25	S	<=0.5	S	S	<=0.12	S	S	<=0.12	S	S	<=0.5	S	2	S	<=0.12	S	0.25	<=0.5	S	<=0.25	S	1	S	1	S	<=0.25	S	<=1	S	<=0.03	S	S	S	<=1	S
AUSMDU00073644	SRR23725828	SRP426086	PRJNA857543	SAMN33607496	27/6/2022	Blood	11558	22F	19	invasive	non_vaccine_serotype	<=2	S	<=0.25	S	<=0.5	S	S	<=0.12	S	S	<=0.12	S	S	<=0.5	S	2	S	<=0.12	S	0.12	<=0.5	S	<=0.25	S	1	S	0.5	S	<=0.25	S	<=1	S	<=0.03	S	S	S	<=1	S
AUSMDU00021885	SRR23726241	SRP426086	PRJNA857543	SAMN33606935	30/10/2018	Blood	11838	23B	7	invasive	non_vaccine_serotype	<=2	S	<=0.25	S	<=0.5	S	S	<=0.12	S	S	<=0.12	S	S	<=0.5	S	<=1	S	<=0.12	S	NA	<=0.5	S	<=0.25	S	1	S	1	S	<=0.25	S	<=1	S	<=0.03	S	S	S	<=1	S
AUSMDU00070338	SRR23725383	SRP426086	PRJNA857543	SAMN33607411	20/4/2022	Blood	11859	23A	5	invasive	non_vaccine_serotype	<=2	S	<=0.25	S	<=0.5	S	S	<=0.12	S	S	<=0.12	S	S	<=0.5	S	4	S	<=0.12	S	0.25	<=0.5	S	<=0.25	S	1	S	1	S	<=0.25	S	<=1	S	0.25	R	S	I	<=1	S
AUSMDU00030115	SRR23727273	SRP426086	PRJNA857543	SAMN33606236	28/5/2019	Blood	11921	09V	6	invasive	vaccine_serotype	4	I	NA	NA	2	R	I	1	I	S	1	I	S	>4	R	4	S	<=0.12	S	NA	<=0.5	S	>2	R	1	S	1	S	0.5	I	<=1	S	2	R	S	R	>8	R
AUSMDU00057938	SRR23726003	SRP426086	PRJNA857543	SAMN33606780	2/3/2021	Blood	11922	17F	10	invasive	non_vaccine_serotype	<=2	S	NA	NA	<=0.5	S	S	0.25	S	S	0.25	S	S	1	S	4	S	<=0.12	S	NA	<=0.5	S	<=0.25	S	1	S	1	S	<=0.25	S	<=1	S	0.25	R	S	I	>8	R
AUSMDU00019447	SRR23726318	SRP426086	PRJNA857543	SAMN33606924	30/8/2018	Blood	11922	17F	10	invasive	non_vaccine_serotype	<=2	S	<=0.25	S	<=0.5	S	S	0.25	S	S	0.25	S	S	1	S	2	S	<=0.12	S	NA	<=0.5	S	<=0.25	S	1	S	1	S	<=0.25	S	<=1	S	0.12	R	S	I	>8	R
AUSMDU00031361	SRR23725570	SRP426086	PRJNA857543	SAMN33607128	2/7/2019	Blood	12037	22F	19	invasive	non_vaccine_serotype	<=2	S	<=0.25	S	<=0.5	S	S	<=0.12	S	S	<=0.12	S	S	<=0.5	S	2	S	<=0.12	S	NA	<=0.5	S	<=0.25	S	1	S	1	S	<=0.25	S	<=1	S	<=0.03	S	S	S	<=1	S
AUSMDU00072388	SRR23725612	SRP426086	PRJNA857543	SAMN33607460	2/6/2022	Blood	12037	22F	19	invasive	non_vaccine_serotype	<=2	S	<=0.25	S	<=0.5	S	S	<=0.12	S	S	<=0.12	S	S	<=0.5	S	2	S	<=0.12	S	0.12	<=0.5	S	<=0.25	S	1	S	0.5	S	<=0.25	S	<=1	S	<=0.03	S	S	S	<=1	S
AUSMDU00021358	SRR23726088	SRP426086	PRJNA857543	SAMN33606942	16/10/2018	Blood	12461	19A	904;9	invasive	vaccine_serotype	<=2	S	>2	R	<=0.5	S	S	<=0.12	S	S	0.25	S	S	<=0.5	S	4	S	>1	R	NA	<=0.5	S	>2	R	1	S	1	S	<=0.25	S	<=1	S	0.25	R	S	I	>8	R
AUSMDU00030496	SRR23727227	SRP426086	PRJNA857543	SAMN33606359	14/6/2019	Blood	13387	06E	23	invasive	non_vaccine_serotype	8	R	>2	R	2	R	I	2	R	I	2	R	I	>4	R	16	R	<=0.12	S	NA	1	S	>2	R	1	S	1	S	1	R	<=1	S	2	R	S	R	>8	R
AUSMDU00058561	SRR23726042	SRP426086	PRJNA857543	SAMN33606713	17/3/2021	Blood	13456	12F	26	invasive	non_vaccine_serotype	<=2	S	NA	NA	<=0.5	S	S	<=0.12	S	S	0.25	S	S	<=0.5	S	16	R	<=0.12	S	NA	<=0.5	S	<=0.25	S	2	S	1	S	<=0.25	S	<=1	S	0.25	R	S	I	>8	R
AUSMDU00038598	SRR23726277	SRP426086	PRJNA857543	SAMN33606798	25/11/2019	Blood	13456	12F	26	invasive	non_vaccine_serotype	<=2	S	<=0.25	S	<=0.5	S	S	<=0.12	S	S	0.25	S	S	<=0.5	S	16	R	<=0.12	S	0.12	<=0.5	S	<=0.25	S	1	S	1	S	<=0.25	S	<=1	S	0.25	R	S	I	>8	R
AUSMDU00032057	SRR23725909	SRP426086	PRJNA857543	SAMN33606728	14/7/2019	Blood	13708	09N	16;49;46	invasive	non_vaccine_serotype	<=2	S	<=0.25	S	<=0.5	S	S	<=0.12	S	S	<=0.12	S	S	<=0.5	S	4	S	<=0.12	S	0.12	<=0.5	S	<=0.25	S	1	S	1	S	<=0.25	S	<=1	S	<=0.03	S	S	S	<=1	S
AUSMDU00066702	SRR23726017	SRP426086	PRJNA857543	SAMN33606766	30/11/2021	Blood	13708	09N	16;49;46	invasive	non_vaccine_serotype	<=2	S	<=0.25	S	<=0.5	S	S	<=0.12	S	S	<=0.12	S	S	<=0.5	S	4	S	<=0.12	S	0.12	<=0.5	S	<=0.25	S	1	S	1	S	<=0.25	S	<=1	S	<=0.03	S	S	S	<=1	S
AUSMDU00028594	SRR23726226	SRP426086	PRJNA857543	SAMN33606950	24/4/2019	Blood	14746	23B/23F	7	invasive	non_vaccine_serotype	<=2	S	<=0.25	S	<=0.5	S	S	<=0.12	S	S	<=0.12	S	S	<=0.5	S	<=1	S	<=0.12	S	NA	<=0.5	S	<=0.25	S	2	S	2	S	<=0.25	S	<=1	S	<=0.03	S	S	S	<=1	S
AUSMDU00065753	SRR23725998	SRP426086	PRJNA857543	SAMN33606784	23/10/2021	Blood	15079	10A	36	invasive	non_vaccine_serotype	<=2	S	<=0.25	S	<=0.5	S	S	<=0.12	S	S	<=0.12	S	S	<=0.5	S	4	S	<=0.12	S	0.12	<=0.5	S	<=0.25	S	1	S	1	S	<=0.25	S	<=1	S	<=0.03	S	S	S	<=1	S
AUSMDU00067533	SRR23725631	SRP426086	PRJNA857543	SAMN33607357	14/1/2022	Blood	15115	06C	10	invasive	non_vaccine_serotype	<=2	S	>2	R	2	R	I	1	I	S	1	I	S	>4	R	8	R	>1	R	0.12	<=0.5	S	>2	R	1	S	1	S	0.5	I	<=1	S	2	R	S	R	>8	R
AUSMDU00032693	SRR23727353	SRP426086	PRJNA857543	SAMN33606434	1/8/2019	Blood	16161	18C	43	invasive	vaccine_serotype	<=2	S	2	R	<=0.5	S	S	<=0.12	S	S	<=0.12	S	S	<=0.5	S	2	S	<=0.12	S	0.12	<=0.5	S	2	R	1	S	0.5	S	<=0.25	S	<=1	S	<=0.03	S	S	S	>8	R
AUSMDU00030275	SRR23725408	SRP426086	PRJNA857543	SAMN33607299	29/5/2019	Blood	17362	33A	3	invasive	non_vaccine_serotype	<=2	S	<=0.25	S	<=0.5	S	S	<=0.12	S	S	<=0.12	S	S	<=0.5	S	2	S	<=0.12	S	NA	<=0.5	S	<=0.25	S	1	S	1	S	<=0.25	S	<=1	S	<=0.03	S	S	S	<=1	S
AUSMDU00047055	SRR23726291	SRP426086	PRJNA857543	SAMN33606605	15/6/2020	Blood	17363	34	45	invasive	non_vaccine_serotype	<=2	S	<=0.25	S	<=0.5	S	S	<=0.12	S	S	<=0.12	S	S	<=0.5	S	2	S	<=0.12	S	0.12	<=0.5	S	<=0.25	S	1	S	0.5	S	<=0.25	S	<=1	S	<=0.03	S	S	S	<=1	S
AUSMDU00029062	SRR23726304	SRP426086	PRJNA857543	SAMN33607017	9/5/2019	Blood	17368	19F	44	invasive	vaccine_serotype	<=2	S	>2	R	<=0.5	S	S	<=0.12	S	S	<=0.12	S	S	<=0.5	S	4	S	>1	R	NA	<=0.5	S	>2	R	>4	R	1	S	<=0.25	S	4	R	0.06	S	S	S	>8	R
AUSMDU00020182	SRR23725418	SRP426086	PRJNA857543	SAMN33607291	21/9/2018	Blood	17505	33A	3	invasive	non_vaccine_serotype	<=2	S	<=0.25	S	<=0.5	S	S	<=0.12	S	S	<=0.12	S	S	<=0.5	S	2	S	<=0.12	S	NA	<=0.5	S	<=0.25	S	1	S	0.5	S	<=0.25	S	<=1	S	<=0.03	S	S	S	<=1	S
AUSMDU00021362	SRR23726007	SRP426086	PRJNA857543	SAMN33606775	18/10/2018	Cerebro spinal fluid	17508	10A	36	invasive	non_vaccine_serotype	<=2	S	<=0.25	S	<=0.5	S	S	<=0.12	S	S	<=0.12	S	S	<=0.5	S	<=1	S	<=0.12	S	NA	<=0.5	S	<=0.25	S	1	S	1	S	<=0.25	S	<=1	S	0.12	R	S	I	<=1	S
AUSMDU00022049	SRR23726151	SRP426086	PRJNA857543	SAMN33606675	3/11/2018	Blood	17509	07F	15	invasive	vaccine_serotype	<=2	S	<=0.25	S	<=0.5	S	S	<=0.12	S	S	<=0.12	S	S	<=0.5	S	<=1	S	<=0.12	S	NA	<=0.5	S	<=0.25	S	1	S	1	S	<=0.25	S	<=1	S	<=0.03	S	S	S	<=1	S
AUSMDU00022108	SRR23726187	SRP426086	PRJNA857543	SAMN33606554	10/11/2018	Blood	17510	06C	284	invasive	non_vaccine_serotype	<=2	S	<=0.25	S	<=0.5	S	S	<=0.12	S	S	<=0.12	S	S	<=0.5	S	<=1	S	<=0.12	S	NA	<=0.5	S	<=0.25	S	<=0.5	S	<=0.25	S	<=0.25	S	<=1	S	<=0.03	S	S	S	<=1	S
AUSMDU00026332	SRR23726001	SRP426086	PRJNA857543	SAMN33606566	1/3/2019	Blood	17511	06C	13	invasive	non_vaccine_serotype	<=2	S	<=0.25	S	<=0.5	S	S	<=0.12	S	S	<=0.12	S	S	<=0.5	S	2	S	<=0.12	S	NA	<=0.5	S	<=0.25	S	1	S	1	S	<=0.25	S	<=1	S	<=0.03	S	S	S	<=1	S
AUSMDU00026397	SRR23725857	SRP426086	PRJNA857543	SAMN33606805	5/3/2019	Blood	17512	17F	16;49;46	invasive	non_vaccine_serotype	<=2	S	<=0.25	S	<=0.5	S	S	<=0.12	S	S	<=0.12	S	S	<=0.5	S	2	S	<=0.12	S	NA	<=0.5	S	<=0.25	S	1	S	0.5	S	<=0.25	S	<=1	S	<=0.03	S	S	S	<=1	S
AUSMDU00030412	SRR23726118	SRP426086	PRJNA857543	SAMN33606849	10/6/2019	Blood	17513	19F	16;49;46	invasive	vaccine_serotype	<=2	S	<=0.25	S	<=0.5	S	S	<=0.12	S	S	<=0.12	S	S	<=0.5	S	2	S	<=0.12	S	NA	<=0.5	S	<=0.25	S	1	S	1	S	<=0.25	S	<=1	S	<=0.03	S	S	S	<=1	S
AUSMDU00031329	SRR23725981	SRP426086	PRJNA857543	SAMN33606883	5/7/2019	Blood	17514	15B	11	invasive	non_vaccine_serotype	<=2	S	<=0.25	S	<=0.5	S	S	<=0.12	S	S	<=0.12	S	S	<=0.5	S	2	S	<=0.12	S	NA	<=0.5	S	<=0.25	S	1	S	1	S	<=0.25	S	<=1	S	<=0.03	S	S	S	<=1	S
AUSMDU00034943	SRR23726332	SRP426086	PRJNA857543	SAMN33606913	28/8/2019	Blood	17515	16F	16;49;46	invasive	non_vaccine_serotype	<=2	S	<=0.25	S	<=0.5	S	S	<=0.12	S	S	<=0.12	S	S	<=0.5	S	2	S	<=0.12	S	0.12	<=0.5	S	<=0.25	S	1	S	1	S	<=0.25	S	<=1	S	<=0.03	S	S	S	<=1	S
AUSMDU00035682	SRR23726219	SRP426086	PRJNA857543	SAMN33606956	13/9/2019	Blood	17516	19A	5	invasive	vaccine_serotype	<=2	S	<=0.25	S	<=0.5	S	S	0.5	S	S	0.5	S	S	2	I	4	S	<=0.12	S	0.12	<=0.5	S	<=0.25	S	1	S	1	S	0.5	I	<=1	S	1	R	S	I	<=1	S
AUSMDU00061240	SRR23727239	SRP426086	PRJNA857543	SAMN33606349	3/6/2021	Blood	17517	19F	119	invasive	vaccine_serotype	NA	NA	NA	NA	<=0.5	S	S	<=0.12	S	S	<=0.12	S	S	<=0.5	S	4	S	<=0.12	S	NA	<=0.5	S	<=0.25	S	1	S	1	S	<=0.25	S	<=1	S	<=0.03	S	S	S	<=1	S
AUSMDU00035783	SRR23726289	SRP426086	PRJNA857543	SAMN33607034	20/9/2019	Blood	17517	19F	119	invasive	vaccine_serotype	<=2	S	<=0.25	S	<=0.5	S	S	<=0.12	S	S	<=0.12	S	S	<=0.5	S	4	S	<=0.12	S	0.12	<=0.5	S	<=0.25	S	1	S	1	S	<=0.25	S	<=1	S	<=0.03	S	S	S	<=1	S
AUSMDU00040675	SRR23726330	SRP426086	PRJNA857543	SAMN33606915	19/1/2020	Blood	17518	16F	16;49;46	invasive	non_vaccine_serotype	<=2	S	<=0.25	S	<=0.5	S	S	<=0.12	S	S	<=0.12	S	S	<=0.5	S	4	S	<=0.12	S	0.5	<=0.5	S	<=0.25	S	1	S	1	S	<=0.25	S	<=1	S	<=0.03	S	S	S	<=1	S
AUSMDU00055081	SRR23725780	SRP426086	PRJNA857543	SAMN33607339	27/12/2020	Blood	17518	16F	16;49;46	invasive	non_vaccine_serotype	<=2	S	<=0.25	S	<=0.5	S	S	<=0.12	S	S	<=0.12	S	S	<=0.5	S	4	S	<=0.12	S	0.12	<=0.5	S	<=0.25	S	1	S	1	S	<=0.25	S	<=1	S	<=0.03	S	S	S	<=1	S
AUSMDU00054458	SRR23726065	SRP426086	PRJNA857543	SAMN33606983	3/12/2020	Blood	17519	23B1	5	invasive	non_vaccine_serotype	<=2	S	<=0.25	S	<=0.5	S	S	<=0.12	S	S	<=0.12	S	S	<=0.5	S	4	S	<=0.12	S	0.12	<=0.5	S	<=0.25	S	1	S	1	S	<=0.25	S	<=1	S	0.12	R	S	I	<=1	S
AUSMDU00054633	SRR23726234	SRP426086	PRJNA857543	SAMN33606941	5/12/2020	Blood	17520	23B	7	invasive	non_vaccine_serotype	<=2	S	<=0.25	S	<=0.5	S	S	<=0.12	S	S	<=0.12	S	S	<=0.5	S	4	S	<=0.12	S	0.12	<=0.5	S	<=0.25	S	1	S	1	S	<=0.25	S	<=1	S	<=0.03	S	S	S	<=1	S
AUSMDU00048031	SRR23725653	SRP426086	PRJNA857543	SAMN33607250	12/7/2020	Blood	17522	15B	323	invasive	non_vaccine_serotype	<=2	S	<=0.25	S	<=0.5	S	S	<=0.12	S	S	<=0.12	S	S	<=0.5	S	4	S	<=0.12	S	0.12	<=0.5	S	<=0.25	S	1	S	1	S	<=0.25	S	<=1	S	<=0.03	S	S	S	<=1	S
AUSMDU00060052	SRR23727501	SRP426086	PRJNA857543	SAMN33606309	26/4/2021	Blood	17523	23A	7	invasive	non_vaccine_serotype	NA	NA	NA	NA	<=0.5	S	S	<=0.12	S	S	<=0.12	S	S	<=0.5	S	<=1	S	<=0.12	S	NA	<=0.5	S	<=0.25	S	1	S	1	S	<=0.25	S	<=1	S	<=0.03	S	S	S	<=1	S
AUSMDU00060360	SRR23727520	SRP426086	PRJNA857543	SAMN33606291	4/5/2021	Blood	17524	10A	36	invasive	non_vaccine_serotype	NA	NA	NA	NA	<=0.5	S	S	<=0.12	S	S	<=0.12	S	S	<=0.5	S	4	S	<=0.12	S	NA	<=0.5	S	<=0.25	S	1	S	1	S	<=0.25	S	<=1	S	<=0.03	S	S	S	<=1	S
AUSMDU00060790	SRR23726152	SRP426086	PRJNA857543	SAMN33606674	21/5/2021	Blood	17525	11A	6	invasive	non_vaccine_serotype	<=2	S	NA	NA	1	I	S	0.5	S	S	1	I	S	4	R	4	S	<=0.12	S	NA	<=0.5	S	<=0.25	S	1	S	1	S	<=0.25	S	<=1	S	0.5	R	S	I	<=1	S
AUSMDU00063263	SRR23727522	SRP426086	PRJNA857543	SAMN33606288	21/7/2021	Blood	17527	09N	16;49;46	invasive	non_vaccine_serotype	NA	NA	NA	NA	<=0.5	S	S	<=0.12	S	S	<=0.12	S	S	<=0.5	S	4	S	<=0.12	S	NA	<=0.5	S	<=0.25	S	1	S	1	S	<=0.25	S	<=1	S	<=0.03	S	S	S	<=1	S
AUSMDU00064950	SRR23725405	SRP426086	PRJNA857543	SAMN33607300	29/8/2021	Blood	17528	23A	7	invasive	non_vaccine_serotype	<=2	S	<=0.25	S	<=0.5	S	S	<=0.12	S	S	<=0.12	S	S	<=0.5	S	4	S	<=0.12	S	0.12	<=0.5	S	<=0.25	S	1	S	1	S	<=0.25	S	<=1	S	<=0.03	S	S	S	<=1	S
AUSMDU00030070	SRR23726296	SRP426086	PRJNA857543	SAMN33607022	30/5/2019	Blood	17529	33A	3	invasive	non_vaccine_serotype	<=2	S	>2	R	<=0.5	S	S	<=0.12	S	S	<=0.12	S	S	<=0.5	S	4	S	>1	R	NA	<=0.5	S	>2	R	1	S	0.5	S	<=0.25	S	<=1	S	<=0.03	S	S	S	<=1	S
AUSMDU00036762	SRR23725399	SRP426086	PRJNA857543	SAMN33607286	19/7/2018	Blood	17529	33A	3	invasive	non_vaccine_serotype	<=2	S	>2	R	<=0.5	S	S	<=0.12	S	S	<=0.12	S	S	<=0.5	S	4	S	0.5	I	NA	<=0.5	S	>2	R	1	S	0.5	S	<=0.25	S	<=1	S	<=0.03	S	S	S	<=1	S
AUSMDU00055241	SRR23725803	SRP426086	PRJNA857543	SAMN33607316	28/12/2020	Blood	17529	33A	3	invasive	non_vaccine_serotype	<=2	S	>2	R	<=0.5	S	S	<=0.12	S	S	<=0.12	S	S	<=0.5	S	4	S	>1	R	0.12	<=0.5	S	>2	R	1	S	1	S	<=0.25	S	<=1	S	<=0.03	S	S	S	<=1	S
AUSMDU00019946	SRR23726339	SRP426086	PRJNA857543	SAMN33606907	13/9/2018	Blood	17530	16F	16;49;46	invasive	non_vaccine_serotype	<=2	S	<=0.25	S	<=0.5	S	S	<=0.12	S	S	<=0.12	S	S	<=0.5	S	2	S	<=0.12	S	NA	<=0.5	S	<=0.25	S	1	S	1	S	<=0.25	S	<=1	S	0.25	R	S	I	<=1	S
AUSMDU00020583	SRR23726276	SRP426086	PRJNA857543	SAMN33606819	2/10/2018	Blood	17531	19A	4	invasive	vaccine_serotype	<=2	S	<=0.25	S	<=0.5	S	S	<=0.12	S	S	<=0.12	S	S	<=0.5	S	<=1	S	<=0.12	S	NA	<=0.5	S	<=0.25	S	1	S	0.5	S	<=0.25	S	<=1	S	<=0.03	S	S	S	<=1	S
AUSMDU00037842	SRR23726067	SRP426086	PRJNA857543	SAMN33606962	4/11/2019	Blood	17531	19A	4	invasive	vaccine_serotype	<=2	S	<=0.25	S	<=0.5	S	S	<=0.12	S	S	<=0.12	S	S	<=0.5	S	2	S	<=0.12	S	0.12	<=0.5	S	<=0.25	S	1	S	0.5	S	<=0.25	S	<=1	S	<=0.03	S	S	S	<=1	S
AUSMDU00051781	SRR23726081	SRP426086	PRJNA857543	SAMN33606970	24/9/2020	blood	17531	19A	4	invasive	vaccine_serotype	<=2	S	<=0.25	S	<=0.5	S	S	<=0.12	S	S	<=0.12	S	S	<=0.5	S	4	S	<=0.12	S	0.12	<=0.5	S	<=0.25	S	1	S	1	S	<=0.25	S	<=1	S	<=0.03	S	S	S	<=1	S
AUSMDU00021336	SRR23725508	SRP426086	PRJNA857543	SAMN33607269	14/10/2018	Blood	17532	23F	NA	invasive	vaccine_serotype	<=2	S	2	R	<=0.5	S	S	<=0.12	S	S	0.25	S	S	1	S	2	S	<=0.12	S	NA	<=0.5	S	2	R	1	S	1	S	<=0.25	S	<=1	S	0.5	R	S	I	>8	R
AUSMDU00021612	SRR23727228	SRP426086	PRJNA857543	SAMN33606358	29/10/2018	Blood	17533	06C	29	invasive	non_vaccine_serotype	16	R	<=0.25	S	<=0.5	S	S	<=0.12	S	S	<=0.12	S	S	<=0.5	S	<=1	S	<=0.12	S	NA	<=0.5	S	<=0.25	S	1	S	0.5	S	<=0.25	S	<=1	S	<=0.03	S	S	S	<=1	S
AUSMDU00021880	SRR23725724	SRP426086	PRJNA857543	SAMN33607104	27/10/2018	Blood	17534	22F	19	invasive	non_vaccine_serotype	<=2	S	<=0.25	S	<=0.5	S	S	<=0.12	S	S	<=0.12	S	S	<=0.5	S	<=1	S	<=0.12	S	NA	<=0.5	S	<=0.25	S	1	S	0.5	S	<=0.25	S	<=1	S	<=0.03	S	S	S	<=1	S
AUSMDU00028573	SRR23725911	SRP426086	PRJNA857543	SAMN33606640	25/4/2019	Blood	17535	06C	13	invasive	non_vaccine_serotype	<=2	S	<=0.25	S	<=0.5	S	S	<=0.12	S	S	<=0.12	S	S	<=0.5	S	4	S	<=0.12	S	NA	<=0.5	S	<=0.25	S	1	S	1	S	<=0.25	S	<=1	S	<=0.03	S	S	S	<=1	S
AUSMDU00031705	SRR23726142	SRP426086	PRJNA857543	SAMN33606687	12/7/2019	Blood	17536	09L	972	invasive	non_vaccine_serotype	<=2	S	<=0.25	S	<=0.5	S	S	<=0.12	S	S	<=0.12	S	S	<=0.5	S	4	S	<=0.12	S	0.12	<=0.5	S	<=0.25	S	1	S	1	S	<=0.25	S	<=1	S	<=0.03	S	S	S	<=1	S
AUSMDU00035774	SRR23725437	SRP426086	PRJNA857543	SAMN33607218	20/9/2019	Blood	17537	23B	7	invasive	non_vaccine_serotype	<=2	S	<=0.25	S	<=0.5	S	S	<=0.12	S	S	<=0.12	S	S	<=0.5	S	4	S	<=0.12	S	0.25	<=0.5	S	<=0.25	S	1	S	1	S	<=0.25	S	<=1	S	<=0.03	S	S	S	<=1	S
AUSMDU00038887	SRR23725794	SRP426086	PRJNA857543	SAMN33607326	2/12/2019	Blood	17538	33F	3	invasive	non_vaccine_serotype	<=2	S	<=0.25	S	<=0.5	S	S	<=0.12	S	S	<=0.12	S	S	<=0.5	S	4	S	<=0.12	S	0.12	<=0.5	S	<=0.25	S	1	S	1	S	<=0.25	S	<=1	S	0.12	R	S	I	<=1	S
AUSMDU00040963	SRR23725859	SRP426086	PRJNA857543	SAMN33606803	28/1/2020	Blood	17539	15B	11	invasive	non_vaccine_serotype	<=2	S	0.5	S	<=0.5	S	S	0.25	S	S	<=0.12	S	S	<=0.5	S	4	S	<=0.12	S	0.12	<=0.5	S	0.5	I	1	S	1	S	0.5	I	<=1	S	<=0.03	S	S	S	8	R
AUSMDU00044198	SRR23725522	SRP426086	PRJNA857543	SAMN33607257	11/3/2020	Blood	17540	19A	156	invasive	vaccine_serotype	<=2	S	<=0.25	S	<=0.5	S	S	<=0.12	S	S	<=0.12	S	S	<=0.5	S	4	S	<=0.12	S	0.5	<=0.5	S	<=0.25	S	1	S	1	S	<=0.25	S	<=1	S	<=0.03	S	S	S	<=1	S
AUSMDU00045038	SRR23727316	SRP426086	PRJNA857543	SAMN33606532	11/4/2020	Blood	17541	4	NA	invasive	vaccine_serotype	<=2	S	<=0.25	S	<=0.5	S	S	0.5	S	S	0.5	S	S	<=0.5	S	4	S	<=0.12	S	0.12	<=0.5	S	<=0.25	S	1	S	1	S	<=0.25	S	<=1	S	0.5	R	S	I	>8	R
AUSMDU00065494	SRR23727314	SRP426086	PRJNA857543	SAMN33606534	7/10/2021	Blood	17541	4	NA	invasive	vaccine_serotype	<=2	S	<=0.25	S	<=0.5	S	S	0.25	S	S	0.5	S	S	<=0.5	S	4	S	<=0.12	S	0.25	<=0.5	S	<=0.25	S	1	S	1	S	<=0.25	S	<=1	S	0.5	R	S	I	>8	R
AUSMDU00048264	SRR23726180	SRP426086	PRJNA857543	SAMN33606656	23/7/2020	Blood	17542	06C	10	invasive	non_vaccine_serotype	<=2	S	>2	R	1	I	S	1	I	S	1	I	S	4	R	4	S	>1	R	0.12	<=0.5	S	>2	R	1	S	0.5	S	0.5	I	<=1	S	2	R	S	R	>8	R
AUSMDU00048564	SRR23725643	SRP426086	PRJNA857543	SAMN33607346	2/8/2020	Blood	17543	33A	3	invasive	non_vaccine_serotype	<=2	S	<=0.25	S	<=0.5	S	S	<=0.12	S	S	<=0.12	S	S	<=0.5	S	4	S	<=0.12	S	0.12	<=0.5	S	<=0.25	S	1	S	1	S	<=0.25	S	<=1	S	<=0.03	S	S	S	<=1	S
AUSMDU00060389	SRR23727512	SRP426086	PRJNA857543	SAMN33606299	7/5/2021	Blood	17544	19F	119	invasive	vaccine_serotype	NA	NA	NA	NA	<=0.5	S	S	<=0.12	S	S	<=0.12	S	S	<=0.5	S	2	S	<=0.12	S	NA	<=0.5	S	<=0.25	S	1	S	1	S	<=0.25	S	<=1	S	<=0.03	S	S	S	<=1	S
AUSMDU00066722	SRR23726141	SRP426086	PRJNA857543	SAMN33606688	5/12/2021	Blood	17545	09L	497	invasive	non_vaccine_serotype	<=2	S	<=0.25	S	<=0.5	S	S	<=0.12	S	S	<=0.12	S	S	<=0.5	S	4	S	<=0.12	S	0.12	<=0.5	S	<=0.25	S	2	S	1	S	<=0.25	S	<=1	S	<=0.03	S	S	S	<=1	S
AUSMDU00025736	SRR23726145	SRP426086	PRJNA857543	SAMN33606684	8/2/2019	Swab	17644	11E	6	invasive	non_vaccine_serotype	<=2	S	0.5	S	1	I	S	<=0.12	S	S	<=0.12	S	S	1	S	<=1	S	<=0.12	S	NA	<=0.5	S	<=0.25	S	1	S	<=0.25	S	<=0.25	S	<=1	S	1	R	S	I	8	R
AUSMDU00037300	SRR23726009	SRP426086	PRJNA857543	SAMN33606773	10/8/2018	Blood	17645	10A	36	invasive	non_vaccine_serotype	<=2	S	<=0.25	S	<=0.5	S	S	<=0.12	S	S	<=0.12	S	S	<=0.5	S	2	S	<=0.12	S	NA	<=0.5	S	<=0.25	S	1	S	1	S	<=0.25	S	<=1	S	<=0.03	S	S	S	<=1	S
AUSMDU00059752	SRR23727259	SRP426086	PRJNA857543	SAMN33606248	18/4/2021	Blood	17646	3	12	invasive	vaccine_serotype	NA	NA	NA	NA	<=0.5	S	S	<=0.12	S	S	<=0.12	S	S	<=0.5	S	2	S	<=0.12	S	NA	<=0.5	S	<=0.25	S	1	S	1	S	<=0.25	S	<=1	S	<=0.03	S	S	S	<=1	S
AUSMDU00044642	SRR23725530	SRP426086	PRJNA857543	SAMN33607193	2/4/2020	Blood	17646	23A	7	invasive	non_vaccine_serotype	<=2	S	<=0.25	S	<=0.5	S	S	<=0.12	S	S	<=0.12	S	S	<=0.5	S	4	S	<=0.12	S	0.12	<=0.5	S	<=0.25	S	1	S	1	S	<=0.25	S	<=1	S	<=0.03	S	S	S	<=1	S
AUSMDU00069809	SRR23725467	SRP426086	PRJNA857543	SAMN33607393	3/4/2022	Blood	17873	23B1	44	invasive	non_vaccine_serotype	<=2	S	<=0.25	S	<=0.5	S	S	<=0.12	S	S	<=0.12	S	S	<=0.5	S	2	S	<=0.12	S	0.25	<=0.5	S	<=0.25	S	1	S	1	S	<=0.25	S	<=1	S	<=0.03	S	S	S	<=1	S
AUSMDU00069943	SRR23725461	SRP426086	PRJNA857543	SAMN33607399	6/4/2022	Blood	17874	23B1	5	invasive	non_vaccine_serotype	<=2	S	<=0.25	S	<=0.5	S	S	<=0.12	S	S	<=0.12	S	S	<=0.5	S	4	S	<=0.12	S	0.12	<=0.5	S	<=0.25	S	1	S	1	S	<=0.25	S	<=1	S	0.25	R	S	I	<=1	S
AUSMDU00071370	SRR23725773	SRP426086	PRJNA857543	SAMN33607431	18/5/2022	Blood	17518	16F	16;49;46	invasive	non_vaccine_serotype	<=2	S	<=0.25	S	<=0.5	S	S	<=0.12	S	S	<=0.12	S	S	<=0.5	S	2	S	<=0.12	S	0.25	<=0.5	S	<=0.25	S	1	S	1	S	<=0.25	S	<=1	S	<=0.03	S	S	S	<=1	S
AUSMDU00072439	SRR23725585	SRP426086	PRJNA857543	SAMN33607466	9/6/2022	Blood	17875	11A	6	invasive	non_vaccine_serotype	<=2	S	<=0.25	S	<=0.5	S	S	<=0.12	S	S	0.25	S	S	<=0.5	S	4	S	<=0.12	S	0.5	<=0.5	S	<=0.25	S	1	S	1	S	<=0.25	S	<=1	S	0.5	R	S	I	<=1	S
AUSMDU00072449	SRR23725584	SRP426086	PRJNA857543	SAMN33607467	10/6/2022	Blood	15388	35B	75	invasive	non_vaccine_serotype	<=2	S	<=0.25	S	<=0.5	S	S	<=0.12	S	S	<=0.12	S	S	<=0.5	S	4	S	<=0.12	S	0.12	<=0.5	S	<=0.25	S	1	S	1	S	<=0.25	S	<=1	S	<=0.03	S	S	S	<=1	S
AUSMDU00072795	SRR23725597	SRP426086	PRJNA857543	SAMN33607476	13/6/2022	Blood	17877	19F	11	invasive	vaccine_serotype	<=2	S	<=0.25	S	<=0.5	S	S	<=0.12	S	S	<=0.12	S	S	<=0.5	S	2	S	<=0.12	S	0.25	<=0.5	S	<=0.25	S	1	S	1	S	<=0.25	S	<=1	S	<=0.03	S	S	S	<=1	S
AUSMDU00072935	SRR23725587	SRP426086	PRJNA857543	SAMN33607484	19/6/2022	Blood	17878	07B/07C/40	18	invasive	non_vaccine_serotype	<=2	S	<=0.25	S	<=0.5	S	S	<=0.12	S	S	<=0.12	S	S	<=0.5	S	4	S	<=0.12	S	<=0.06	<=0.5	S	<=0.25	S	1	S	1	S	<=0.25	S	<=1	S	<=0.03	S	S	S	<=1	S
AUSMDU00072936	SRR23725586	SRP426086	PRJNA857543	SAMN33607485	19/6/2022	Blood	17878	07C	18	invasive	non_vaccine_serotype	<=2	S	<=0.25	S	<=0.5	S	S	<=0.12	S	S	<=0.12	S	S	<=0.5	S	2	S	<=0.12	S	0.12	<=0.5	S	<=0.25	S	1	S	1	S	<=0.25	S	<=1	S	<=0.03	S	S	S	<=1	S
AUSMDU00072937	SRR23725818	SRP426086	PRJNA857543	SAMN33607486	19/6/2022	Cerebro spinal fluid	17878	07B/07C/40	NA	invasive	non_vaccine_serotype	<=2	S	<=0.25	S	<=0.5	S	S	<=0.12	S	S	<=0.12	S	S	<=0.5	S	4	S	<=0.12	S	0.5	<=0.5	S	<=0.25	S	1	S	1	S	<=0.25	S	<=1	S	<=0.03	S	S	S	<=1	S
AUSMDU00036747	SRR23726010	SRP426086	PRJNA857543	SAMN33606772	13/7/2018	Blood	partial	10A	36	invasive	non_vaccine_serotype	<=2	S	<=0.25	S	<=0.5	S	S	<=0.12	S	S	<=0.12	S	S	<=0.5	S	2	S	<=0.12	S	NA	<=0.5	S	<=0.25	S	1	S	1	S	<=0.25	S	<=1	S	<=0.03	S	S	S	<=1	S
AUSMDU00044817	SRR23726342	SRP426086	PRJNA857543	SAMN33606904	21/3/2020	Blood	partial	22F	19	invasive	non_vaccine_serotype	<=2	S	<=0.25	S	<=0.5	S	S	<=0.12	S	S	<=0.12	S	S	<=0.5	S	4	S	<=0.12	S	0.12	<=0.5	S	<=0.25	S	1	S	1	S	<=0.25	S	<=1	S	<=0.03	S	S	S	<=1	S
[truncated: 5 more columns]
