# Supplementary material for: Comparison of contemporary invasive and non-invasive Streptococcus pneumoniae isolates reveals new insights into circulating anti-microbial resistance determinants
Source: Antimicrob Agents Chemother. 2023 Oct 12;67(11):e00785-23. doi: 10.1128/aac.00785-23 (PMC10649040; doi:10.1128/aac.00785-23)
Supplement: Dataset S2 — Geno comp. [file aac.00785-23-s0003.csv]

isolate	type	antibiotic	anti_class	phenotype_INT	WamR_INT	abritamr_INT	ariba_INT
AUSMDU00073358	non_invasive	Penicillin (Oral)	Beta-Lactam	S	S	S	S
AUSMDU00073358	non_invasive	Ceftriaxone (Men)	Beta-Lactam	S	S	S	S
AUSMDU00073358	non_invasive	Cefuroxime	Beta-Lactam	S	S	S	S
AUSMDU00073358	non_invasive	Clindamycin	Macrolide	S	S	S	S
AUSMDU00073358	non_invasive	Chloramphenicol	Chloramphenicol	S	S	S	S
AUSMDU00073358	non_invasive	Azithromycin	Macrolide	S	S	S	S
AUSMDU00073358	non_invasive	Erythromycin	Erythromycin	S	S	S	S
AUSMDU00073358	non_invasive	Levofloxacin	Quinolone	S	S	R	S
AUSMDU00073358	non_invasive	Tetracycline	Tetracycline	S	S	S	S
AUSMDU00073363	non_invasive	Penicillin (Oral)	Beta-Lactam	S	S	R	S
AUSMDU00073363	non_invasive	Ceftriaxone (Men)	Beta-Lactam	S	S	R	S
AUSMDU00073363	non_invasive	Cefuroxime	Beta-Lactam	S	S	R	S
AUSMDU00073363	non_invasive	Clindamycin	Macrolide	S	S	S	S
AUSMDU00073363	non_invasive	Chloramphenicol	Chloramphenicol	S	S	S	S
AUSMDU00073363	non_invasive	Azithromycin	Macrolide	S	S	S	S
AUSMDU00073363	non_invasive	Erythromycin	Erythromycin	S	S	S	S
AUSMDU00073363	non_invasive	Levofloxacin	Quinolone	S	S	R	S
AUSMDU00073363	non_invasive	Tetracycline	Tetracycline	S	S	S	S
AUSMDU00060041	non_invasive	Penicillin (Oral)	Beta-Lactam	S	S	S	S
AUSMDU00060041	non_invasive	Ceftriaxone (Men)	Beta-Lactam	S	S	S	S
AUSMDU00060041	non_invasive	Cefuroxime	Beta-Lactam	S	S	S	S
AUSMDU00060041	non_invasive	Clindamycin	Macrolide	S	S	S	S
AUSMDU00060041	non_invasive	Chloramphenicol	Chloramphenicol	S	S	S	S
AUSMDU00060041	non_invasive	Azithromycin	Macrolide	NA	S	S	S
AUSMDU00060041	non_invasive	Erythromycin	Erythromycin	S	S	S	S
AUSMDU00060041	non_invasive	Levofloxacin	Quinolone	S	S	R	S
AUSMDU00060041	non_invasive	Tetracycline	Tetracycline	S	S	S	S
AUSMDU00060087	non_invasive	Penicillin (Oral)	Beta-Lactam	S	S	S	S
AUSMDU00060087	non_invasive	Ceftriaxone (Men)	Beta-Lactam	S	S	S	S
AUSMDU00060087	non_invasive	Cefuroxime	Beta-Lactam	S	S	S	S
AUSMDU00060087	non_invasive	Clindamycin	Macrolide	S	S	S	S
AUSMDU00060087	non_invasive	Chloramphenicol	Chloramphenicol	S	S	S	S
AUSMDU00060087	non_invasive	Azithromycin	Macrolide	NA	S	S	S
AUSMDU00060087	non_invasive	Erythromycin	Erythromycin	S	S	S	S
AUSMDU00060087	non_invasive	Levofloxacin	Quinolone	S	S	R	S
AUSMDU00060087	non_invasive	Tetracycline	Tetracycline	S	S	S	S
AUSMDU00060552	non_invasive	Penicillin (Oral)	Beta-Lactam	S	S	S	S
AUSMDU00060552	non_invasive	Ceftriaxone (Men)	Beta-Lactam	S	S	S	S
AUSMDU00060552	non_invasive	Cefuroxime	Beta-Lactam	S	S	S	S
AUSMDU00060552	non_invasive	Clindamycin	Macrolide	S	S	S	S
AUSMDU00060552	non_invasive	Chloramphenicol	Chloramphenicol	S	S	S	S
AUSMDU00060552	non_invasive	Azithromycin	Macrolide	NA	S	S	S
AUSMDU00060552	non_invasive	Erythromycin	Erythromycin	S	S	S	S
AUSMDU00060552	non_invasive	Levofloxacin	Quinolone	S	S	R	S
AUSMDU00060552	non_invasive	Tetracycline	Tetracycline	S	S	S	S
AUSMDU00066546	non_invasive	Penicillin (Oral)	Beta-Lactam	S	S	S	S
AUSMDU00066546	non_invasive	Ceftriaxone (Men)	Beta-Lactam	S	S	S	S
AUSMDU00066546	non_invasive	Cefuroxime	Beta-Lactam	S	S	S	S
AUSMDU00066546	non_invasive	Clindamycin	Macrolide	S	S	S	S
AUSMDU00066546	non_invasive	Chloramphenicol	Chloramphenicol	S	S	S	S
AUSMDU00066546	non_invasive	Azithromycin	Macrolide	R	R	S	S
AUSMDU00066546	non_invasive	Erythromycin	Erythromycin	R	R	R	S
AUSMDU00066546	non_invasive	Levofloxacin	Quinolone	S	S	R	S
AUSMDU00066546	non_invasive	Tetracycline	Tetracycline	S	S	S	S
AUSMDU00067651	non_invasive	Penicillin (Oral)	Beta-Lactam	S	S	S	S
AUSMDU00067651	non_invasive	Ceftriaxone (Men)	Beta-Lactam	S	S	S	S
AUSMDU00067651	non_invasive	Cefuroxime	Beta-Lactam	S	S	S	S
AUSMDU00067651	non_invasive	Clindamycin	Macrolide	S	S	S	S
AUSMDU00067651	non_invasive	Chloramphenicol	Chloramphenicol	S	S	S	S
AUSMDU00067651	non_invasive	Azithromycin	Macrolide	S	S	S	S
AUSMDU00067651	non_invasive	Erythromycin	Erythromycin	S	S	S	S
AUSMDU00067651	non_invasive	Levofloxacin	Quinolone	S	S	R	S
AUSMDU00067651	non_invasive	Tetracycline	Tetracycline	S	S	S	S
AUSMDU00067828	non_invasive	Penicillin (Oral)	Beta-Lactam	S	S	S	S
AUSMDU00067828	non_invasive	Ceftriaxone (Men)	Beta-Lactam	S	S	S	S
AUSMDU00067828	non_invasive	Cefuroxime	Beta-Lactam	S	S	S	S
AUSMDU00067828	non_invasive	Clindamycin	Macrolide	S	S	S	S
AUSMDU00067828	non_invasive	Chloramphenicol	Chloramphenicol	S	S	S	S
AUSMDU00067828	non_invasive	Azithromycin	Macrolide	S	S	S	S
AUSMDU00067828	non_invasive	Erythromycin	Erythromycin	S	S	S	S
AUSMDU00067828	non_invasive	Levofloxacin	Quinolone	S	S	R	S
AUSMDU00067828	non_invasive	Tetracycline	Tetracycline	S	S	S	S
AUSMDU00069658	non_invasive	Penicillin (Oral)	Beta-Lactam	S	S	S	S
AUSMDU00069658	non_invasive	Ceftriaxone (Men)	Beta-Lactam	S	S	S	S
AUSMDU00069658	non_invasive	Cefuroxime	Beta-Lactam	S	S	S	S
AUSMDU00069658	non_invasive	Clindamycin	Macrolide	S	S	S	S
AUSMDU00069658	non_invasive	Chloramphenicol	Chloramphenicol	S	S	S	S
AUSMDU00069658	non_invasive	Azithromycin	Macrolide	S	S	S	S
AUSMDU00069658	non_invasive	Erythromycin	Erythromycin	S	S	S	S
AUSMDU00069658	non_invasive	Levofloxacin	Quinolone	S	S	R	S
AUSMDU00069658	non_invasive	Tetracycline	Tetracycline	S	S	S	S
AUSMDU00069918	non_invasive	Penicillin (Oral)	Beta-Lactam	S	S	S	S
AUSMDU00069918	non_invasive	Ceftriaxone (Men)	Beta-Lactam	S	S	S	S
AUSMDU00069918	non_invasive	Cefuroxime	Beta-Lactam	S	S	S	S
AUSMDU00069918	non_invasive	Clindamycin	Macrolide	S	S	S	S
AUSMDU00069918	non_invasive	Chloramphenicol	Chloramphenicol	S	S	S	S
AUSMDU00069918	non_invasive	Azithromycin	Macrolide	S	S	S	S
AUSMDU00069918	non_invasive	Erythromycin	Erythromycin	S	S	S	S
AUSMDU00069918	non_invasive	Levofloxacin	Quinolone	S	S	R	S
AUSMDU00069918	non_invasive	Tetracycline	Tetracycline	S	S	S	S
AUSMDU00070524	non_invasive	Penicillin (Oral)	Beta-Lactam	S	S	S	S
AUSMDU00070524	non_invasive	Ceftriaxone (Men)	Beta-Lactam	S	S	S	S
AUSMDU00070524	non_invasive	Cefuroxime	Beta-Lactam	S	S	S	S
AUSMDU00070524	non_invasive	Clindamycin	Macrolide	S	S	S	S
AUSMDU00070524	non_invasive	Chloramphenicol	Chloramphenicol	S	S	S	S
AUSMDU00070524	non_invasive	Azithromycin	Macrolide	S	S	S	S
AUSMDU00070524	non_invasive	Erythromycin	Erythromycin	S	S	S	S
AUSMDU00070524	non_invasive	Levofloxacin	Quinolone	S	S	R	S
AUSMDU00070524	non_invasive	Tetracycline	Tetracycline	S	S	S	S
AUSMDU00074027	non_invasive	Penicillin (Oral)	Beta-Lactam	S	S	S	S
AUSMDU00074027	non_invasive	Ceftriaxone (Men)	Beta-Lactam	S	S	S	S
AUSMDU00074027	non_invasive	Cefuroxime	Beta-Lactam	S	S	S	S
AUSMDU00074027	non_invasive	Clindamycin	Macrolide	S	S	S	S
AUSMDU00074027	non_invasive	Chloramphenicol	Chloramphenicol	S	S	S	S
AUSMDU00074027	non_invasive	Azithromycin	Macrolide	S	S	S	S
AUSMDU00074027	non_invasive	Erythromycin	Erythromycin	S	S	S	S
AUSMDU00074027	non_invasive	Levofloxacin	Quinolone	S	S	R	S
AUSMDU00074027	non_invasive	Tetracycline	Tetracycline	S	S	S	S
AUSMDU00074284	non_invasive	Penicillin (Oral)	Beta-Lactam	S	S	S	S
AUSMDU00074284	non_invasive	Ceftriaxone (Men)	Beta-Lactam	S	S	S	S
AUSMDU00074284	non_invasive	Cefuroxime	Beta-Lactam	S	S	S	S
AUSMDU00074284	non_invasive	Clindamycin	Macrolide	S	S	S	S
AUSMDU00074284	non_invasive	Chloramphenicol	Chloramphenicol	S	S	S	S
AUSMDU00074284	non_invasive	Azithromycin	Macrolide	S	S	S	S
AUSMDU00074284	non_invasive	Erythromycin	Erythromycin	S	S	S	S
AUSMDU00074284	non_invasive	Levofloxacin	Quinolone	S	S	R	S
AUSMDU00074284	non_invasive	Tetracycline	Tetracycline	S	S	S	S
AUSMDU00074300	non_invasive	Penicillin (Oral)	Beta-Lactam	S	S	S	S
AUSMDU00074300	non_invasive	Ceftriaxone (Men)	Beta-Lactam	S	S	S	S
AUSMDU00074300	non_invasive	Cefuroxime	Beta-Lactam	S	S	S	S
AUSMDU00074300	non_invasive	Clindamycin	Macrolide	S	S	S	S
AUSMDU00074300	non_invasive	Chloramphenicol	Chloramphenicol	S	S	S	S
AUSMDU00074300	non_invasive	Azithromycin	Macrolide	S	S	S	S
AUSMDU00074300	non_invasive	Erythromycin	Erythromycin	S	S	S	S
AUSMDU00074300	non_invasive	Levofloxacin	Quinolone	S	S	R	S
AUSMDU00074300	non_invasive	Tetracycline	Tetracycline	S	S	S	S
AUSMDU00074757	non_invasive	Penicillin (Oral)	Beta-Lactam	S	S	S	S
AUSMDU00074757	non_invasive	Ceftriaxone (Men)	Beta-Lactam	S	S	S	S
AUSMDU00074757	non_invasive	Cefuroxime	Beta-Lactam	S	S	S	S
AUSMDU00074757	non_invasive	Clindamycin	Macrolide	S	S	S	S
AUSMDU00074757	non_invasive	Chloramphenicol	Chloramphenicol	S	S	S	S
AUSMDU00074757	non_invasive	Azithromycin	Macrolide	S	S	S	S
AUSMDU00074757	non_invasive	Erythromycin	Erythromycin	S	S	S	S
AUSMDU00074757	non_invasive	Levofloxacin	Quinolone	S	S	R	S
AUSMDU00074757	non_invasive	Tetracycline	Tetracycline	S	S	S	S
AUSMDU00062395	non_invasive	Penicillin (Oral)	Beta-Lactam	I	I	R	S
AUSMDU00062395	non_invasive	Ceftriaxone (Men)	Beta-Lactam	S	S	R	S
AUSMDU00062395	non_invasive	Cefuroxime	Beta-Lactam	S	I	R	S
AUSMDU00062395	non_invasive	Clindamycin	Macrolide	R	R	R	S
AUSMDU00062395	non_invasive	Chloramphenicol	Chloramphenicol	S	S	S	S
AUSMDU00062395	non_invasive	Azithromycin	Macrolide	R	R	R	S
AUSMDU00062395	non_invasive	Erythromycin	Erythromycin	R	R	S	S
AUSMDU00062395	non_invasive	Levofloxacin	Quinolone	S	S	R	S
AUSMDU00062395	non_invasive	Tetracycline	Tetracycline	R	R	R	S
AUSMDU00065647	non_invasive	Penicillin (Oral)	Beta-Lactam	I	I	R	S
AUSMDU00065647	non_invasive	Ceftriaxone (Men)	Beta-Lactam	S	S	R	S
AUSMDU00065647	non_invasive	Cefuroxime	Beta-Lactam	S	S	R	S
AUSMDU00065647	non_invasive	Clindamycin	Macrolide	R	R	R	S
AUSMDU00065647	non_invasive	Chloramphenicol	Chloramphenicol	S	S	S	S
AUSMDU00065647	non_invasive	Azithromycin	Macrolide	R	R	R	S
AUSMDU00065647	non_invasive	Erythromycin	Erythromycin	R	R	S	S
AUSMDU00065647	non_invasive	Levofloxacin	Quinolone	S	S	R	S
AUSMDU00065647	non_invasive	Tetracycline	Tetracycline	S	R	R	S
AUSMDU00073359	non_invasive	Penicillin (Oral)	Beta-Lactam	I	I	R	S
AUSMDU00073359	non_invasive	Ceftriaxone (Men)	Beta-Lactam	S	S	R	S
AUSMDU00073359	non_invasive	Cefuroxime	Beta-Lactam	S	S	R	S
AUSMDU00073359	non_invasive	Clindamycin	Macrolide	R	R	R	S
AUSMDU00073359	non_invasive	Chloramphenicol	Chloramphenicol	R	S	S	S
AUSMDU00073359	non_invasive	Azithromycin	Macrolide	R	R	R	S
AUSMDU00073359	non_invasive	Erythromycin	Erythromycin	R	R	S	S
AUSMDU00073359	non_invasive	Levofloxacin	Quinolone	S	S	R	S
AUSMDU00073359	non_invasive	Tetracycline	Tetracycline	S	R	R	S
AUSMDU00073563	non_invasive	Penicillin (Oral)	Beta-Lactam	I	I	R	S
AUSMDU00073563	non_invasive	Ceftriaxone (Men)	Beta-Lactam	S	S	R	S
AUSMDU00073563	non_invasive	Cefuroxime	Beta-Lactam	S	S	R	S
AUSMDU00073563	non_invasive	Clindamycin	Macrolide	R	R	R	S
AUSMDU00073563	non_invasive	Chloramphenicol	Chloramphenicol	S	S	S	S
AUSMDU00073563	non_invasive	Azithromycin	Macrolide	R	R	R	S
AUSMDU00073563	non_invasive	Erythromycin	Erythromycin	R	R	S	S
AUSMDU00073563	non_invasive	Levofloxacin	Quinolone	S	S	R	S
AUSMDU00073563	non_invasive	Tetracycline	Tetracycline	R	R	R	S
AUSMDU00059768	non_invasive	Penicillin (Oral)	Beta-Lactam	S	S	S	S
AUSMDU00059768	non_invasive	Ceftriaxone (Men)	Beta-Lactam	S	S	S	S
AUSMDU00059768	non_invasive	Cefuroxime	Beta-Lactam	S	S	S	S
AUSMDU00059768	non_invasive	Clindamycin	Macrolide	S	S	S	S
AUSMDU00059768	non_invasive	Chloramphenicol	Chloramphenicol	S	S	S	S
AUSMDU00059768	non_invasive	Azithromycin	Macrolide	NA	S	S	S
AUSMDU00059768	non_invasive	Erythromycin	Erythromycin	S	S	S	S
AUSMDU00059768	non_invasive	Levofloxacin	Quinolone	S	S	R	S
AUSMDU00059768	non_invasive	Tetracycline	Tetracycline	S	S	S	S
AUSMDU00063658	non_invasive	Penicillin (Oral)	Beta-Lactam	S	S	S	S
AUSMDU00063658	non_invasive	Ceftriaxone (Men)	Beta-Lactam	S	S	S	S
AUSMDU00063658	non_invasive	Cefuroxime	Beta-Lactam	S	S	S	S
AUSMDU00063658	non_invasive	Clindamycin	Macrolide	S	S	S	S
AUSMDU00063658	non_invasive	Chloramphenicol	Chloramphenicol	S	S	S	S
AUSMDU00063658	non_invasive	Azithromycin	Macrolide	S	S	S	S
AUSMDU00063658	non_invasive	Erythromycin	Erythromycin	S	S	S	S
AUSMDU00063658	non_invasive	Levofloxacin	Quinolone	S	S	R	S
AUSMDU00063658	non_invasive	Tetracycline	Tetracycline	S	S	S	S
AUSMDU00066022	non_invasive	Penicillin (Oral)	Beta-Lactam	S	S	S	S
AUSMDU00066022	non_invasive	Ceftriaxone (Men)	Beta-Lactam	S	S	S	S
AUSMDU00066022	non_invasive	Cefuroxime	Beta-Lactam	S	S	S	S
AUSMDU00066022	non_invasive	Clindamycin	Macrolide	S	S	S	S
AUSMDU00066022	non_invasive	Chloramphenicol	Chloramphenicol	S	S	S	S
AUSMDU00066022	non_invasive	Azithromycin	Macrolide	S	S	S	S
AUSMDU00066022	non_invasive	Erythromycin	Erythromycin	S	S	S	S
AUSMDU00066022	non_invasive	Levofloxacin	Quinolone	S	S	R	S
AUSMDU00066022	non_invasive	Tetracycline	Tetracycline	S	S	S	S
AUSMDU00072814	non_invasive	Penicillin (Oral)	Beta-Lactam	S	S	S	S
AUSMDU00072814	non_invasive	Ceftriaxone (Men)	Beta-Lactam	S	S	S	S
AUSMDU00072814	non_invasive	Cefuroxime	Beta-Lactam	S	S	S	S
AUSMDU00072814	non_invasive	Clindamycin	Macrolide	S	S	S	S
AUSMDU00072814	non_invasive	Chloramphenicol	Chloramphenicol	S	S	S	S
AUSMDU00072814	non_invasive	Azithromycin	Macrolide	S	S	S	S
AUSMDU00072814	non_invasive	Erythromycin	Erythromycin	S	S	S	S
AUSMDU00072814	non_invasive	Levofloxacin	Quinolone	S	S	R	S
AUSMDU00072814	non_invasive	Tetracycline	Tetracycline	S	S	S	S
AUSMDU00073360	non_invasive	Penicillin (Oral)	Beta-Lactam	S	S	S	S
AUSMDU00073360	non_invasive	Ceftriaxone (Men)	Beta-Lactam	S	S	S	S
AUSMDU00073360	non_invasive	Cefuroxime	Beta-Lactam	S	S	S	S
AUSMDU00073360	non_invasive	Clindamycin	Macrolide	S	S	S	S
AUSMDU00073360	non_invasive	Chloramphenicol	Chloramphenicol	S	S	S	S
AUSMDU00073360	non_invasive	Azithromycin	Macrolide	S	S	S	S
AUSMDU00073360	non_invasive	Erythromycin	Erythromycin	S	S	S	S
AUSMDU00073360	non_invasive	Levofloxacin	Quinolone	S	S	R	S
AUSMDU00073360	non_invasive	Tetracycline	Tetracycline	S	S	S	S
AUSMDU00073999	non_invasive	Penicillin (Oral)	Beta-Lactam	S	S	S	S
AUSMDU00073999	non_invasive	Ceftriaxone (Men)	Beta-Lactam	S	S	S	S
AUSMDU00073999	non_invasive	Cefuroxime	Beta-Lactam	S	S	S	S
AUSMDU00073999	non_invasive	Clindamycin	Macrolide	S	S	S	S
AUSMDU00073999	non_invasive	Chloramphenicol	Chloramphenicol	S	S	S	S
AUSMDU00073999	non_invasive	Azithromycin	Macrolide	S	S	S	S
AUSMDU00073999	non_invasive	Erythromycin	Erythromycin	S	S	S	S
AUSMDU00073999	non_invasive	Levofloxacin	Quinolone	S	S	R	S
AUSMDU00073999	non_invasive	Tetracycline	Tetracycline	S	S	S	S
AUSMDU00074014	non_invasive	Penicillin (Oral)	Beta-Lactam	S	S	S	S
AUSMDU00074014	non_invasive	Ceftriaxone (Men)	Beta-Lactam	S	S	S	S
AUSMDU00074014	non_invasive	Cefuroxime	Beta-Lactam	S	S	S	S
AUSMDU00074014	non_invasive	Clindamycin	Macrolide	S	S	S	S
AUSMDU00074014	non_invasive	Chloramphenicol	Chloramphenicol	S	S	S	S
AUSMDU00074014	non_invasive	Azithromycin	Macrolide	S	S	S	S
AUSMDU00074014	non_invasive	Erythromycin	Erythromycin	S	S	S	S
AUSMDU00074014	non_invasive	Levofloxacin	Quinolone	S	S	R	S
AUSMDU00074014	non_invasive	Tetracycline	Tetracycline	S	S	S	S
AUSMDU00074549	non_invasive	Penicillin (Oral)	Beta-Lactam	S	S	S	S
AUSMDU00074549	non_invasive	Ceftriaxone (Men)	Beta-Lactam	S	S	S	S
AUSMDU00074549	non_invasive	Cefuroxime	Beta-Lactam	S	S	S	S
AUSMDU00074549	non_invasive	Clindamycin	Macrolide	S	S	S	S
AUSMDU00074549	non_invasive	Chloramphenicol	Chloramphenicol	S	S	S	S
AUSMDU00074549	non_invasive	Azithromycin	Macrolide	S	S	S	S
AUSMDU00074549	non_invasive	Erythromycin	Erythromycin	S	S	S	S
AUSMDU00074549	non_invasive	Levofloxacin	Quinolone	S	S	R	S
AUSMDU00074549	non_invasive	Tetracycline	Tetracycline	S	S	S	S
AUSMDU00074006	non_invasive	Penicillin (Oral)	Beta-Lactam	S	S	S	S
AUSMDU00074006	non_invasive	Ceftriaxone (Men)	Beta-Lactam	S	S	S	S
AUSMDU00074006	non_invasive	Cefuroxime	Beta-Lactam	S	S	S	S
AUSMDU00074006	non_invasive	Clindamycin	Macrolide	S	S	S	S
AUSMDU00074006	non_invasive	Chloramphenicol	Chloramphenicol	S	S	S	S
AUSMDU00074006	non_invasive	Azithromycin	Macrolide	S	S	S	S
AUSMDU00074006	non_invasive	Erythromycin	Erythromycin	S	S	S	S
AUSMDU00074006	non_invasive	Levofloxacin	Quinolone	S	S	R	S
AUSMDU00074006	non_invasive	Tetracycline	Tetracycline	S	S	S	S
AUSMDU00064350	non_invasive	Penicillin (Oral)	Beta-Lactam	I	I	R	S
AUSMDU00064350	non_invasive	Ceftriaxone (Men)	Beta-Lactam	S	S	R	S
AUSMDU00064350	non_invasive	Cefuroxime	Beta-Lactam	S	S	R	S
AUSMDU00064350	non_invasive	Clindamycin	Macrolide	S	S	S	S
AUSMDU00064350	non_invasive	Chloramphenicol	Chloramphenicol	S	S	S	S
AUSMDU00064350	non_invasive	Azithromycin	Macrolide	S	S	S	S
AUSMDU00064350	non_invasive	Erythromycin	Erythromycin	S	S	S	S
AUSMDU00064350	non_invasive	Levofloxacin	Quinolone	S	S	R	S
AUSMDU00064350	non_invasive	Tetracycline	Tetracycline	S	S	S	S
AUSMDU00064500	non_invasive	Penicillin (Oral)	Beta-Lactam	I	I	R	S
AUSMDU00064500	non_invasive	Ceftriaxone (Men)	Beta-Lactam	S	S	R	S
AUSMDU00064500	non_invasive	Cefuroxime	Beta-Lactam	S	S	R	S
AUSMDU00064500	non_invasive	Clindamycin	Macrolide	S	S	S	S
AUSMDU00064500	non_invasive	Chloramphenicol	Chloramphenicol	S	S	S	S
AUSMDU00064500	non_invasive	Azithromycin	Macrolide	S	S	S	S
AUSMDU00064500	non_invasive	Erythromycin	Erythromycin	S	S	S	S
AUSMDU00064500	non_invasive	Levofloxacin	Quinolone	S	S	R	S
AUSMDU00064500	non_invasive	Tetracycline	Tetracycline	S	S	S	S
AUSMDU00067645	non_invasive	Penicillin (Oral)	Beta-Lactam	I	I	R	S
AUSMDU00067645	non_invasive	Ceftriaxone (Men)	Beta-Lactam	S	S	R	S
AUSMDU00067645	non_invasive	Cefuroxime	Beta-Lactam	S	S	R	S
AUSMDU00067645	non_invasive	Clindamycin	Macrolide	S	S	S	S
AUSMDU00067645	non_invasive	Chloramphenicol	Chloramphenicol	S	S	S	S
AUSMDU00067645	non_invasive	Azithromycin	Macrolide	S	S	S	S
AUSMDU00067645	non_invasive	Erythromycin	Erythromycin	S	S	S	S
AUSMDU00067645	non_invasive	Levofloxacin	Quinolone	S	S	R	S
AUSMDU00067645	non_invasive	Tetracycline	Tetracycline	S	S	S	S
AUSMDU00069919	non_invasive	Penicillin (Oral)	Beta-Lactam	I	I	R	S
AUSMDU00069919	non_invasive	Ceftriaxone (Men)	Beta-Lactam	S	S	R	S
AUSMDU00069919	non_invasive	Cefuroxime	Beta-Lactam	S	S	R	S
AUSMDU00069919	non_invasive	Clindamycin	Macrolide	S	S	S	S
AUSMDU00069919	non_invasive	Chloramphenicol	Chloramphenicol	S	S	S	S
AUSMDU00069919	non_invasive	Azithromycin	Macrolide	S	S	S	S
AUSMDU00069919	non_invasive	Erythromycin	Erythromycin	S	S	S	S
AUSMDU00069919	non_invasive	Levofloxacin	Quinolone	S	S	R	S
AUSMDU00069919	non_invasive	Tetracycline	Tetracycline	S	S	S	S
AUSMDU00072815	non_invasive	Penicillin (Oral)	Beta-Lactam	I	I	R	S
AUSMDU00072815	non_invasive	Ceftriaxone (Men)	Beta-Lactam	S	S	R	S
AUSMDU00072815	non_invasive	Cefuroxime	Beta-Lactam	S	S	R	S
AUSMDU00072815	non_invasive	Clindamycin	Macrolide	S	S	S	S
AUSMDU00072815	non_invasive	Chloramphenicol	Chloramphenicol	S	S	S	S
AUSMDU00072815	non_invasive	Azithromycin	Macrolide	S	S	S	S
AUSMDU00072815	non_invasive	Erythromycin	Erythromycin	S	S	S	S
AUSMDU00072815	non_invasive	Levofloxacin	Quinolone	S	S	R	S
AUSMDU00072815	non_invasive	Tetracycline	Tetracycline	S	S	S	S
AUSMDU00073420	non_invasive	Penicillin (Oral)	Beta-Lactam	I	I	R	S
AUSMDU00073420	non_invasive	Ceftriaxone (Men)	Beta-Lactam	S	S	R	S
AUSMDU00073420	non_invasive	Cefuroxime	Beta-Lactam	S	S	R	S
AUSMDU00073420	non_invasive	Clindamycin	Macrolide	S	S	S	S
AUSMDU00073420	non_invasive	Chloramphenicol	Chloramphenicol	S	S	S	S
AUSMDU00073420	non_invasive	Azithromycin	Macrolide	S	S	S	S
AUSMDU00073420	non_invasive	Erythromycin	Erythromycin	S	S	S	S
AUSMDU00073420	non_invasive	Levofloxacin	Quinolone	S	S	R	S
AUSMDU00073420	non_invasive	Tetracycline	Tetracycline	S	S	S	S
AUSMDU00073740	non_invasive	Penicillin (Oral)	Beta-Lactam	I	R	R	S
AUSMDU00073740	non_invasive	Ceftriaxone (Men)	Beta-Lactam	I	I	R	S
AUSMDU00073740	non_invasive	Cefuroxime	Beta-Lactam	R	R	R	S
AUSMDU00073740	non_invasive	Clindamycin	Macrolide	S	S	S	S
AUSMDU00073740	non_invasive	Chloramphenicol	Chloramphenicol	S	S	S	S
AUSMDU00073740	non_invasive	Azithromycin	Macrolide	S	S	S	S
AUSMDU00073740	non_invasive	Erythromycin	Erythromycin	S	S	S	S
AUSMDU00073740	non_invasive	Levofloxacin	Quinolone	S	S	R	S
AUSMDU00073740	non_invasive	Tetracycline	Tetracycline	S	S	S	S
AUSMDU00073970	non_invasive	Penicillin (Oral)	Beta-Lactam	I	I	R	S
AUSMDU00073970	non_invasive	Ceftriaxone (Men)	Beta-Lactam	S	S	R	S
AUSMDU00073970	non_invasive	Cefuroxime	Beta-Lactam	S	S	R	S
AUSMDU00073970	non_invasive	Clindamycin	Macrolide	S	S	S	S
AUSMDU00073970	non_invasive	Chloramphenicol	Chloramphenicol	S	S	S	S
AUSMDU00073970	non_invasive	Azithromycin	Macrolide	S	S	S	S
AUSMDU00073970	non_invasive	Erythromycin	Erythromycin	S	S	S	S
AUSMDU00073970	non_invasive	Levofloxacin	Quinolone	S	S	R	S
AUSMDU00073970	non_invasive	Tetracycline	Tetracycline	S	S	S	S
AUSMDU00074038	non_invasive	Penicillin (Oral)	Beta-Lactam	I	I	R	S
AUSMDU00074038	non_invasive	Ceftriaxone (Men)	Beta-Lactam	S	S	R	S
AUSMDU00074038	non_invasive	Cefuroxime	Beta-Lactam	S	S	R	S
AUSMDU00074038	non_invasive	Clindamycin	Macrolide	S	S	S	S
AUSMDU00074038	non_invasive	Chloramphenicol	Chloramphenicol	S	S	S	S
AUSMDU00074038	non_invasive	Azithromycin	Macrolide	S	S	S	S
AUSMDU00074038	non_invasive	Erythromycin	Erythromycin	S	S	S	S
AUSMDU00074038	non_invasive	Levofloxacin	Quinolone	S	S	R	S
AUSMDU00074038	non_invasive	Tetracycline	Tetracycline	S	S	S	S
AUSMDU00074545	non_invasive	Penicillin (Oral)	Beta-Lactam	R	R	R	S
AUSMDU00074545	non_invasive	Ceftriaxone (Men)	Beta-Lactam	I	I	R	S
AUSMDU00074545	non_invasive	Cefuroxime	Beta-Lactam	R	R	R	S
AUSMDU00074545	non_invasive	Clindamycin	Macrolide	S	S	S	S
AUSMDU00074545	non_invasive	Chloramphenicol	Chloramphenicol	S	S	S	S
AUSMDU00074545	non_invasive	Azithromycin	Macrolide	S	S	S	S
AUSMDU00074545	non_invasive	Erythromycin	Erythromycin	S	S	S	S
AUSMDU00074545	non_invasive	Levofloxacin	Quinolone	S	S	R	S
AUSMDU00074545	non_invasive	Tetracycline	Tetracycline	I	S	S	S
AUSMDU00074735	non_invasive	Penicillin (Oral)	Beta-Lactam	R	R	R	S
AUSMDU00074735	non_invasive	Ceftriaxone (Men)	Beta-Lactam	R	I	R	S
AUSMDU00074735	non_invasive	Cefuroxime	Beta-Lactam	R	R	R	S
AUSMDU00074735	non_invasive	Clindamycin	Macrolide	S	S	S	S
AUSMDU00074735	non_invasive	Chloramphenicol	Chloramphenicol	S	S	S	S
AUSMDU00074735	non_invasive	Azithromycin	Macrolide	S	S	S	S
AUSMDU00074735	non_invasive	Erythromycin	Erythromycin	S	S	S	S
AUSMDU00074735	non_invasive	Levofloxacin	Quinolone	S	S	R	S
AUSMDU00074735	non_invasive	Tetracycline	Tetracycline	S	S	S	S
AUSMDU00074736	non_invasive	Penicillin (Oral)	Beta-Lactam	I	I	R	S
AUSMDU00074736	non_invasive	Ceftriaxone (Men)	Beta-Lactam	S	S	R	S
AUSMDU00074736	non_invasive	Cefuroxime	Beta-Lactam	S	S	R	S
AUSMDU00074736	non_invasive	Clindamycin	Macrolide	S	S	S	S
AUSMDU00074736	non_invasive	Chloramphenicol	Chloramphenicol	S	S	S	S
AUSMDU00074736	non_invasive	Azithromycin	Macrolide	S	S	S	S
AUSMDU00074736	non_invasive	Erythromycin	Erythromycin	S	S	S	S
AUSMDU00074736	non_invasive	Levofloxacin	Quinolone	S	S	R	S
AUSMDU00074736	non_invasive	Tetracycline	Tetracycline	S	S	S	S
AUSMDU00074753	non_invasive	Penicillin (Oral)	Beta-Lactam	I	I	R	S
AUSMDU00074753	non_invasive	Ceftriaxone (Men)	Beta-Lactam	S	S	R	S
AUSMDU00074753	non_invasive	Cefuroxime	Beta-Lactam	S	S	R	S
AUSMDU00074753	non_invasive	Clindamycin	Macrolide	S	S	S	S
AUSMDU00074753	non_invasive	Chloramphenicol	Chloramphenicol	S	S	S	S
AUSMDU00074753	non_invasive	Azithromycin	Macrolide	S	S	S	S
AUSMDU00074753	non_invasive	Erythromycin	Erythromycin	S	S	S	S
AUSMDU00074753	non_invasive	Levofloxacin	Quinolone	S	S	R	S
AUSMDU00074753	non_invasive	Tetracycline	Tetracycline	S	S	S	S
AUSMDU00074830	non_invasive	Penicillin (Oral)	Beta-Lactam	R	R	R	S
AUSMDU00074830	non_invasive	Ceftriaxone (Men)	Beta-Lactam	R	I	R	S
AUSMDU00074830	non_invasive	Cefuroxime	Beta-Lactam	R	R	R	S
AUSMDU00074830	non_invasive	Clindamycin	Macrolide	S	S	S	S
AUSMDU00074830	non_invasive	Chloramphenicol	Chloramphenicol	S	S	S	S
AUSMDU00074830	non_invasive	Azithromycin	Macrolide	S	S	S	S
AUSMDU00074830	non_invasive	Erythromycin	Erythromycin	S	S	S	S
AUSMDU00074830	non_invasive	Levofloxacin	Quinolone	S	S	R	S
AUSMDU00074830	non_invasive	Tetracycline	Tetracycline	S	S	S	S
AUSMDU00065451	non_invasive	Penicillin (Oral)	Beta-Lactam	R	R	R	S
AUSMDU00065451	non_invasive	Ceftriaxone (Men)	Beta-Lactam	R	I	R	S
AUSMDU00065451	non_invasive	Cefuroxime	Beta-Lactam	R	R	R	S
AUSMDU00065451	non_invasive	Clindamycin	Macrolide	R	R	R	S
AUSMDU00065451	non_invasive	Chloramphenicol	Chloramphenicol	S	S	S	S
AUSMDU00065451	non_invasive	Azithromycin	Macrolide	R	R	R	S
AUSMDU00065451	non_invasive	Erythromycin	Erythromycin	R	R	S	S
AUSMDU00065451	non_invasive	Levofloxacin	Quinolone	S	S	R	S
AUSMDU00065451	non_invasive	Tetracycline	Tetracycline	R	R	R	S
AUSMDU00065475	non_invasive	Penicillin (Oral)	Beta-Lactam	R	R	R	S
AUSMDU00065475	non_invasive	Ceftriaxone (Men)	Beta-Lactam	I	I	R	S
AUSMDU00065475	non_invasive	Cefuroxime	Beta-Lactam	R	R	R	S
AUSMDU00065475	non_invasive	Clindamycin	Macrolide	R	R	R	S
AUSMDU00065475	non_invasive	Chloramphenicol	Chloramphenicol	S	S	S	S
AUSMDU00065475	non_invasive	Azithromycin	Macrolide	R	R	R	S
AUSMDU00065475	non_invasive	Erythromycin	Erythromycin	R	R	S	S
AUSMDU00065475	non_invasive	Levofloxacin	Quinolone	S	S	R	S
AUSMDU00065475	non_invasive	Tetracycline	Tetracycline	R	R	R	S
AUSMDU00074882	non_invasive	Penicillin (Oral)	Beta-Lactam	S	S	R	S
AUSMDU00074882	non_invasive	Ceftriaxone (Men)	Beta-Lactam	S	S	R	S
AUSMDU00074882	non_invasive	Cefuroxime	Beta-Lactam	S	S	R	S
AUSMDU00074882	non_invasive	Clindamycin	Macrolide	S	S	S	S
AUSMDU00074882	non_invasive	Chloramphenicol	Chloramphenicol	S	S	S	S
AUSMDU00074882	non_invasive	Azithromycin	Macrolide	S	S	S	S
AUSMDU00074882	non_invasive	Erythromycin	Erythromycin	S	S	S	S
AUSMDU00074882	non_invasive	Levofloxacin	Quinolone	S	S	R	S
AUSMDU00074882	non_invasive	Tetracycline	Tetracycline	R	R	R	S
AUSMDU00060901	non_invasive	Penicillin (Oral)	Beta-Lactam	I	R	R	S
AUSMDU00060901	non_invasive	Ceftriaxone (Men)	Beta-Lactam	I	I	R	S
AUSMDU00060901	non_invasive	Cefuroxime	Beta-Lactam	R	R	R	S
AUSMDU00060901	non_invasive	Clindamycin	Macrolide	S	S	S	S
AUSMDU00060901	non_invasive	Chloramphenicol	Chloramphenicol	S	S	S	S
AUSMDU00060901	non_invasive	Azithromycin	Macrolide	NA	S	S	S
AUSMDU00060901	non_invasive	Erythromycin	Erythromycin	S	S	S	S
AUSMDU00060901	non_invasive	Levofloxacin	Quinolone	S	S	R	S
AUSMDU00060901	non_invasive	Tetracycline	Tetracycline	S	S	S	S
AUSMDU00059230	non_invasive	Penicillin (Oral)	Beta-Lactam	S	S	S	S
AUSMDU00059230	non_invasive	Ceftriaxone (Men)	Beta-Lactam	S	S	S	S
AUSMDU00059230	non_invasive	Cefuroxime	Beta-Lactam	S	S	S	S
AUSMDU00059230	non_invasive	Clindamycin	Macrolide	S	S	S	S
AUSMDU00059230	non_invasive	Chloramphenicol	Chloramphenicol	S	S	S	S
AUSMDU00059230	non_invasive	Azithromycin	Macrolide	NA	S	S	S
AUSMDU00059230	non_invasive	Erythromycin	Erythromycin	S	S	S	S
AUSMDU00059230	non_invasive	Levofloxacin	Quinolone	S	S	R	S
AUSMDU00059230	non_invasive	Tetracycline	Tetracycline	S	S	S	S
AUSMDU00061504	non_invasive	Penicillin (Oral)	Beta-Lactam	S	S	S	S
AUSMDU00061504	non_invasive	Ceftriaxone (Men)	Beta-Lactam	S	S	S	S
AUSMDU00061504	non_invasive	Cefuroxime	Beta-Lactam	S	S	S	S
AUSMDU00061504	non_invasive	Clindamycin	Macrolide	S	S	S	S
AUSMDU00061504	non_invasive	Chloramphenicol	Chloramphenicol	S	S	S	S
AUSMDU00061504	non_invasive	Azithromycin	Macrolide	NA	S	S	S
AUSMDU00061504	non_invasive	Erythromycin	Erythromycin	S	S	S	S
AUSMDU00061504	non_invasive	Levofloxacin	Quinolone	S	S	R	S
AUSMDU00061504	non_invasive	Tetracycline	Tetracycline	S	S	S	S
AUSMDU00065177	non_invasive	Penicillin (Oral)	Beta-Lactam	S	S	S	S
AUSMDU00065177	non_invasive	Ceftriaxone (Men)	Beta-Lactam	S	S	S	S
AUSMDU00065177	non_invasive	Cefuroxime	Beta-Lactam	S	S	S	S
AUSMDU00065177	non_invasive	Clindamycin	Macrolide	S	S	S	S
AUSMDU00065177	non_invasive	Chloramphenicol	Chloramphenicol	S	S	S	S
AUSMDU00065177	non_invasive	Azithromycin	Macrolide	S	S	S	S
AUSMDU00065177	non_invasive	Erythromycin	Erythromycin	S	S	S	S
AUSMDU00065177	non_invasive	Levofloxacin	Quinolone	S	S	R	S
AUSMDU00065177	non_invasive	Tetracycline	Tetracycline	S	S	S	S
AUSMDU00066684	non_invasive	Penicillin (Oral)	Beta-Lactam	S	S	S	S
AUSMDU00066684	non_invasive	Ceftriaxone (Men)	Beta-Lactam	S	S	S	S
AUSMDU00066684	non_invasive	Cefuroxime	Beta-Lactam	S	S	S	S
AUSMDU00066684	non_invasive	Clindamycin	Macrolide	S	S	S	S
AUSMDU00066684	non_invasive	Chloramphenicol	Chloramphenicol	S	S	S	S
AUSMDU00066684	non_invasive	Azithromycin	Macrolide	S	S	S	S
AUSMDU00066684	non_invasive	Erythromycin	Erythromycin	S	S	S	S
AUSMDU00066684	non_invasive	Levofloxacin	Quinolone	S	S	R	S
AUSMDU00066684	non_invasive	Tetracycline	Tetracycline	S	S	S	S
AUSMDU00072975	non_invasive	Penicillin (Oral)	Beta-Lactam	S	S	S	S
AUSMDU00072975	non_invasive	Ceftriaxone (Men)	Beta-Lactam	S	S	S	S
AUSMDU00072975	non_invasive	Cefuroxime	Beta-Lactam	S	S	S	S
AUSMDU00072975	non_invasive	Clindamycin	Macrolide	S	S	S	S
AUSMDU00072975	non_invasive	Chloramphenicol	Chloramphenicol	S	S	S	S
AUSMDU00072975	non_invasive	Azithromycin	Macrolide	S	S	S	S
AUSMDU00072975	non_invasive	Erythromycin	Erythromycin	S	S	S	S
AUSMDU00072975	non_invasive	Levofloxacin	Quinolone	S	S	R	S
AUSMDU00072975	non_invasive	Tetracycline	Tetracycline	S	S	S	S
AUSMDU00073543	non_invasive	Penicillin (Oral)	Beta-Lactam	S	S	S	S
AUSMDU00073543	non_invasive	Ceftriaxone (Men)	Beta-Lactam	S	S	S	S
AUSMDU00073543	non_invasive	Cefuroxime	Beta-Lactam	S	S	S	S
AUSMDU00073543	non_invasive	Clindamycin	Macrolide	S	S	S	S
AUSMDU00073543	non_invasive	Chloramphenicol	Chloramphenicol	S	S	S	S
AUSMDU00073543	non_invasive	Azithromycin	Macrolide	S	S	S	S
AUSMDU00073543	non_invasive	Erythromycin	Erythromycin	S	S	S	S
AUSMDU00073543	non_invasive	Levofloxacin	Quinolone	S	S	R	S
AUSMDU00073543	non_invasive	Tetracycline	Tetracycline	S	S	S	S
AUSMDU00073561	non_invasive	Penicillin (Oral)	Beta-Lactam	S	S	S	S
AUSMDU00073561	non_invasive	Ceftriaxone (Men)	Beta-Lactam	S	S	S	S
AUSMDU00073561	non_invasive	Cefuroxime	Beta-Lactam	S	S	S	S
AUSMDU00073561	non_invasive	Clindamycin	Macrolide	S	S	S	S
AUSMDU00073561	non_invasive	Chloramphenicol	Chloramphenicol	S	S	S	S
AUSMDU00073561	non_invasive	Azithromycin	Macrolide	S	S	S	S
AUSMDU00073561	non_invasive	Erythromycin	Erythromycin	S	S	S	S
AUSMDU00073561	non_invasive	Levofloxacin	Quinolone	S	S	R	S
AUSMDU00073561	non_invasive	Tetracycline	Tetracycline	S	S	S	S
AUSMDU00073743	non_invasive	Penicillin (Oral)	Beta-Lactam	S	S	S	S
AUSMDU00073743	non_invasive	Ceftriaxone (Men)	Beta-Lactam	S	S	S	S
AUSMDU00073743	non_invasive	Cefuroxime	Beta-Lactam	S	S	S	S
AUSMDU00073743	non_invasive	Clindamycin	Macrolide	S	S	S	S
AUSMDU00073743	non_invasive	Chloramphenicol	Chloramphenicol	S	S	S	S
AUSMDU00073743	non_invasive	Azithromycin	Macrolide	S	S	S	S
AUSMDU00073743	non_invasive	Erythromycin	Erythromycin	S	S	S	S
AUSMDU00073743	non_invasive	Levofloxacin	Quinolone	S	S	R	S
AUSMDU00073743	non_invasive	Tetracycline	Tetracycline	S	S	S	S
AUSMDU00073882	non_invasive	Penicillin (Oral)	Beta-Lactam	S	S	S	S
AUSMDU00073882	non_invasive	Ceftriaxone (Men)	Beta-Lactam	S	S	S	S
AUSMDU00073882	non_invasive	Cefuroxime	Beta-Lactam	S	S	S	S
AUSMDU00073882	non_invasive	Clindamycin	Macrolide	S	S	S	S
AUSMDU00073882	non_invasive	Chloramphenicol	Chloramphenicol	S	S	S	S
AUSMDU00073882	non_invasive	Azithromycin	Macrolide	S	S	S	S
AUSMDU00073882	non_invasive	Erythromycin	Erythromycin	S	S	S	S
AUSMDU00073882	non_invasive	Levofloxacin	Quinolone	S	S	R	S
AUSMDU00073882	non_invasive	Tetracycline	Tetracycline	S	S	S	S
AUSMDU00073883	non_invasive	Penicillin (Oral)	Beta-Lactam	S	S	S	S
AUSMDU00073883	non_invasive	Ceftriaxone (Men)	Beta-Lactam	S	S	S	S
AUSMDU00073883	non_invasive	Cefuroxime	Beta-Lactam	S	S	S	S
AUSMDU00073883	non_invasive	Clindamycin	Macrolide	S	S	S	S
AUSMDU00073883	non_invasive	Chloramphenicol	Chloramphenicol	S	S	S	S
AUSMDU00073883	non_invasive	Azithromycin	Macrolide	S	S	S	S
AUSMDU00073883	non_invasive	Erythromycin	Erythromycin	S	S	S	S
AUSMDU00073883	non_invasive	Levofloxacin	Quinolone	S	S	R	S
AUSMDU00073883	non_invasive	Tetracycline	Tetracycline	S	S	S	S
AUSMDU00074004	non_invasive	Penicillin (Oral)	Beta-Lactam	S	S	S	S
AUSMDU00074004	non_invasive	Ceftriaxone (Men)	Beta-Lactam	S	S	S	S
AUSMDU00074004	non_invasive	Cefuroxime	Beta-Lactam	S	S	S	S
AUSMDU00074004	non_invasive	Clindamycin	Macrolide	S	S	S	S
AUSMDU00074004	non_invasive	Chloramphenicol	Chloramphenicol	S	S	S	S
AUSMDU00074004	non_invasive	Azithromycin	Macrolide	S	S	S	S
AUSMDU00074004	non_invasive	Erythromycin	Erythromycin	S	S	S	S
AUSMDU00074004	non_invasive	Levofloxacin	Quinolone	S	S	R	S
AUSMDU00074004	non_invasive	Tetracycline	Tetracycline	S	S	S	S
AUSMDU00074017	non_invasive	Penicillin (Oral)	Beta-Lactam	S	S	S	S
AUSMDU00074017	non_invasive	Ceftriaxone (Men)	Beta-Lactam	S	S	S	S
AUSMDU00074017	non_invasive	Cefuroxime	Beta-Lactam	S	S	S	S
AUSMDU00074017	non_invasive	Clindamycin	Macrolide	S	S	S	S
AUSMDU00074017	non_invasive	Chloramphenicol	Chloramphenicol	S	S	S	S
AUSMDU00074017	non_invasive	Azithromycin	Macrolide	S	S	S	S
AUSMDU00074017	non_invasive	Erythromycin	Erythromycin	S	S	S	S
AUSMDU00074017	non_invasive	Levofloxacin	Quinolone	S	S	R	S
AUSMDU00074017	non_invasive	Tetracycline	Tetracycline	S	S	S	S
AUSMDU00074019	non_invasive	Penicillin (Oral)	Beta-Lactam	S	S	S	S
AUSMDU00074019	non_invasive	Ceftriaxone (Men)	Beta-Lactam	S	S	S	S
AUSMDU00074019	non_invasive	Cefuroxime	Beta-Lactam	S	S	S	S
AUSMDU00074019	non_invasive	Clindamycin	Macrolide	S	S	S	S
AUSMDU00074019	non_invasive	Chloramphenicol	Chloramphenicol	S	S	S	S
AUSMDU00074019	non_invasive	Azithromycin	Macrolide	S	S	S	S
AUSMDU00074019	non_invasive	Erythromycin	Erythromycin	S	S	S	S
AUSMDU00074019	non_invasive	Levofloxacin	Quinolone	S	S	R	S
AUSMDU00074019	non_invasive	Tetracycline	Tetracycline	S	S	S	S
AUSMDU00074548	non_invasive	Penicillin (Oral)	Beta-Lactam	S	S	S	S
AUSMDU00074548	non_invasive	Ceftriaxone (Men)	Beta-Lactam	S	S	S	S
AUSMDU00074548	non_invasive	Cefuroxime	Beta-Lactam	S	S	S	S
AUSMDU00074548	non_invasive	Clindamycin	Macrolide	S	S	S	S
AUSMDU00074548	non_invasive	Chloramphenicol	Chloramphenicol	S	S	S	S
AUSMDU00074548	non_invasive	Azithromycin	Macrolide	S	S	S	S
AUSMDU00074548	non_invasive	Erythromycin	Erythromycin	S	S	S	S
AUSMDU00074548	non_invasive	Levofloxacin	Quinolone	S	S	R	S
AUSMDU00074548	non_invasive	Tetracycline	Tetracycline	S	S	S	S
AUSMDU00074813	non_invasive	Penicillin (Oral)	Beta-Lactam	S	S	S	S
AUSMDU00074813	non_invasive	Ceftriaxone (Men)	Beta-Lactam	S	S	S	S
AUSMDU00074813	non_invasive	Cefuroxime	Beta-Lactam	S	S	S	S
AUSMDU00074813	non_invasive	Clindamycin	Macrolide	S	S	S	S
AUSMDU00074813	non_invasive	Chloramphenicol	Chloramphenicol	S	S	S	S
AUSMDU00074813	non_invasive	Azithromycin	Macrolide	S	S	S	S
AUSMDU00074813	non_invasive	Erythromycin	Erythromycin	S	S	S	S
AUSMDU00074813	non_invasive	Levofloxacin	Quinolone	S	S	R	S
AUSMDU00074813	non_invasive	Tetracycline	Tetracycline	S	S	S	S
AUSMDU00074884	non_invasive	Penicillin (Oral)	Beta-Lactam	S	S	S	S
AUSMDU00074884	non_invasive	Ceftriaxone (Men)	Beta-Lactam	S	S	S	S
AUSMDU00074884	non_invasive	Cefuroxime	Beta-Lactam	S	S	S	S
AUSMDU00074884	non_invasive	Clindamycin	Macrolide	S	S	S	S
AUSMDU00074884	non_invasive	Chloramphenicol	Chloramphenicol	S	S	S	S
AUSMDU00074884	non_invasive	Azithromycin	Macrolide	S	S	S	S
AUSMDU00074884	non_invasive	Erythromycin	Erythromycin	S	S	S	S
AUSMDU00074884	non_invasive	Levofloxacin	Quinolone	S	S	R	S
AUSMDU00074884	non_invasive	Tetracycline	Tetracycline	S	S	S	S
AUSMDU00074885	non_invasive	Penicillin (Oral)	Beta-Lactam	S	S	S	S
AUSMDU00074885	non_invasive	Ceftriaxone (Men)	Beta-Lactam	S	S	S	S
AUSMDU00074885	non_invasive	Cefuroxime	Beta-Lactam	S	S	S	S
AUSMDU00074885	non_invasive	Clindamycin	Macrolide	S	S	S	S
AUSMDU00074885	non_invasive	Chloramphenicol	Chloramphenicol	S	S	S	S
AUSMDU00074885	non_invasive	Azithromycin	Macrolide	S	S	S	S
AUSMDU00074885	non_invasive	Erythromycin	Erythromycin	S	S	S	S
AUSMDU00074885	non_invasive	Levofloxacin	Quinolone	S	S	R	S
AUSMDU00074885	non_invasive	Tetracycline	Tetracycline	S	S	S	S
AUSMDU00074888	non_invasive	Penicillin (Oral)	Beta-Lactam	S	S	S	S
AUSMDU00074888	non_invasive	Ceftriaxone (Men)	Beta-Lactam	S	S	S	S
AUSMDU00074888	non_invasive	Cefuroxime	Beta-Lactam	S	S	S	S
AUSMDU00074888	non_invasive	Clindamycin	Macrolide	S	S	S	S
AUSMDU00074888	non_invasive	Chloramphenicol	Chloramphenicol	S	S	S	S
AUSMDU00074888	non_invasive	Azithromycin	Macrolide	S	S	S	S
AUSMDU00074888	non_invasive	Erythromycin	Erythromycin	S	S	S	S
AUSMDU00074888	non_invasive	Levofloxacin	Quinolone	S	S	R	S
AUSMDU00074888	non_invasive	Tetracycline	Tetracycline	S	S	S	S
AUSMDU00073742	non_invasive	Penicillin (Oral)	Beta-Lactam	S	S	S	S
AUSMDU00073742	non_invasive	Ceftriaxone (Men)	Beta-Lactam	S	S	S	S
AUSMDU00073742	non_invasive	Cefuroxime	Beta-Lactam	S	S	S	S
AUSMDU00073742	non_invasive	Clindamycin	Macrolide	S	S	S	S
AUSMDU00073742	non_invasive	Chloramphenicol	Chloramphenicol	S	S	S	S
AUSMDU00073742	non_invasive	Azithromycin	Macrolide	S	S	S	S
AUSMDU00073742	non_invasive	Erythromycin	Erythromycin	S	S	S	S
AUSMDU00073742	non_invasive	Levofloxacin	Quinolone	S	S	R	S
AUSMDU00073742	non_invasive	Tetracycline	Tetracycline	S	S	S	S
AUSMDU00074853	non_invasive	Penicillin (Oral)	Beta-Lactam	S	S	S	S
AUSMDU00074853	non_invasive	Ceftriaxone (Men)	Beta-Lactam	S	S	S	S
AUSMDU00074853	non_invasive	Cefuroxime	Beta-Lactam	S	S	S	S
AUSMDU00074853	non_invasive	Clindamycin	Macrolide	S	S	S	S
AUSMDU00074853	non_invasive	Chloramphenicol	Chloramphenicol	S	S	S	S
AUSMDU00074853	non_invasive	Azithromycin	Macrolide	S	S	S	S
AUSMDU00074853	non_invasive	Erythromycin	Erythromycin	S	S	S	S
AUSMDU00074853	non_invasive	Levofloxacin	Quinolone	S	S	R	S
AUSMDU00074853	non_invasive	Tetracycline	Tetracycline	S	S	S	S
AUSMDU00064240	non_invasive	Penicillin (Oral)	Beta-Lactam	S	S	S	S
AUSMDU00064240	non_invasive	Ceftriaxone (Men)	Beta-Lactam	S	S	S	S
AUSMDU00064240	non_invasive	Cefuroxime	Beta-Lactam	S	S	S	S
AUSMDU00064240	non_invasive	Clindamycin	Macrolide	S	S	S	S
AUSMDU00064240	non_invasive	Chloramphenicol	Chloramphenicol	S	S	S	S
AUSMDU00064240	non_invasive	Azithromycin	Macrolide	S	S	S	S
AUSMDU00064240	non_invasive	Erythromycin	Erythromycin	S	S	S	S
AUSMDU00064240	non_invasive	Levofloxacin	Quinolone	S	S	R	S
AUSMDU00064240	non_invasive	Tetracycline	Tetracycline	S	S	S	S
AUSMDU00074285	non_invasive	Penicillin (Oral)	Beta-Lactam	S	S	S	S
AUSMDU00074285	non_invasive	Ceftriaxone (Men)	Beta-Lactam	S	S	S	S
AUSMDU00074285	non_invasive	Cefuroxime	Beta-Lactam	S	S	S	S
AUSMDU00074285	non_invasive	Clindamycin	Macrolide	S	S	S	S
AUSMDU00074285	non_invasive	Chloramphenicol	Chloramphenicol	S	S	S	S
AUSMDU00074285	non_invasive	Azithromycin	Macrolide	S	S	S	S
AUSMDU00074285	non_invasive	Erythromycin	Erythromycin	S	S	S	S
AUSMDU00074285	non_invasive	Levofloxacin	Quinolone	S	S	R	S
AUSMDU00074285	non_invasive	Tetracycline	Tetracycline	S	S	S	S
AUSMDU00073014	non_invasive	Penicillin (Oral)	Beta-Lactam	S	S	S	S
AUSMDU00073014	non_invasive	Ceftriaxone (Men)	Beta-Lactam	S	S	S	S
AUSMDU00073014	non_invasive	Cefuroxime	Beta-Lactam	S	S	S	S
AUSMDU00073014	non_invasive	Clindamycin	Macrolide	S	S	S	S
AUSMDU00073014	non_invasive	Chloramphenicol	Chloramphenicol	S	S	S	S
AUSMDU00073014	non_invasive	Azithromycin	Macrolide	S	S	S	S
AUSMDU00073014	non_invasive	Erythromycin	Erythromycin	S	S	S	S
AUSMDU00073014	non_invasive	Levofloxacin	Quinolone	S	S	R	S
AUSMDU00073014	non_invasive	Tetracycline	Tetracycline	S	S	S	S
AUSMDU00073015	non_invasive	Penicillin (Oral)	Beta-Lactam	S	S	S	S
AUSMDU00073015	non_invasive	Ceftriaxone (Men)	Beta-Lactam	S	S	S	S
AUSMDU00073015	non_invasive	Cefuroxime	Beta-Lactam	S	S	S	S
AUSMDU00073015	non_invasive	Clindamycin	Macrolide	S	S	S	S
AUSMDU00073015	non_invasive	Chloramphenicol	Chloramphenicol	S	S	S	S
AUSMDU00073015	non_invasive	Azithromycin	Macrolide	S	S	S	S
AUSMDU00073015	non_invasive	Erythromycin	Erythromycin	S	S	S	S
AUSMDU00073015	non_invasive	Levofloxacin	Quinolone	S	S	R	S
AUSMDU00073015	non_invasive	Tetracycline	Tetracycline	S	S	S	S
AUSMDU00074580	non_invasive	Penicillin (Oral)	Beta-Lactam	S	S	S	S
AUSMDU00074580	non_invasive	Ceftriaxone (Men)	Beta-Lactam	S	S	S	S
AUSMDU00074580	non_invasive	Cefuroxime	Beta-Lactam	S	S	S	S
AUSMDU00074580	non_invasive	Clindamycin	Macrolide	S	S	S	S
AUSMDU00074580	non_invasive	Chloramphenicol	Chloramphenicol	S	S	S	S
AUSMDU00074580	non_invasive	Azithromycin	Macrolide	S	S	S	S
AUSMDU00074580	non_invasive	Erythromycin	Erythromycin	S	S	S	S
AUSMDU00074580	non_invasive	Levofloxacin	Quinolone	S	S	R	S
AUSMDU00074580	non_invasive	Tetracycline	Tetracycline	S	S	S	S
AUSMDU00068767	non_invasive	Penicillin (Oral)	Beta-Lactam	R	R	R	S
AUSMDU00068767	non_invasive	Ceftriaxone (Men)	Beta-Lactam	I	I	R	S
AUSMDU00068767	non_invasive	Cefuroxime	Beta-Lactam	R	R	R	S
AUSMDU00068767	non_invasive	Clindamycin	Macrolide	S	S	S	S
AUSMDU00068767	non_invasive	Chloramphenicol	Chloramphenicol	S	S	S	S
AUSMDU00068767	non_invasive	Azithromycin	Macrolide	R	R	S	S
AUSMDU00068767	non_invasive	Erythromycin	Erythromycin	R	R	R	S
AUSMDU00068767	non_invasive	Levofloxacin	Quinolone	S	S	R	S
AUSMDU00068767	non_invasive	Tetracycline	Tetracycline	R	R	R	S
AUSMDU00074327	non_invasive	Penicillin (Oral)	Beta-Lactam	I	R	R	S
AUSMDU00074327	non_invasive	Ceftriaxone (Men)	Beta-Lactam	I	I	R	S
AUSMDU00074327	non_invasive	Cefuroxime	Beta-Lactam	I	R	R	S
AUSMDU00074327	non_invasive	Clindamycin	Macrolide	R	R	R	S
AUSMDU00074327	non_invasive	Chloramphenicol	Chloramphenicol	S	S	S	S
AUSMDU00074327	non_invasive	Azithromycin	Macrolide	R	R	R	S
AUSMDU00074327	non_invasive	Erythromycin	Erythromycin	R	R	R	S
AUSMDU00074327	non_invasive	Levofloxacin	Quinolone	S	S	R	S
AUSMDU00074327	non_invasive	Tetracycline	Tetracycline	R	R	R	S
AUSMDU00058993	non_invasive	Penicillin (Oral)	Beta-Lactam	R	R	R	S
AUSMDU00058993	non_invasive	Ceftriaxone (Men)	Beta-Lactam	R	I	R	S
AUSMDU00058993	non_invasive	Cefuroxime	Beta-Lactam	R	R	R	S
AUSMDU00058993	non_invasive	Clindamycin	Macrolide	R	R	R	S
AUSMDU00058993	non_invasive	Chloramphenicol	Chloramphenicol	S	S	S	S
AUSMDU00058993	non_invasive	Azithromycin	Macrolide	NA	R	R	S
AUSMDU00058993	non_invasive	Erythromycin	Erythromycin	R	R	R	S
AUSMDU00058993	non_invasive	Levofloxacin	Quinolone	S	S	R	S
AUSMDU00058993	non_invasive	Tetracycline	Tetracycline	R	R	R	S
AUSMDU00073362	non_invasive	Penicillin (Oral)	Beta-Lactam	R	R	R	S
AUSMDU00073362	non_invasive	Ceftriaxone (Men)	Beta-Lactam	R	I	R	S
AUSMDU00073362	non_invasive	Cefuroxime	Beta-Lactam	R	R	R	S
AUSMDU00073362	non_invasive	Clindamycin	Macrolide	R	R	R	S
AUSMDU00073362	non_invasive	Chloramphenicol	Chloramphenicol	S	S	S	S
AUSMDU00073362	non_invasive	Azithromycin	Macrolide	R	R	R	S
AUSMDU00073362	non_invasive	Erythromycin	Erythromycin	R	R	R	S
AUSMDU00073362	non_invasive	Levofloxacin	Quinolone	S	S	R	S
AUSMDU00073362	non_invasive	Tetracycline	Tetracycline	R	R	R	S
AUSMDU00073364	non_invasive	Penicillin (Oral)	Beta-Lactam	R	R	R	S
AUSMDU00073364	non_invasive	Ceftriaxone (Men)	Beta-Lactam	R	I	R	S
AUSMDU00073364	non_invasive	Cefuroxime	Beta-Lactam	R	R	R	S
AUSMDU00073364	non_invasive	Clindamycin	Macrolide	R	R	R	S
AUSMDU00073364	non_invasive	Chloramphenicol	Chloramphenicol	S	S	S	S
AUSMDU00073364	non_invasive	Azithromycin	Macrolide	R	R	R	S
AUSMDU00073364	non_invasive	Erythromycin	Erythromycin	R	R	R	S
AUSMDU00073364	non_invasive	Levofloxacin	Quinolone	S	S	R	S
AUSMDU00073364	non_invasive	Tetracycline	Tetracycline	R	R	R	S
AUSMDU00073958	non_invasive	Penicillin (Oral)	Beta-Lactam	R	R	R	S
AUSMDU00073958	non_invasive	Ceftriaxone (Men)	Beta-Lactam	I	I	R	S
AUSMDU00073958	non_invasive	Cefuroxime	Beta-Lactam	R	R	R	S
AUSMDU00073958	non_invasive	Clindamycin	Macrolide	R	R	R	S
AUSMDU00073958	non_invasive	Chloramphenicol	Chloramphenicol	S	S	S	S
AUSMDU00073958	non_invasive	Azithromycin	Macrolide	R	R	R	S
AUSMDU00073958	non_invasive	Erythromycin	Erythromycin	R	R	R	S
AUSMDU00073958	non_invasive	Levofloxacin	Quinolone	S	S	R	S
AUSMDU00073958	non_invasive	Tetracycline	Tetracycline	R	R	R	S
AUSMDU00074279	non_invasive	Penicillin (Oral)	Beta-Lactam	I	I	R	R
AUSMDU00074279	non_invasive	Ceftriaxone (Men)	Beta-Lactam	S	S	R	R
AUSMDU00074279	non_invasive	Cefuroxime	Beta-Lactam	S	S	R	R
AUSMDU00074279	non_invasive	Clindamycin	Macrolide	R	R	R	S
AUSMDU00074279	non_invasive	Chloramphenicol	Chloramphenicol	S	S	S	S
AUSMDU00074279	non_invasive	Azithromycin	Macrolide	R	R	R	S
AUSMDU00074279	non_invasive	Erythromycin	Erythromycin	R	R	S	S
AUSMDU00074279	non_invasive	Levofloxacin	Quinolone	S	S	R	S
AUSMDU00074279	non_invasive	Tetracycline	Tetracycline	R	R	R	S
AUSMDU00066446	non_invasive	Penicillin (Oral)	Beta-Lactam	S	I	R	S
AUSMDU00066446	non_invasive	Ceftriaxone (Men)	Beta-Lactam	S	S	R	S
AUSMDU00066446	non_invasive	Cefuroxime	Beta-Lactam	S	S	R	S
AUSMDU00066446	non_invasive	Clindamycin	Macrolide	R	R	R	S
AUSMDU00066446	non_invasive	Chloramphenicol	Chloramphenicol	S	S	S	S
AUSMDU00066446	non_invasive	Azithromycin	Macrolide	R	R	R	S
AUSMDU00066446	non_invasive	Erythromycin	Erythromycin	R	R	S	S
AUSMDU00066446	non_invasive	Levofloxacin	Quinolone	S	S	R	S
AUSMDU00066446	non_invasive	Tetracycline	Tetracycline	R	R	R	S
AUSMDU00067027	non_invasive	Penicillin (Oral)	Beta-Lactam	S	S	S	S
AUSMDU00067027	non_invasive	Ceftriaxone (Men)	Beta-Lactam	S	S	S	S
AUSMDU00067027	non_invasive	Cefuroxime	Beta-Lactam	S	S	S	S
AUSMDU00067027	non_invasive	Clindamycin	Macrolide	S	S	S	S
AUSMDU00067027	non_invasive	Chloramphenicol	Chloramphenicol	S	S	S	S
AUSMDU00067027	non_invasive	Azithromycin	Macrolide	S	S	S	S
AUSMDU00067027	non_invasive	Erythromycin	Erythromycin	S	S	S	S
AUSMDU00067027	non_invasive	Levofloxacin	Quinolone	S	S	R	S
AUSMDU00067027	non_invasive	Tetracycline	Tetracycline	S	S	S	S
AUSMDU00073875	non_invasive	Penicillin (Oral)	Beta-Lactam	S	S	S	S
AUSMDU00073875	non_invasive	Ceftriaxone (Men)	Beta-Lactam	S	S	S	S
AUSMDU00073875	non_invasive	Cefuroxime	Beta-Lactam	S	S	S	S
AUSMDU00073875	non_invasive	Clindamycin	Macrolide	S	S	S	S
AUSMDU00073875	non_invasive	Chloramphenicol	Chloramphenicol	S	S	S	S
AUSMDU00073875	non_invasive	Azithromycin	Macrolide	S	S	S	S
AUSMDU00073875	non_invasive	Erythromycin	Erythromycin	S	S	S	S
AUSMDU00073875	non_invasive	Levofloxacin	Quinolone	S	S	R	S
AUSMDU00073875	non_invasive	Tetracycline	Tetracycline	S	S	S	S
AUSMDU00074755	non_invasive	Penicillin (Oral)	Beta-Lactam	S	S	S	S
AUSMDU00074755	non_invasive	Ceftriaxone (Men)	Beta-Lactam	S	S	S	S
AUSMDU00074755	non_invasive	Cefuroxime	Beta-Lactam	S	S	S	S
AUSMDU00074755	non_invasive	Clindamycin	Macrolide	S	S	S	S
AUSMDU00074755	non_invasive	Chloramphenicol	Chloramphenicol	S	S	S	S
AUSMDU00074755	non_invasive	Azithromycin	Macrolide	S	S	S	S
AUSMDU00074755	non_invasive	Erythromycin	Erythromycin	S	S	S	S
AUSMDU00074755	non_invasive	Levofloxacin	Quinolone	S	S	R	S
AUSMDU00074755	non_invasive	Tetracycline	Tetracycline	S	S	S	S
AUSMDU00074852	non_invasive	Penicillin (Oral)	Beta-Lactam	S	S	S	S
AUSMDU00074852	non_invasive	Ceftriaxone (Men)	Beta-Lactam	S	S	S	S
AUSMDU00074852	non_invasive	Cefuroxime	Beta-Lactam	S	S	S	S
AUSMDU00074852	non_invasive	Clindamycin	Macrolide	S	S	S	S
AUSMDU00074852	non_invasive	Chloramphenicol	Chloramphenicol	S	S	S	S
AUSMDU00074852	non_invasive	Azithromycin	Macrolide	S	S	S	S
AUSMDU00074852	non_invasive	Erythromycin	Erythromycin	S	S	S	S
AUSMDU00074852	non_invasive	Levofloxacin	Quinolone	S	S	R	S
AUSMDU00074852	non_invasive	Tetracycline	Tetracycline	S	S	S	S
AUSMDU00074546	non_invasive	Penicillin (Oral)	Beta-Lactam	S	S	S	S
AUSMDU00074546	non_invasive	Ceftriaxone (Men)	Beta-Lactam	S	S	S	S
AUSMDU00074546	non_invasive	Cefuroxime	Beta-Lactam	S	S	S	S
AUSMDU00074546	non_invasive	Clindamycin	Macrolide	S	S	S	S
AUSMDU00074546	non_invasive	Chloramphenicol	Chloramphenicol	S	S	S	S
AUSMDU00074546	non_invasive	Azithromycin	Macrolide	S	S	S	S
AUSMDU00074546	non_invasive	Erythromycin	Erythromycin	S	S	S	S
AUSMDU00074546	non_invasive	Levofloxacin	Quinolone	S	S	R	S
AUSMDU00074546	non_invasive	Tetracycline	Tetracycline	S	S	S	S
AUSMDU00074020	non_invasive	Penicillin (Oral)	Beta-Lactam	S	S	S	S
AUSMDU00074020	non_invasive	Ceftriaxone (Men)	Beta-Lactam	S	S	S	S
AUSMDU00074020	non_invasive	Cefuroxime	Beta-Lactam	S	S	S	S
AUSMDU00074020	non_invasive	Clindamycin	Macrolide	S	S	S	S
AUSMDU00074020	non_invasive	Chloramphenicol	Chloramphenicol	S	S	S	S
AUSMDU00074020	non_invasive	Azithromycin	Macrolide	S	S	S	S
AUSMDU00074020	non_invasive	Erythromycin	Erythromycin	S	S	S	S
AUSMDU00074020	non_invasive	Levofloxacin	Quinolone	S	S	R	S
AUSMDU00074020	non_invasive	Tetracycline	Tetracycline	S	S	S	S
AUSMDU00074844	non_invasive	Penicillin (Oral)	Beta-Lactam	S	S	S	S
AUSMDU00074844	non_invasive	Ceftriaxone (Men)	Beta-Lactam	S	S	S	S
AUSMDU00074844	non_invasive	Cefuroxime	Beta-Lactam	S	S	S	S
AUSMDU00074844	non_invasive	Clindamycin	Macrolide	S	S	S	S
AUSMDU00074844	non_invasive	Chloramphenicol	Chloramphenicol	S	S	S	S
AUSMDU00074844	non_invasive	Azithromycin	Macrolide	S	S	S	S
AUSMDU00074844	non_invasive	Erythromycin	Erythromycin	S	S	S	S
AUSMDU00074844	non_invasive	Levofloxacin	Quinolone	S	S	R	S
AUSMDU00074844	non_invasive	Tetracycline	Tetracycline	S	S	S	S
AUSMDU00061728	non_invasive	Penicillin (Oral)	Beta-Lactam	S	S	S	S
AUSMDU00061728	non_invasive	Ceftriaxone (Men)	Beta-Lactam	S	S	S	S
AUSMDU00061728	non_invasive	Cefuroxime	Beta-Lactam	S	S	S	S
AUSMDU00061728	non_invasive	Clindamycin	Macrolide	S	S	S	S
AUSMDU00061728	non_invasive	Chloramphenicol	Chloramphenicol	S	S	S	S
AUSMDU00061728	non_invasive	Azithromycin	Macrolide	NA	S	S	S
AUSMDU00061728	non_invasive	Erythromycin	Erythromycin	S	S	S	S
AUSMDU00061728	non_invasive	Levofloxacin	Quinolone	S	S	R	S
AUSMDU00061728	non_invasive	Tetracycline	Tetracycline	S	S	S	S
AUSMDU00063853	non_invasive	Penicillin (Oral)	Beta-Lactam	S	S	S	S
AUSMDU00063853	non_invasive	Ceftriaxone (Men)	Beta-Lactam	S	S	S	S
AUSMDU00063853	non_invasive	Cefuroxime	Beta-Lactam	S	S	S	S
AUSMDU00063853	non_invasive	Clindamycin	Macrolide	S	S	S	S
AUSMDU00063853	non_invasive	Chloramphenicol	Chloramphenicol	S	S	S	S
AUSMDU00063853	non_invasive	Azithromycin	Macrolide	NA	S	S	S
AUSMDU00063853	non_invasive	Erythromycin	Erythromycin	S	S	S	S
AUSMDU00063853	non_invasive	Levofloxacin	Quinolone	S	S	R	S
AUSMDU00063853	non_invasive	Tetracycline	Tetracycline	S	S	S	S
AUSMDU00073582	non_invasive	Penicillin (Oral)	Beta-Lactam	S	S	S	S
AUSMDU00073582	non_invasive	Ceftriaxone (Men)	Beta-Lactam	S	S	S	S
AUSMDU00073582	non_invasive	Cefuroxime	Beta-Lactam	S	S	S	S
AUSMDU00073582	non_invasive	Clindamycin	Macrolide	S	S	S	S
AUSMDU00073582	non_invasive	Chloramphenicol	Chloramphenicol	S	S	S	S
AUSMDU00073582	non_invasive	Azithromycin	Macrolide	S	S	S	S
AUSMDU00073582	non_invasive	Erythromycin	Erythromycin	S	S	S	S
AUSMDU00073582	non_invasive	Levofloxacin	Quinolone	S	S	R	S
AUSMDU00073582	non_invasive	Tetracycline	Tetracycline	S	S	S	S
AUSMDU00074794	non_invasive	Penicillin (Oral)	Beta-Lactam	S	S	S	S
AUSMDU00074794	non_invasive	Ceftriaxone (Men)	Beta-Lactam	S	S	S	S
AUSMDU00074794	non_invasive	Cefuroxime	Beta-Lactam	S	S	S	S
AUSMDU00074794	non_invasive	Clindamycin	Macrolide	S	S	S	S
AUSMDU00074794	non_invasive	Chloramphenicol	Chloramphenicol	S	S	S	S
AUSMDU00074794	non_invasive	Azithromycin	Macrolide	S	S	S	S
AUSMDU00074794	non_invasive	Erythromycin	Erythromycin	S	S	S	S
AUSMDU00074794	non_invasive	Levofloxacin	Quinolone	S	S	R	S
AUSMDU00074794	non_invasive	Tetracycline	Tetracycline	S	S	S	S
AUSMDU00066440	non_invasive	Penicillin (Oral)	Beta-Lactam	S	S	S	S
AUSMDU00066440	non_invasive	Ceftriaxone (Men)	Beta-Lactam	S	S	S	S
AUSMDU00066440	non_invasive	Cefuroxime	Beta-Lactam	S	S	S	S
AUSMDU00066440	non_invasive	Clindamycin	Macrolide	S	S	S	S
AUSMDU00066440	non_invasive	Chloramphenicol	Chloramphenicol	S	S	S	S
AUSMDU00066440	non_invasive	Azithromycin	Macrolide	S	S	S	S
AUSMDU00066440	non_invasive	Erythromycin	Erythromycin	S	S	S	S
AUSMDU00066440	non_invasive	Levofloxacin	Quinolone	S	S	R	S
AUSMDU00066440	non_invasive	Tetracycline	Tetracycline	S	S	S	S
AUSMDU00073411	non_invasive	Penicillin (Oral)	Beta-Lactam	S	S	S	S
AUSMDU00073411	non_invasive	Ceftriaxone (Men)	Beta-Lactam	S	S	S	S
AUSMDU00073411	non_invasive	Cefuroxime	Beta-Lactam	S	S	S	S
AUSMDU00073411	non_invasive	Clindamycin	Macrolide	S	S	S	S
AUSMDU00073411	non_invasive	Chloramphenicol	Chloramphenicol	S	S	S	S
AUSMDU00073411	non_invasive	Azithromycin	Macrolide	S	S	S	S
AUSMDU00073411	non_invasive	Erythromycin	Erythromycin	S	S	S	S
AUSMDU00073411	non_invasive	Levofloxacin	Quinolone	S	S	R	S
AUSMDU00073411	non_invasive	Tetracycline	Tetracycline	S	S	S	S
AUSMDU00073427	non_invasive	Penicillin (Oral)	Beta-Lactam	S	S	R	S
AUSMDU00073427	non_invasive	Ceftriaxone (Men)	Beta-Lactam	S	S	R	S
AUSMDU00073427	non_invasive	Cefuroxime	Beta-Lactam	S	S	R	S
AUSMDU00073427	non_invasive	Clindamycin	Macrolide	S	S	S	S
AUSMDU00073427	non_invasive	Chloramphenicol	Chloramphenicol	S	S	S	S
AUSMDU00073427	non_invasive	Azithromycin	Macrolide	S	S	S	S
AUSMDU00073427	non_invasive	Erythromycin	Erythromycin	S	S	S	S
AUSMDU00073427	non_invasive	Levofloxacin	Quinolone	S	S	R	S
AUSMDU00073427	non_invasive	Tetracycline	Tetracycline	S	S	S	S
AUSMDU00073497	non_invasive	Penicillin (Oral)	Beta-Lactam	S	S	S	S
AUSMDU00073497	non_invasive	Ceftriaxone (Men)	Beta-Lactam	S	S	S	S
AUSMDU00073497	non_invasive	Cefuroxime	Beta-Lactam	S	S	S	S
AUSMDU00073497	non_invasive	Clindamycin	Macrolide	S	S	S	S
AUSMDU00073497	non_invasive	Chloramphenicol	Chloramphenicol	S	S	S	S
AUSMDU00073497	non_invasive	Azithromycin	Macrolide	S	S	S	S
AUSMDU00073497	non_invasive	Erythromycin	Erythromycin	S	S	S	S
AUSMDU00073497	non_invasive	Levofloxacin	Quinolone	S	S	R	S
AUSMDU00073497	non_invasive	Tetracycline	Tetracycline	S	S	S	S
AUSMDU00074831	non_invasive	Penicillin (Oral)	Beta-Lactam	S	S	S	S
AUSMDU00074831	non_invasive	Ceftriaxone (Men)	Beta-Lactam	S	S	S	S
AUSMDU00074831	non_invasive	Cefuroxime	Beta-Lactam	S	S	S	S
AUSMDU00074831	non_invasive	Clindamycin	Macrolide	S	S	S	S
AUSMDU00074831	non_invasive	Chloramphenicol	Chloramphenicol	S	S	S	S
AUSMDU00074831	non_invasive	Azithromycin	Macrolide	S	S	S	S
AUSMDU00074831	non_invasive	Erythromycin	Erythromycin	S	S	S	S
AUSMDU00074831	non_invasive	Levofloxacin	Quinolone	S	S	R	S
AUSMDU00074831	non_invasive	Tetracycline	Tetracycline	S	S	S	S
AUSMDU00067617	non_invasive	Penicillin (Oral)	Beta-Lactam	S	S	S	S
AUSMDU00067617	non_invasive	Ceftriaxone (Men)	Beta-Lactam	S	S	S	S
AUSMDU00067617	non_invasive	Cefuroxime	Beta-Lactam	S	S	S	S
AUSMDU00067617	non_invasive	Clindamycin	Macrolide	S	S	S	S
AUSMDU00067617	non_invasive	Chloramphenicol	Chloramphenicol	S	S	S	S
AUSMDU00067617	non_invasive	Azithromycin	Macrolide	S	S	S	S
AUSMDU00067617	non_invasive	Erythromycin	Erythromycin	S	S	S	R
AUSMDU00067617	non_invasive	Levofloxacin	Quinolone	S	S	R	S
AUSMDU00067617	non_invasive	Tetracycline	Tetracycline	S	S	S	S
AUSMDU00074544	non_invasive	Penicillin (Oral)	Beta-Lactam	S	S	S	S
AUSMDU00074544	non_invasive	Ceftriaxone (Men)	Beta-Lactam	S	S	S	S
AUSMDU00074544	non_invasive	Cefuroxime	Beta-Lactam	S	S	S	S
AUSMDU00074544	non_invasive	Clindamycin	Macrolide	S	S	S	S
AUSMDU00074544	non_invasive	Chloramphenicol	Chloramphenicol	S	S	S	S
AUSMDU00074544	non_invasive	Azithromycin	Macrolide	S	S	S	S
AUSMDU00074544	non_invasive	Erythromycin	Erythromycin	S	S	S	S
AUSMDU00074544	non_invasive	Levofloxacin	Quinolone	S	S	R	S
AUSMDU00074544	non_invasive	Tetracycline	Tetracycline	S	S	S	S
AUSMDU00075690	non_invasive	Penicillin (Oral)	Beta-Lactam	I	S	S	S
AUSMDU00075690	non_invasive	Ceftriaxone (Men)	Beta-Lactam	S	S	S	S
AUSMDU00075690	non_invasive	Cefuroxime	Beta-Lactam	S	S	S	S
AUSMDU00075690	non_invasive	Clindamycin	Macrolide	S	S	S	S
AUSMDU00075690	non_invasive	Chloramphenicol	Chloramphenicol	S	S	S	S
AUSMDU00075690	non_invasive	Azithromycin	Macrolide	S	S	S	S
AUSMDU00075690	non_invasive	Erythromycin	Erythromycin	S	S	S	S
AUSMDU00075690	non_invasive	Levofloxacin	Quinolone	S	S	R	S
AUSMDU00075690	non_invasive	Tetracycline	Tetracycline	S	S	S	S
AUSMDU00072356	non_invasive	Penicillin (Oral)	Beta-Lactam	S	S	R	S
AUSMDU00072356	non_invasive	Ceftriaxone (Men)	Beta-Lactam	S	S	R	S
AUSMDU00072356	non_invasive	Cefuroxime	Beta-Lactam	S	S	R	S
AUSMDU00072356	non_invasive	Clindamycin	Macrolide	S	S	S	S
AUSMDU00072356	non_invasive	Chloramphenicol	Chloramphenicol	S	S	S	S
AUSMDU00072356	non_invasive	Azithromycin	Macrolide	S	S	S	S
AUSMDU00072356	non_invasive	Erythromycin	Erythromycin	S	S	S	S
AUSMDU00072356	non_invasive	Levofloxacin	Quinolone	S	S	R	S
AUSMDU00072356	non_invasive	Tetracycline	Tetracycline	S	S	S	S
AUSMDU00068167	non_invasive	Penicillin (Oral)	Beta-Lactam	R	R	R	S
AUSMDU00068167	non_invasive	Ceftriaxone (Men)	Beta-Lactam	I	I	R	S
AUSMDU00068167	non_invasive	Cefuroxime	Beta-Lactam	R	R	R	S
AUSMDU00068167	non_invasive	Clindamycin	Macrolide	S	S	S	S
AUSMDU00068167	non_invasive	Chloramphenicol	Chloramphenicol	S	S	S	S
AUSMDU00068167	non_invasive	Azithromycin	Macrolide	S	S	S	S
AUSMDU00068167	non_invasive	Erythromycin	Erythromycin	S	S	S	S
AUSMDU00068167	non_invasive	Levofloxacin	Quinolone	S	S	R	S
AUSMDU00068167	non_invasive	Tetracycline	Tetracycline	S	S	S	S
AUSMDU00074823	non_invasive	Penicillin (Oral)	Beta-Lactam	R	R	R	S
AUSMDU00074823	non_invasive	Ceftriaxone (Men)	Beta-Lactam	I	I	R	S
AUSMDU00074823	non_invasive	Cefuroxime	Beta-Lactam	R	R	R	S
AUSMDU00074823	non_invasive	Clindamycin	Macrolide	S	S	S	S
AUSMDU00074823	non_invasive	Chloramphenicol	Chloramphenicol	S	S	S	S
AUSMDU00074823	non_invasive	Azithromycin	Macrolide	S	S	S	S
AUSMDU00074823	non_invasive	Erythromycin	Erythromycin	S	S	S	S
AUSMDU00074823	non_invasive	Levofloxacin	Quinolone	S	S	R	S
AUSMDU00074823	non_invasive	Tetracycline	Tetracycline	S	S	S	S
AUSMDU00059252	non_invasive	Penicillin (Oral)	Beta-Lactam	S	S	S	S
AUSMDU00059252	non_invasive	Ceftriaxone (Men)	Beta-Lactam	S	S	S	S
AUSMDU00059252	non_invasive	Cefuroxime	Beta-Lactam	S	S	S	S
AUSMDU00059252	non_invasive	Clindamycin	Macrolide	S	S	S	S
AUSMDU00059252	non_invasive	Chloramphenicol	Chloramphenicol	S	S	S	S
AUSMDU00059252	non_invasive	Azithromycin	Macrolide	NA	S	S	S
AUSMDU00059252	non_invasive	Erythromycin	Erythromycin	S	S	S	S
AUSMDU00059252	non_invasive	Levofloxacin	Quinolone	S	S	R	S
AUSMDU00059252	non_invasive	Tetracycline	Tetracycline	S	S	S	S
AUSMDU00060259	non_invasive	Penicillin (Oral)	Beta-Lactam	S	S	S	S
AUSMDU00060259	non_invasive	Ceftriaxone (Men)	Beta-Lactam	S	S	S	S
AUSMDU00060259	non_invasive	Cefuroxime	Beta-Lactam	S	S	S	S
AUSMDU00060259	non_invasive	Clindamycin	Macrolide	S	S	S	S
AUSMDU00060259	non_invasive	Chloramphenicol	Chloramphenicol	S	S	S	S
AUSMDU00060259	non_invasive	Azithromycin	Macrolide	NA	S	S	S
AUSMDU00060259	non_invasive	Erythromycin	Erythromycin	S	S	S	S
AUSMDU00060259	non_invasive	Levofloxacin	Quinolone	S	S	R	S
AUSMDU00060259	non_invasive	Tetracycline	Tetracycline	S	S	S	S
AUSMDU00061449	non_invasive	Penicillin (Oral)	Beta-Lactam	S	S	S	S
AUSMDU00061449	non_invasive	Ceftriaxone (Men)	Beta-Lactam	S	S	S	S
AUSMDU00061449	non_invasive	Cefuroxime	Beta-Lactam	S	S	S	S
AUSMDU00061449	non_invasive	Clindamycin	Macrolide	S	S	S	S
AUSMDU00061449	non_invasive	Chloramphenicol	Chloramphenicol	S	S	S	S
AUSMDU00061449	non_invasive	Azithromycin	Macrolide	NA	S	S	S
AUSMDU00061449	non_invasive	Erythromycin	Erythromycin	S	S	S	S
AUSMDU00061449	non_invasive	Levofloxacin	Quinolone	S	S	R	S
AUSMDU00061449	non_invasive	Tetracycline	Tetracycline	S	S	S	S
AUSMDU00061564	non_invasive	Penicillin (Oral)	Beta-Lactam	S	S	S	S
AUSMDU00061564	non_invasive	Ceftriaxone (Men)	Beta-Lactam	S	S	S	S
AUSMDU00061564	non_invasive	Cefuroxime	Beta-Lactam	S	S	S	S
AUSMDU00061564	non_invasive	Clindamycin	Macrolide	S	S	S	S
AUSMDU00061564	non_invasive	Chloramphenicol	Chloramphenicol	S	S	S	S
AUSMDU00061564	non_invasive	Azithromycin	Macrolide	S	S	S	S
AUSMDU00061564	non_invasive	Erythromycin	Erythromycin	S	S	S	S
AUSMDU00061564	non_invasive	Levofloxacin	Quinolone	S	S	R	S
AUSMDU00061564	non_invasive	Tetracycline	Tetracycline	S	S	S	S
AUSMDU00063300	non_invasive	Penicillin (Oral)	Beta-Lactam	S	S	S	S
AUSMDU00063300	non_invasive	Ceftriaxone (Men)	Beta-Lactam	S	S	S	S
AUSMDU00063300	non_invasive	Cefuroxime	Beta-Lactam	S	S	S	S
AUSMDU00063300	non_invasive	Clindamycin	Macrolide	S	S	S	S
AUSMDU00063300	non_invasive	Chloramphenicol	Chloramphenicol	S	S	S	S
AUSMDU00063300	non_invasive	Azithromycin	Macrolide	NA	S	S	S
AUSMDU00063300	non_invasive	Erythromycin	Erythromycin	S	S	S	S
AUSMDU00063300	non_invasive	Levofloxacin	Quinolone	S	S	R	S
AUSMDU00063300	non_invasive	Tetracycline	Tetracycline	S	S	S	S
AUSMDU00063928	non_invasive	Penicillin (Oral)	Beta-Lactam	S	S	S	S
AUSMDU00063928	non_invasive	Ceftriaxone (Men)	Beta-Lactam	S	S	S	S
AUSMDU00063928	non_invasive	Cefuroxime	Beta-Lactam	S	S	S	S
AUSMDU00063928	non_invasive	Clindamycin	Macrolide	S	S	S	S
AUSMDU00063928	non_invasive	Chloramphenicol	Chloramphenicol	S	S	S	S
AUSMDU00063928	non_invasive	Azithromycin	Macrolide	S	S	S	S
AUSMDU00063928	non_invasive	Erythromycin	Erythromycin	S	S	S	S
AUSMDU00063928	non_invasive	Levofloxacin	Quinolone	S	S	R	S
AUSMDU00063928	non_invasive	Tetracycline	Tetracycline	S	S	S	S
AUSMDU00064485	non_invasive	Penicillin (Oral)	Beta-Lactam	S	S	S	S
AUSMDU00064485	non_invasive	Ceftriaxone (Men)	Beta-Lactam	S	S	S	S
AUSMDU00064485	non_invasive	Cefuroxime	Beta-Lactam	S	S	S	S
AUSMDU00064485	non_invasive	Clindamycin	Macrolide	S	S	S	S
AUSMDU00064485	non_invasive	Chloramphenicol	Chloramphenicol	S	S	S	S
AUSMDU00064485	non_invasive	Azithromycin	Macrolide	S	S	S	S
AUSMDU00064485	non_invasive	Erythromycin	Erythromycin	S	S	S	S
AUSMDU00064485	non_invasive	Levofloxacin	Quinolone	S	S	R	S
AUSMDU00064485	non_invasive	Tetracycline	Tetracycline	S	S	S	S
AUSMDU00065670	non_invasive	Penicillin (Oral)	Beta-Lactam	S	S	S	S
AUSMDU00065670	non_invasive	Ceftriaxone (Men)	Beta-Lactam	S	S	S	S
AUSMDU00065670	non_invasive	Cefuroxime	Beta-Lactam	S	S	S	S
AUSMDU00065670	non_invasive	Clindamycin	Macrolide	S	S	S	S
AUSMDU00065670	non_invasive	Chloramphenicol	Chloramphenicol	S	S	S	S
AUSMDU00065670	non_invasive	Azithromycin	Macrolide	S	S	S	S
AUSMDU00065670	non_invasive	Erythromycin	Erythromycin	S	S	S	S
AUSMDU00065670	non_invasive	Levofloxacin	Quinolone	S	S	R	S
AUSMDU00065670	non_invasive	Tetracycline	Tetracycline	S	S	S	S
AUSMDU00070099	non_invasive	Penicillin (Oral)	Beta-Lactam	S	S	S	S
AUSMDU00070099	non_invasive	Ceftriaxone (Men)	Beta-Lactam	S	S	S	S
AUSMDU00070099	non_invasive	Cefuroxime	Beta-Lactam	S	S	S	S
AUSMDU00070099	non_invasive	Clindamycin	Macrolide	S	S	S	S
AUSMDU00070099	non_invasive	Chloramphenicol	Chloramphenicol	S	S	S	S
AUSMDU00070099	non_invasive	Azithromycin	Macrolide	S	S	S	S
AUSMDU00070099	non_invasive	Erythromycin	Erythromycin	S	S	S	S
AUSMDU00070099	non_invasive	Levofloxacin	Quinolone	S	S	R	S
AUSMDU00070099	non_invasive	Tetracycline	Tetracycline	S	S	S	S
AUSMDU00073335	non_invasive	Penicillin (Oral)	Beta-Lactam	S	S	S	S
AUSMDU00073335	non_invasive	Ceftriaxone (Men)	Beta-Lactam	S	S	S	S
AUSMDU00073335	non_invasive	Cefuroxime	Beta-Lactam	S	S	S	S
AUSMDU00073335	non_invasive	Clindamycin	Macrolide	S	S	S	S
AUSMDU00073335	non_invasive	Chloramphenicol	Chloramphenicol	S	S	S	S
AUSMDU00073335	non_invasive	Azithromycin	Macrolide	S	S	S	S
AUSMDU00073335	non_invasive	Erythromycin	Erythromycin	S	S	S	S
AUSMDU00073335	non_invasive	Levofloxacin	Quinolone	S	S	R	S
AUSMDU00073335	non_invasive	Tetracycline	Tetracycline	S	S	S	S
AUSMDU00073474	non_invasive	Penicillin (Oral)	Beta-Lactam	S	S	S	S
AUSMDU00073474	non_invasive	Ceftriaxone (Men)	Beta-Lactam	S	S	S	S
AUSMDU00073474	non_invasive	Cefuroxime	Beta-Lactam	S	S	S	S
AUSMDU00073474	non_invasive	Clindamycin	Macrolide	S	S	S	S
AUSMDU00073474	non_invasive	Chloramphenicol	Chloramphenicol	S	S	S	S
AUSMDU00073474	non_invasive	Azithromycin	Macrolide	S	S	S	S
AUSMDU00073474	non_invasive	Erythromycin	Erythromycin	S	S	S	S
AUSMDU00073474	non_invasive	Levofloxacin	Quinolone	S	S	R	S
AUSMDU00073474	non_invasive	Tetracycline	Tetracycline	S	S	S	S
AUSMDU00074013	non_invasive	Penicillin (Oral)	Beta-Lactam	S	S	S	S
AUSMDU00074013	non_invasive	Ceftriaxone (Men)	Beta-Lactam	S	S	S	S
AUSMDU00074013	non_invasive	Cefuroxime	Beta-Lactam	S	S	S	S
AUSMDU00074013	non_invasive	Clindamycin	Macrolide	S	S	S	S
AUSMDU00074013	non_invasive	Chloramphenicol	Chloramphenicol	S	S	S	S
AUSMDU00074013	non_invasive	Azithromycin	Macrolide	S	S	S	S
AUSMDU00074013	non_invasive	Erythromycin	Erythromycin	S	S	S	S
AUSMDU00074013	non_invasive	Levofloxacin	Quinolone	S	S	R	S
AUSMDU00074013	non_invasive	Tetracycline	Tetracycline	S	S	S	S
AUSMDU00074021	non_invasive	Penicillin (Oral)	Beta-Lactam	S	S	S	S
AUSMDU00074021	non_invasive	Ceftriaxone (Men)	Beta-Lactam	S	S	S	S
AUSMDU00074021	non_invasive	Cefuroxime	Beta-Lactam	S	S	S	S
AUSMDU00074021	non_invasive	Clindamycin	Macrolide	S	S	S	S
AUSMDU00074021	non_invasive	Chloramphenicol	Chloramphenicol	S	S	S	S
AUSMDU00074021	non_invasive	Azithromycin	Macrolide	S	S	S	S
AUSMDU00074021	non_invasive	Erythromycin	Erythromycin	S	S	S	S
AUSMDU00074021	non_invasive	Levofloxacin	Quinolone	S	S	R	S
AUSMDU00074021	non_invasive	Tetracycline	Tetracycline	S	S	S	S
AUSMDU00074028	non_invasive	Penicillin (Oral)	Beta-Lactam	S	S	S	S
AUSMDU00074028	non_invasive	Ceftriaxone (Men)	Beta-Lactam	S	S	S	S
AUSMDU00074028	non_invasive	Cefuroxime	Beta-Lactam	S	S	S	S
AUSMDU00074028	non_invasive	Clindamycin	Macrolide	S	S	S	S
AUSMDU00074028	non_invasive	Chloramphenicol	Chloramphenicol	S	S	S	S
AUSMDU00074028	non_invasive	Azithromycin	Macrolide	S	S	S	S
AUSMDU00074028	non_invasive	Erythromycin	Erythromycin	S	S	S	S
AUSMDU00074028	non_invasive	Levofloxacin	Quinolone	S	S	R	S
AUSMDU00074028	non_invasive	Tetracycline	Tetracycline	S	S	S	S
AUSMDU00074230	non_invasive	Penicillin (Oral)	Beta-Lactam	S	S	S	S
AUSMDU00074230	non_invasive	Ceftriaxone (Men)	Beta-Lactam	S	S	S	S
AUSMDU00074230	non_invasive	Cefuroxime	Beta-Lactam	S	S	S	S
AUSMDU00074230	non_invasive	Clindamycin	Macrolide	S	S	S	S
AUSMDU00074230	non_invasive	Chloramphenicol	Chloramphenicol	S	S	S	S
AUSMDU00074230	non_invasive	Azithromycin	Macrolide	S	S	S	S
AUSMDU00074230	non_invasive	Erythromycin	Erythromycin	S	S	S	S
AUSMDU00074230	non_invasive	Levofloxacin	Quinolone	S	S	R	S
AUSMDU00074230	non_invasive	Tetracycline	Tetracycline	S	S	S	S
AUSMDU00074235	non_invasive	Penicillin (Oral)	Beta-Lactam	S	S	S	S
AUSMDU00074235	non_invasive	Ceftriaxone (Men)	Beta-Lactam	S	S	S	S
AUSMDU00074235	non_invasive	Cefuroxime	Beta-Lactam	S	S	S	S
AUSMDU00074235	non_invasive	Clindamycin	Macrolide	S	S	S	S
AUSMDU00074235	non_invasive	Chloramphenicol	Chloramphenicol	S	S	S	S
AUSMDU00074235	non_invasive	Azithromycin	Macrolide	S	S	S	S
AUSMDU00074235	non_invasive	Erythromycin	Erythromycin	S	S	S	S
AUSMDU00074235	non_invasive	Levofloxacin	Quinolone	S	S	R	S
AUSMDU00074235	non_invasive	Tetracycline	Tetracycline	S	S	S	S
AUSMDU00074547	non_invasive	Penicillin (Oral)	Beta-Lactam	S	S	S	S
AUSMDU00074547	non_invasive	Ceftriaxone (Men)	Beta-Lactam	S	S	S	S
AUSMDU00074547	non_invasive	Cefuroxime	Beta-Lactam	S	S	S	S
AUSMDU00074547	non_invasive	Clindamycin	Macrolide	S	S	S	S
AUSMDU00074547	non_invasive	Chloramphenicol	Chloramphenicol	S	S	S	S
AUSMDU00074547	non_invasive	Azithromycin	Macrolide	S	S	S	S
AUSMDU00074547	non_invasive	Erythromycin	Erythromycin	S	S	S	S
AUSMDU00074547	non_invasive	Levofloxacin	Quinolone	S	S	R	S
AUSMDU00074547	non_invasive	Tetracycline	Tetracycline	S	S	S	S
AUSMDU00074582	non_invasive	Penicillin (Oral)	Beta-Lactam	I	S	S	S
AUSMDU00074582	non_invasive	Ceftriaxone (Men)	Beta-Lactam	S	S	S	S
AUSMDU00074582	non_invasive	Cefuroxime	Beta-Lactam	S	S	S	S
AUSMDU00074582	non_invasive	Clindamycin	Macrolide	S	S	S	S
AUSMDU00074582	non_invasive	Chloramphenicol	Chloramphenicol	S	S	S	S
AUSMDU00074582	non_invasive	Azithromycin	Macrolide	S	S	S	S
AUSMDU00074582	non_invasive	Erythromycin	Erythromycin	S	S	S	S
AUSMDU00074582	non_invasive	Levofloxacin	Quinolone	S	S	R	S
AUSMDU00074582	non_invasive	Tetracycline	Tetracycline	R	S	S	S
AUSMDU00074740	non_invasive	Penicillin (Oral)	Beta-Lactam	S	S	S	S
AUSMDU00074740	non_invasive	Ceftriaxone (Men)	Beta-Lactam	S	S	S	S
AUSMDU00074740	non_invasive	Cefuroxime	Beta-Lactam	S	S	S	S
AUSMDU00074740	non_invasive	Clindamycin	Macrolide	S	S	S	S
AUSMDU00074740	non_invasive	Chloramphenicol	Chloramphenicol	S	S	S	S
AUSMDU00074740	non_invasive	Azithromycin	Macrolide	S	S	S	S
AUSMDU00074740	non_invasive	Erythromycin	Erythromycin	S	S	S	S
AUSMDU00074740	non_invasive	Levofloxacin	Quinolone	S	S	R	S
AUSMDU00074740	non_invasive	Tetracycline	Tetracycline	S	S	S	S
AUSMDU00074778	non_invasive	Penicillin (Oral)	Beta-Lactam	S	S	S	S
AUSMDU00074778	non_invasive	Ceftriaxone (Men)	Beta-Lactam	S	S	S	S
AUSMDU00074778	non_invasive	Cefuroxime	Beta-Lactam	S	S	S	S
AUSMDU00074778	non_invasive	Clindamycin	Macrolide	S	S	S	S
AUSMDU00074778	non_invasive	Chloramphenicol	Chloramphenicol	S	S	S	S
AUSMDU00074778	non_invasive	Azithromycin	Macrolide	S	S	S	S
AUSMDU00074778	non_invasive	Erythromycin	Erythromycin	S	S	S	S
AUSMDU00074778	non_invasive	Levofloxacin	Quinolone	S	S	R	S
AUSMDU00074778	non_invasive	Tetracycline	Tetracycline	S	S	S	S
AUSMDU00067704	non_invasive	Penicillin (Oral)	Beta-Lactam	S	S	S	S
AUSMDU00067704	non_invasive	Ceftriaxone (Men)	Beta-Lactam	S	S	S	S
AUSMDU00067704	non_invasive	Cefuroxime	Beta-Lactam	S	S	S	S
AUSMDU00067704	non_invasive	Clindamycin	Macrolide	S	S	S	S
AUSMDU00067704	non_invasive	Chloramphenicol	Chloramphenicol	S	S	S	S
AUSMDU00067704	non_invasive	Azithromycin	Macrolide	S	S	S	S
AUSMDU00067704	non_invasive	Erythromycin	Erythromycin	S	S	S	S
AUSMDU00067704	non_invasive	Levofloxacin	Quinolone	S	S	R	S
AUSMDU00067704	non_invasive	Tetracycline	Tetracycline	S	S	S	S
AUSMDU00074231	non_invasive	Penicillin (Oral)	Beta-Lactam	S	S	S	S
AUSMDU00074231	non_invasive	Ceftriaxone (Men)	Beta-Lactam	S	S	S	S
AUSMDU00074231	non_invasive	Cefuroxime	Beta-Lactam	S	S	S	S
AUSMDU00074231	non_invasive	Clindamycin	Macrolide	R	R	R	S
AUSMDU00074231	non_invasive	Chloramphenicol	Chloramphenicol	S	S	S	S
AUSMDU00074231	non_invasive	Azithromycin	Macrolide	R	R	R	S
AUSMDU00074231	non_invasive	Erythromycin	Erythromycin	R	R	S	S
AUSMDU00074231	non_invasive	Levofloxacin	Quinolone	S	S	R	S
AUSMDU00074231	non_invasive	Tetracycline	Tetracycline	S	R	R	S
AUSMDU00073424	non_invasive	Penicillin (Oral)	Beta-Lactam	S	S	R	S
AUSMDU00073424	non_invasive	Ceftriaxone (Men)	Beta-Lactam	S	S	R	S
AUSMDU00073424	non_invasive	Cefuroxime	Beta-Lactam	S	S	R	S
AUSMDU00073424	non_invasive	Clindamycin	Macrolide	S	S	S	S
AUSMDU00073424	non_invasive	Chloramphenicol	Chloramphenicol	S	S	S	S
AUSMDU00073424	non_invasive	Azithromycin	Macrolide	S	S	S	S
AUSMDU00073424	non_invasive	Erythromycin	Erythromycin	S	S	S	S
AUSMDU00073424	non_invasive	Levofloxacin	Quinolone	S	S	R	S
AUSMDU00073424	non_invasive	Tetracycline	Tetracycline	S	S	S	S
AUSMDU00072913	non_invasive	Penicillin (Oral)	Beta-Lactam	S	S	S	S
AUSMDU00072913	non_invasive	Ceftriaxone (Men)	Beta-Lactam	S	S	S	S
AUSMDU00072913	non_invasive	Cefuroxime	Beta-Lactam	S	S	S	S
AUSMDU00072913	non_invasive	Clindamycin	Macrolide	S	S	S	S
AUSMDU00072913	non_invasive	Chloramphenicol	Chloramphenicol	S	S	S	S
AUSMDU00072913	non_invasive	Azithromycin	Macrolide	S	S	S	S
AUSMDU00072913	non_invasive	Erythromycin	Erythromycin	S	S	S	S
AUSMDU00072913	non_invasive	Levofloxacin	Quinolone	S	S	R	S
AUSMDU00072913	non_invasive	Tetracycline	Tetracycline	S	S	S	S
AUSMDU00069484	non_invasive	Penicillin (Oral)	Beta-Lactam	I	I	R	S
AUSMDU00069484	non_invasive	Ceftriaxone (Men)	Beta-Lactam	S	S	R	S
AUSMDU00069484	non_invasive	Cefuroxime	Beta-Lactam	S	S	R	S
AUSMDU00069484	non_invasive	Clindamycin	Macrolide	S	S	S	S
AUSMDU00069484	non_invasive	Chloramphenicol	Chloramphenicol	S	S	S	S
AUSMDU00069484	non_invasive	Azithromycin	Macrolide	S	S	S	S
AUSMDU00069484	non_invasive	Erythromycin	Erythromycin	S	S	S	S
AUSMDU00069484	non_invasive	Levofloxacin	Quinolone	S	S	R	S
AUSMDU00069484	non_invasive	Tetracycline	Tetracycline	S	S	S	S
AUSMDU00074007	non_invasive	Penicillin (Oral)	Beta-Lactam	I	I	R	S
AUSMDU00074007	non_invasive	Ceftriaxone (Men)	Beta-Lactam	S	S	R	S
AUSMDU00074007	non_invasive	Cefuroxime	Beta-Lactam	S	S	R	S
AUSMDU00074007	non_invasive	Clindamycin	Macrolide	S	S	S	S
AUSMDU00074007	non_invasive	Chloramphenicol	Chloramphenicol	S	S	S	S
AUSMDU00074007	non_invasive	Azithromycin	Macrolide	S	S	S	S
AUSMDU00074007	non_invasive	Erythromycin	Erythromycin	S	S	S	S
AUSMDU00074007	non_invasive	Levofloxacin	Quinolone	S	S	R	S
AUSMDU00074007	non_invasive	Tetracycline	Tetracycline	S	S	S	S
AUSMDU00074015	non_invasive	Penicillin (Oral)	Beta-Lactam	I	I	R	S
AUSMDU00074015	non_invasive	Ceftriaxone (Men)	Beta-Lactam	S	S	R	S
AUSMDU00074015	non_invasive	Cefuroxime	Beta-Lactam	S	S	R	S
AUSMDU00074015	non_invasive	Clindamycin	Macrolide	S	S	S	S
AUSMDU00074015	non_invasive	Chloramphenicol	Chloramphenicol	S	S	S	S
AUSMDU00074015	non_invasive	Azithromycin	Macrolide	S	S	S	S
AUSMDU00074015	non_invasive	Erythromycin	Erythromycin	S	S	S	S
AUSMDU00074015	non_invasive	Levofloxacin	Quinolone	S	S	R	S
AUSMDU00074015	non_invasive	Tetracycline	Tetracycline	S	S	S	S
AUSMDU00074856	non_invasive	Penicillin (Oral)	Beta-Lactam	I	I	R	S
AUSMDU00074856	non_invasive	Ceftriaxone (Men)	Beta-Lactam	S	S	R	S
AUSMDU00074856	non_invasive	Cefuroxime	Beta-Lactam	S	S	R	S
AUSMDU00074856	non_invasive	Clindamycin	Macrolide	S	S	S	S
AUSMDU00074856	non_invasive	Chloramphenicol	Chloramphenicol	S	S	S	S
AUSMDU00074856	non_invasive	Azithromycin	Macrolide	S	S	S	S
AUSMDU00074856	non_invasive	Erythromycin	Erythromycin	S	S	S	S
AUSMDU00074856	non_invasive	Levofloxacin	Quinolone	S	S	R	S
AUSMDU00074856	non_invasive	Tetracycline	Tetracycline	S	S	S	S
AUSMDU00060149	non_invasive	Penicillin (Oral)	Beta-Lactam	I	I	R	S
AUSMDU00060149	non_invasive	Ceftriaxone (Men)	Beta-Lactam	S	S	R	S
AUSMDU00060149	non_invasive	Cefuroxime	Beta-Lactam	S	S	R	S
AUSMDU00060149	non_invasive	Clindamycin	Macrolide	S	S	S	S
AUSMDU00060149	non_invasive	Chloramphenicol	Chloramphenicol	S	S	S	S
AUSMDU00060149	non_invasive	Azithromycin	Macrolide	NA	S	S	S
AUSMDU00060149	non_invasive	Erythromycin	Erythromycin	I	S	S	S
AUSMDU00060149	non_invasive	Levofloxacin	Quinolone	S	S	R	S
AUSMDU00060149	non_invasive	Tetracycline	Tetracycline	S	S	S	S
AUSMDU00067887	non_invasive	Penicillin (Oral)	Beta-Lactam	I	I	R	S
AUSMDU00067887	non_invasive	Ceftriaxone (Men)	Beta-Lactam	S	S	R	S
AUSMDU00067887	non_invasive	Cefuroxime	Beta-Lactam	S	S	R	S
AUSMDU00067887	non_invasive	Clindamycin	Macrolide	S	S	S	S
AUSMDU00067887	non_invasive	Chloramphenicol	Chloramphenicol	S	S	S	S
AUSMDU00067887	non_invasive	Azithromycin	Macrolide	S	S	S	S
AUSMDU00067887	non_invasive	Erythromycin	Erythromycin	S	S	S	S
AUSMDU00067887	non_invasive	Levofloxacin	Quinolone	S	S	R	S
AUSMDU00067887	non_invasive	Tetracycline	Tetracycline	S	S	S	S
AUSMDU00073579	non_invasive	Penicillin (Oral)	Beta-Lactam	I	I	R	S
AUSMDU00073579	non_invasive	Ceftriaxone (Men)	Beta-Lactam	S	S	R	S
AUSMDU00073579	non_invasive	Cefuroxime	Beta-Lactam	S	S	R	S
AUSMDU00073579	non_invasive	Clindamycin	Macrolide	S	S	S	S
AUSMDU00073579	non_invasive	Chloramphenicol	Chloramphenicol	S	S	S	S
AUSMDU00073579	non_invasive	Azithromycin	Macrolide	S	S	S	S
AUSMDU00073579	non_invasive	Erythromycin	Erythromycin	S	S	S	S
AUSMDU00073579	non_invasive	Levofloxacin	Quinolone	S	S	R	S
AUSMDU00073579	non_invasive	Tetracycline	Tetracycline	S	S	S	S
AUSMDU00060773	non_invasive	Penicillin (Oral)	Beta-Lactam	S	S	S	S
AUSMDU00060773	non_invasive	Ceftriaxone (Men)	Beta-Lactam	S	S	S	S
AUSMDU00060773	non_invasive	Cefuroxime	Beta-Lactam	S	S	S	S
AUSMDU00060773	non_invasive	Clindamycin	Macrolide	S	S	S	S
AUSMDU00060773	non_invasive	Chloramphenicol	Chloramphenicol	S	S	S	S
AUSMDU00060773	non_invasive	Azithromycin	Macrolide	NA	S	S	S
AUSMDU00060773	non_invasive	Erythromycin	Erythromycin	S	S	S	S
AUSMDU00060773	non_invasive	Levofloxacin	Quinolone	S	S	R	S
AUSMDU00060773	non_invasive	Tetracycline	Tetracycline	S	S	S	S
AUSMDU00065644	non_invasive	Penicillin (Oral)	Beta-Lactam	S	S	S	S
AUSMDU00065644	non_invasive	Ceftriaxone (Men)	Beta-Lactam	S	S	S	S
AUSMDU00065644	non_invasive	Cefuroxime	Beta-Lactam	S	S	S	S
AUSMDU00065644	non_invasive	Clindamycin	Macrolide	S	S	S	S
AUSMDU00065644	non_invasive	Chloramphenicol	Chloramphenicol	S	S	S	S
AUSMDU00065644	non_invasive	Azithromycin	Macrolide	S	S	S	S
AUSMDU00065644	non_invasive	Erythromycin	Erythromycin	S	S	S	S
AUSMDU00065644	non_invasive	Levofloxacin	Quinolone	S	S	R	S
AUSMDU00065644	non_invasive	Tetracycline	Tetracycline	S	S	S	S
AUSMDU00073385	non_invasive	Penicillin (Oral)	Beta-Lactam	S	S	S	S
AUSMDU00073385	non_invasive	Ceftriaxone (Men)	Beta-Lactam	S	S	S	S
AUSMDU00073385	non_invasive	Cefuroxime	Beta-Lactam	S	S	S	S
AUSMDU00073385	non_invasive	Clindamycin	Macrolide	S	S	S	S
AUSMDU00073385	non_invasive	Chloramphenicol	Chloramphenicol	S	S	S	S
AUSMDU00073385	non_invasive	Azithromycin	Macrolide	S	S	S	S
AUSMDU00073385	non_invasive	Erythromycin	Erythromycin	S	S	S	S
AUSMDU00073385	non_invasive	Levofloxacin	Quinolone	S	S	R	S
AUSMDU00073385	non_invasive	Tetracycline	Tetracycline	S	S	S	S
AUSMDU00075113	non_invasive	Penicillin (Oral)	Beta-Lactam	R	R	R	S
AUSMDU00075113	non_invasive	Ceftriaxone (Men)	Beta-Lactam	R	I	R	S
AUSMDU00075113	non_invasive	Cefuroxime	Beta-Lactam	R	R	R	S
AUSMDU00075113	non_invasive	Clindamycin	Macrolide	S	S	S	S
AUSMDU00075113	non_invasive	Chloramphenicol	Chloramphenicol	R	R	R	R
AUSMDU00075113	non_invasive	Azithromycin	Macrolide	R	R	S	S
AUSMDU00075113	non_invasive	Erythromycin	Erythromycin	R	R	R	S
AUSMDU00075113	non_invasive	Levofloxacin	Quinolone	S	S	R	S
AUSMDU00075113	non_invasive	Tetracycline	Tetracycline	S	R	R	S
AUSMDU00073438	non_invasive	Penicillin (Oral)	Beta-Lactam	S	S	S	S
AUSMDU00073438	non_invasive	Ceftriaxone (Men)	Beta-Lactam	S	S	S	S
AUSMDU00073438	non_invasive	Cefuroxime	Beta-Lactam	S	S	S	S
AUSMDU00073438	non_invasive	Clindamycin	Macrolide	S	S	S	S
AUSMDU00073438	non_invasive	Chloramphenicol	Chloramphenicol	S	S	S	S
AUSMDU00073438	non_invasive	Azithromycin	Macrolide	S	S	S	S
AUSMDU00073438	non_invasive	Erythromycin	Erythromycin	S	S	S	R
AUSMDU00073438	non_invasive	Levofloxacin	Quinolone	S	S	R	S
AUSMDU00073438	non_invasive	Tetracycline	Tetracycline	S	S	S	S
AUSMDU00074306	non_invasive	Penicillin (Oral)	Beta-Lactam	S	S	S	S
AUSMDU00074306	non_invasive	Ceftriaxone (Men)	Beta-Lactam	S	S	S	S
AUSMDU00074306	non_invasive	Cefuroxime	Beta-Lactam	S	S	S	S
AUSMDU00074306	non_invasive	Clindamycin	Macrolide	S	S	S	S
AUSMDU00074306	non_invasive	Chloramphenicol	Chloramphenicol	S	S	S	S
AUSMDU00074306	non_invasive	Azithromycin	Macrolide	S	S	S	S
AUSMDU00074306	non_invasive	Erythromycin	Erythromycin	S	S	S	R
AUSMDU00074306	non_invasive	Levofloxacin	Quinolone	S	S	R	S
AUSMDU00074306	non_invasive	Tetracycline	Tetracycline	S	S	S	S
AUSMDU00074774	non_invasive	Penicillin (Oral)	Beta-Lactam	S	S	S	S
AUSMDU00074774	non_invasive	Ceftriaxone (Men)	Beta-Lactam	S	S	S	S
AUSMDU00074774	non_invasive	Cefuroxime	Beta-Lactam	S	S	S	S
AUSMDU00074774	non_invasive	Clindamycin	Macrolide	S	S	S	S
AUSMDU00074774	non_invasive	Chloramphenicol	Chloramphenicol	S	S	S	S
AUSMDU00074774	non_invasive	Azithromycin	Macrolide	S	S	S	S
AUSMDU00074774	non_invasive	Erythromycin	Erythromycin	S	S	S	R
AUSMDU00074774	non_invasive	Levofloxacin	Quinolone	S	S	R	S
AUSMDU00074774	non_invasive	Tetracycline	Tetracycline	S	S	S	S
AUSMDU00074812	non_invasive	Penicillin (Oral)	Beta-Lactam	S	S	S	S
AUSMDU00074812	non_invasive	Ceftriaxone (Men)	Beta-Lactam	S	S	S	S
AUSMDU00074812	non_invasive	Cefuroxime	Beta-Lactam	S	S	S	S
AUSMDU00074812	non_invasive	Clindamycin	Macrolide	S	S	S	S
AUSMDU00074812	non_invasive	Chloramphenicol	Chloramphenicol	S	S	S	S
AUSMDU00074812	non_invasive	Azithromycin	Macrolide	S	S	S	S
AUSMDU00074812	non_invasive	Erythromycin	Erythromycin	S	S	S	S
AUSMDU00074812	non_invasive	Levofloxacin	Quinolone	S	S	R	S
AUSMDU00074812	non_invasive	Tetracycline	Tetracycline	S	S	S	S
AUSMDU00074907	non_invasive	Penicillin (Oral)	Beta-Lactam	S	S	S	S
AUSMDU00074907	non_invasive	Ceftriaxone (Men)	Beta-Lactam	S	S	S	S
AUSMDU00074907	non_invasive	Cefuroxime	Beta-Lactam	S	S	S	S
AUSMDU00074907	non_invasive	Clindamycin	Macrolide	S	S	S	S
AUSMDU00074907	non_invasive	Chloramphenicol	Chloramphenicol	S	S	S	S
AUSMDU00074907	non_invasive	Azithromycin	Macrolide	S	S	S	S
AUSMDU00074907	non_invasive	Erythromycin	Erythromycin	S	S	S	R
AUSMDU00074907	non_invasive	Levofloxacin	Quinolone	S	S	R	S
AUSMDU00074907	non_invasive	Tetracycline	Tetracycline	S	S	S	S
AUSMDU00073885	non_invasive	Penicillin (Oral)	Beta-Lactam	S	S	S	S
AUSMDU00073885	non_invasive	Ceftriaxone (Men)	Beta-Lactam	S	S	S	S
AUSMDU00073885	non_invasive	Cefuroxime	Beta-Lactam	S	S	S	S
AUSMDU00073885	non_invasive	Clindamycin	Macrolide	S	S	S	S
AUSMDU00073885	non_invasive	Chloramphenicol	Chloramphenicol	S	S	S	S
AUSMDU00073885	non_invasive	Azithromycin	Macrolide	S	S	S	S
AUSMDU00073885	non_invasive	Erythromycin	Erythromycin	S	S	S	S
AUSMDU00073885	non_invasive	Levofloxacin	Quinolone	S	S	R	S
AUSMDU00073885	non_invasive	Tetracycline	Tetracycline	S	S	S	S
AUSMDU00073452	non_invasive	Penicillin (Oral)	Beta-Lactam	S	S	S	S
AUSMDU00073452	non_invasive	Ceftriaxone (Men)	Beta-Lactam	S	S	S	S
AUSMDU00073452	non_invasive	Cefuroxime	Beta-Lactam	S	S	S	S
AUSMDU00073452	non_invasive	Clindamycin	Macrolide	S	S	S	S
AUSMDU00073452	non_invasive	Chloramphenicol	Chloramphenicol	S	S	S	S
AUSMDU00073452	non_invasive	Azithromycin	Macrolide	S	S	S	S
AUSMDU00073452	non_invasive	Erythromycin	Erythromycin	S	S	S	S
AUSMDU00073452	non_invasive	Levofloxacin	Quinolone	S	S	R	S
AUSMDU00073452	non_invasive	Tetracycline	Tetracycline	S	S	S	S
AUSMDU00073540	non_invasive	Penicillin (Oral)	Beta-Lactam	S	S	S	S
AUSMDU00073540	non_invasive	Ceftriaxone (Men)	Beta-Lactam	S	S	S	S
AUSMDU00073540	non_invasive	Cefuroxime	Beta-Lactam	S	S	S	S
AUSMDU00073540	non_invasive	Clindamycin	Macrolide	S	S	S	S
AUSMDU00073540	non_invasive	Chloramphenicol	Chloramphenicol	S	S	S	S
AUSMDU00073540	non_invasive	Azithromycin	Macrolide	S	S	S	S
AUSMDU00073540	non_invasive	Erythromycin	Erythromycin	S	S	S	S
AUSMDU00073540	non_invasive	Levofloxacin	Quinolone	S	S	R	R
AUSMDU00073540	non_invasive	Tetracycline	Tetracycline	S	S	S	S
AUSMDU00064499	non_invasive	Penicillin (Oral)	Beta-Lactam	S	S	S	S
AUSMDU00064499	non_invasive	Ceftriaxone (Men)	Beta-Lactam	S	S	S	S
AUSMDU00064499	non_invasive	Cefuroxime	Beta-Lactam	S	S	S	S
AUSMDU00064499	non_invasive	Clindamycin	Macrolide	S	S	S	S
AUSMDU00064499	non_invasive	Chloramphenicol	Chloramphenicol	S	S	S	S
AUSMDU00064499	non_invasive	Azithromycin	Macrolide	S	S	S	S
AUSMDU00064499	non_invasive	Erythromycin	Erythromycin	S	S	S	S
AUSMDU00064499	non_invasive	Levofloxacin	Quinolone	S	S	R	S
AUSMDU00064499	non_invasive	Tetracycline	Tetracycline	S	S	S	S
AUSMDU00072916	non_invasive	Penicillin (Oral)	Beta-Lactam	S	S	S	S
AUSMDU00072916	non_invasive	Ceftriaxone (Men)	Beta-Lactam	S	S	S	S
AUSMDU00072916	non_invasive	Cefuroxime	Beta-Lactam	S	S	S	S
AUSMDU00072916	non_invasive	Clindamycin	Macrolide	S	S	S	S
AUSMDU00072916	non_invasive	Chloramphenicol	Chloramphenicol	S	S	S	S
AUSMDU00072916	non_invasive	Azithromycin	Macrolide	S	S	S	S
AUSMDU00072916	non_invasive	Erythromycin	Erythromycin	S	S	S	S
AUSMDU00072916	non_invasive	Levofloxacin	Quinolone	S	S	R	S
AUSMDU00072916	non_invasive	Tetracycline	Tetracycline	S	S	S	S
AUSMDU00060908	non_invasive	Penicillin (Oral)	Beta-Lactam	S	S	R	S
AUSMDU00060908	non_invasive	Ceftriaxone (Men)	Beta-Lactam	S	S	R	S
AUSMDU00060908	non_invasive	Cefuroxime	Beta-Lactam	S	S	R	S
AUSMDU00060908	non_invasive	Clindamycin	Macrolide	S	S	S	S
AUSMDU00060908	non_invasive	Chloramphenicol	Chloramphenicol	S	S	S	S
AUSMDU00060908	non_invasive	Azithromycin	Macrolide	NA	S	S	S
AUSMDU00060908	non_invasive	Erythromycin	Erythromycin	S	S	S	S
AUSMDU00060908	non_invasive	Levofloxacin	Quinolone	S	S	R	S
AUSMDU00060908	non_invasive	Tetracycline	Tetracycline	S	S	S	S
AUSMDU00073361	non_invasive	Penicillin (Oral)	Beta-Lactam	S	S	R	S
AUSMDU00073361	non_invasive	Ceftriaxone (Men)	Beta-Lactam	S	S	R	S
AUSMDU00073361	non_invasive	Cefuroxime	Beta-Lactam	S	S	R	S
AUSMDU00073361	non_invasive	Clindamycin	Macrolide	S	S	S	S
AUSMDU00073361	non_invasive	Chloramphenicol	Chloramphenicol	S	S	S	S
AUSMDU00073361	non_invasive	Azithromycin	Macrolide	S	S	S	S
AUSMDU00073361	non_invasive	Erythromycin	Erythromycin	S	S	S	S
AUSMDU00073361	non_invasive	Levofloxacin	Quinolone	S	S	R	S
AUSMDU00073361	non_invasive	Tetracycline	Tetracycline	S	S	S	S
AUSMDU00073441	non_invasive	Penicillin (Oral)	Beta-Lactam	S	S	R	S
AUSMDU00073441	non_invasive	Ceftriaxone (Men)	Beta-Lactam	S	S	R	S
AUSMDU00073441	non_invasive	Cefuroxime	Beta-Lactam	S	S	R	S
AUSMDU00073441	non_invasive	Clindamycin	Macrolide	S	S	S	S
AUSMDU00073441	non_invasive	Chloramphenicol	Chloramphenicol	S	S	S	S
AUSMDU00073441	non_invasive	Azithromycin	Macrolide	S	S	S	S
AUSMDU00073441	non_invasive	Erythromycin	Erythromycin	S	S	S	S
AUSMDU00073441	non_invasive	Levofloxacin	Quinolone	S	S	R	S
AUSMDU00073441	non_invasive	Tetracycline	Tetracycline	S	S	S	S
AUSMDU00074742	non_invasive	Penicillin (Oral)	Beta-Lactam	I	S	R	S
AUSMDU00074742	non_invasive	Ceftriaxone (Men)	Beta-Lactam	S	S	R	S
AUSMDU00074742	non_invasive	Cefuroxime	Beta-Lactam	S	S	R	S
AUSMDU00074742	non_invasive	Clindamycin	Macrolide	S	S	S	S
AUSMDU00074742	non_invasive	Chloramphenicol	Chloramphenicol	S	S	S	S
AUSMDU00074742	non_invasive	Azithromycin	Macrolide	S	S	S	S
AUSMDU00074742	non_invasive	Erythromycin	Erythromycin	S	S	S	S
AUSMDU00074742	non_invasive	Levofloxacin	Quinolone	S	S	R	S
AUSMDU00074742	non_invasive	Tetracycline	Tetracycline	S	S	S	S
AUSMDU00073881	non_invasive	Penicillin (Oral)	Beta-Lactam	I	I	R	R
AUSMDU00073881	non_invasive	Ceftriaxone (Men)	Beta-Lactam	S	S	R	R
AUSMDU00073881	non_invasive	Cefuroxime	Beta-Lactam	S	S	R	R
AUSMDU00073881	non_invasive	Clindamycin	Macrolide	S	S	S	S
AUSMDU00073881	non_invasive	Chloramphenicol	Chloramphenicol	S	S	S	S
AUSMDU00073881	non_invasive	Azithromycin	Macrolide	S	S	S	S
AUSMDU00073881	non_invasive	Erythromycin	Erythromycin	S	S	S	S
AUSMDU00073881	non_invasive	Levofloxacin	Quinolone	S	S	R	S
AUSMDU00073881	non_invasive	Tetracycline	Tetracycline	S	S	S	S
AUSMDU00064265	non_invasive	Penicillin (Oral)	Beta-Lactam	S	S	S	S
AUSMDU00064265	non_invasive	Ceftriaxone (Men)	Beta-Lactam	S	S	S	S
AUSMDU00064265	non_invasive	Cefuroxime	Beta-Lactam	S	S	S	S
AUSMDU00064265	non_invasive	Clindamycin	Macrolide	S	S	S	S
AUSMDU00064265	non_invasive	Chloramphenicol	Chloramphenicol	S	S	S	S
AUSMDU00064265	non_invasive	Azithromycin	Macrolide	S	S	S	S
AUSMDU00064265	non_invasive	Erythromycin	Erythromycin	S	S	S	R
AUSMDU00064265	non_invasive	Levofloxacin	Quinolone	S	S	R	S
AUSMDU00064265	non_invasive	Tetracycline	Tetracycline	S	S	S	S
AUSMDU00066093	non_invasive	Penicillin (Oral)	Beta-Lactam	S	S	S	S
AUSMDU00066093	non_invasive	Ceftriaxone (Men)	Beta-Lactam	S	S	S	S
AUSMDU00066093	non_invasive	Cefuroxime	Beta-Lactam	S	S	S	S
AUSMDU00066093	non_invasive	Clindamycin	Macrolide	S	S	S	S
AUSMDU00066093	non_invasive	Chloramphenicol	Chloramphenicol	S	S	S	S
AUSMDU00066093	non_invasive	Azithromycin	Macrolide	S	S	S	S
AUSMDU00066093	non_invasive	Erythromycin	Erythromycin	S	S	S	R
AUSMDU00066093	non_invasive	Levofloxacin	Quinolone	S	S	R	S
AUSMDU00066093	non_invasive	Tetracycline	Tetracycline	S	S	S	S
AUSMDU00074297	non_invasive	Penicillin (Oral)	Beta-Lactam	S	S	S	S
AUSMDU00074297	non_invasive	Ceftriaxone (Men)	Beta-Lactam	S	S	S	S
AUSMDU00074297	non_invasive	Cefuroxime	Beta-Lactam	S	S	S	S
AUSMDU00074297	non_invasive	Clindamycin	Macrolide	S	S	S	S
AUSMDU00074297	non_invasive	Chloramphenicol	Chloramphenicol	S	S	S	S
AUSMDU00074297	non_invasive	Azithromycin	Macrolide	S	S	S	S
AUSMDU00074297	non_invasive	Erythromycin	Erythromycin	S	S	S	R
AUSMDU00074297	non_invasive	Levofloxacin	Quinolone	S	S	R	S
AUSMDU00074297	non_invasive	Tetracycline	Tetracycline	S	S	S	S
AUSMDU00074583	non_invasive	Penicillin (Oral)	Beta-Lactam	I	I	R	S
AUSMDU00074583	non_invasive	Ceftriaxone (Men)	Beta-Lactam	S	S	R	S
AUSMDU00074583	non_invasive	Cefuroxime	Beta-Lactam	I	I	R	S
AUSMDU00074583	non_invasive	Clindamycin	Macrolide	S	S	S	S
AUSMDU00074583	non_invasive	Chloramphenicol	Chloramphenicol	S	S	S	S
AUSMDU00074583	non_invasive	Azithromycin	Macrolide	S	S	S	S
AUSMDU00074583	non_invasive	Erythromycin	Erythromycin	S	S	S	S
AUSMDU00074583	non_invasive	Levofloxacin	Quinolone	S	S	R	S
AUSMDU00074583	non_invasive	Tetracycline	Tetracycline	S	S	S	S
AUSMDU00074858	non_invasive	Penicillin (Oral)	Beta-Lactam	I	I	R	S
AUSMDU00074858	non_invasive	Ceftriaxone (Men)	Beta-Lactam	I	S	R	S
AUSMDU00074858	non_invasive	Cefuroxime	Beta-Lactam	R	I	R	S
AUSMDU00074858	non_invasive	Clindamycin	Macrolide	S	S	S	S
AUSMDU00074858	non_invasive	Chloramphenicol	Chloramphenicol	R	S	S	S
AUSMDU00074858	non_invasive	Azithromycin	Macrolide	S	S	S	S
AUSMDU00074858	non_invasive	Erythromycin	Erythromycin	S	S	S	S
AUSMDU00074858	non_invasive	Levofloxacin	Quinolone	S	S	R	S
AUSMDU00074858	non_invasive	Tetracycline	Tetracycline	S	S	S	S
AUSMDU00074868	non_invasive	Penicillin (Oral)	Beta-Lactam	I	I	R	S
AUSMDU00074868	non_invasive	Ceftriaxone (Men)	Beta-Lactam	S	S	R	S
AUSMDU00074868	non_invasive	Cefuroxime	Beta-Lactam	I	I	R	S
AUSMDU00074868	non_invasive	Clindamycin	Macrolide	S	S	S	S
AUSMDU00074868	non_invasive	Chloramphenicol	Chloramphenicol	S	S	S	S
AUSMDU00074868	non_invasive	Azithromycin	Macrolide	S	S	S	S
AUSMDU00074868	non_invasive	Erythromycin	Erythromycin	S	S	S	S
AUSMDU00074868	non_invasive	Levofloxacin	Quinolone	S	S	R	S
AUSMDU00074868	non_invasive	Tetracycline	Tetracycline	S	S	S	S
AUSMDU00074896	non_invasive	Penicillin (Oral)	Beta-Lactam	I	I	R	S
AUSMDU00074896	non_invasive	Ceftriaxone (Men)	Beta-Lactam	I	S	R	S
AUSMDU00074896	non_invasive	Cefuroxime	Beta-Lactam	R	I	R	S
AUSMDU00074896	non_invasive	Clindamycin	Macrolide	S	S	S	S
AUSMDU00074896	non_invasive	Chloramphenicol	Chloramphenicol	S	S	S	S
AUSMDU00074896	non_invasive	Azithromycin	Macrolide	S	S	S	S
AUSMDU00074896	non_invasive	Erythromycin	Erythromycin	S	S	S	S
AUSMDU00074896	non_invasive	Levofloxacin	Quinolone	S	S	R	S
AUSMDU00074896	non_invasive	Tetracycline	Tetracycline	S	S	S	S
AUSMDU00067035	non_invasive	Penicillin (Oral)	Beta-Lactam	I	I	R	S
AUSMDU00067035	non_invasive	Ceftriaxone (Men)	Beta-Lactam	S	S	R	S
AUSMDU00067035	non_invasive	Cefuroxime	Beta-Lactam	S	S	R	S
AUSMDU00067035	non_invasive	Clindamycin	Macrolide	S	S	S	S
AUSMDU00067035	non_invasive	Chloramphenicol	Chloramphenicol	S	S	S	S
AUSMDU00067035	non_invasive	Azithromycin	Macrolide	R	R	S	S
AUSMDU00067035	non_invasive	Erythromycin	Erythromycin	R	R	R	S
AUSMDU00067035	non_invasive	Levofloxacin	Quinolone	S	S	R	S
AUSMDU00067035	non_invasive	Tetracycline	Tetracycline	R	R	R	S
AUSMDU00072976	non_invasive	Penicillin (Oral)	Beta-Lactam	S	S	S	S
AUSMDU00072976	non_invasive	Ceftriaxone (Men)	Beta-Lactam	S	S	S	S
AUSMDU00072976	non_invasive	Cefuroxime	Beta-Lactam	S	S	S	S
AUSMDU00072976	non_invasive	Clindamycin	Macrolide	S	S	S	S
AUSMDU00072976	non_invasive	Chloramphenicol	Chloramphenicol	S	S	S	S
AUSMDU00072976	non_invasive	Azithromycin	Macrolide	S	S	S	S
AUSMDU00072976	non_invasive	Erythromycin	Erythromycin	S	S	S	S
AUSMDU00072976	non_invasive	Levofloxacin	Quinolone	S	S	R	S
AUSMDU00072976	non_invasive	Tetracycline	Tetracycline	S	S	S	S
AUSMDU00073501	non_invasive	Penicillin (Oral)	Beta-Lactam	S	S	S	S
AUSMDU00073501	non_invasive	Ceftriaxone (Men)	Beta-Lactam	S	S	S	S
AUSMDU00073501	non_invasive	Cefuroxime	Beta-Lactam	S	S	S	S
AUSMDU00073501	non_invasive	Clindamycin	Macrolide	S	S	S	S
AUSMDU00073501	non_invasive	Chloramphenicol	Chloramphenicol	S	S	S	S
AUSMDU00073501	non_invasive	Azithromycin	Macrolide	S	S	S	S
AUSMDU00073501	non_invasive	Erythromycin	Erythromycin	S	S	S	S
AUSMDU00073501	non_invasive	Levofloxacin	Quinolone	S	S	R	S
AUSMDU00073501	non_invasive	Tetracycline	Tetracycline	S	S	S	S
AUSMDU00073656	non_invasive	Penicillin (Oral)	Beta-Lactam	S	S	S	S
AUSMDU00073656	non_invasive	Ceftriaxone (Men)	Beta-Lactam	S	S	S	S
AUSMDU00073656	non_invasive	Cefuroxime	Beta-Lactam	S	S	S	S
AUSMDU00073656	non_invasive	Clindamycin	Macrolide	S	S	S	S
AUSMDU00073656	non_invasive	Chloramphenicol	Chloramphenicol	S	S	S	S
AUSMDU00073656	non_invasive	Azithromycin	Macrolide	S	S	S	S
AUSMDU00073656	non_invasive	Erythromycin	Erythromycin	S	S	S	S
AUSMDU00073656	non_invasive	Levofloxacin	Quinolone	S	S	R	S
AUSMDU00073656	non_invasive	Tetracycline	Tetracycline	S	S	S	S
AUSMDU00074022	non_invasive	Penicillin (Oral)	Beta-Lactam	NA	R	R	S
AUSMDU00074022	non_invasive	Ceftriaxone (Men)	Beta-Lactam	NA	I	R	S
AUSMDU00074022	non_invasive	Cefuroxime	Beta-Lactam	NA	R	R	S
AUSMDU00074022	non_invasive	Clindamycin	Macrolide	NA	R	R	S
AUSMDU00074022	non_invasive	Chloramphenicol	Chloramphenicol	NA	S	S	S
AUSMDU00074022	non_invasive	Azithromycin	Macrolide	NA	R	R	S
AUSMDU00074022	non_invasive	Erythromycin	Erythromycin	NA	R	S	S
AUSMDU00074022	non_invasive	Levofloxacin	Quinolone	NA	S	R	S
AUSMDU00074022	non_invasive	Tetracycline	Tetracycline	NA	R	R	S
AUSMDU00074770	non_invasive	Penicillin (Oral)	Beta-Lactam	R	R	R	S
AUSMDU00074770	non_invasive	Ceftriaxone (Men)	Beta-Lactam	I	I	R	S
AUSMDU00074770	non_invasive	Cefuroxime	Beta-Lactam	R	R	R	S
AUSMDU00074770	non_invasive	Clindamycin	Macrolide	R	R	R	S
AUSMDU00074770	non_invasive	Chloramphenicol	Chloramphenicol	S	S	S	S
AUSMDU00074770	non_invasive	Azithromycin	Macrolide	R	R	R	S
AUSMDU00074770	non_invasive	Erythromycin	Erythromycin	R	R	S	S
AUSMDU00074770	non_invasive	Levofloxacin	Quinolone	S	S	R	S
AUSMDU00074770	non_invasive	Tetracycline	Tetracycline	R	R	R	S
AUSMDU00074730	non_invasive	Penicillin (Oral)	Beta-Lactam	I	I	R	S
AUSMDU00074730	non_invasive	Ceftriaxone (Men)	Beta-Lactam	S	S	R	S
AUSMDU00074730	non_invasive	Cefuroxime	Beta-Lactam	S	S	R	S
AUSMDU00074730	non_invasive	Clindamycin	Macrolide	S	S	S	S
AUSMDU00074730	non_invasive	Chloramphenicol	Chloramphenicol	S	S	S	S
AUSMDU00074730	non_invasive	Azithromycin	Macrolide	S	S	S	S
AUSMDU00074730	non_invasive	Erythromycin	Erythromycin	S	S	S	S
AUSMDU00074730	non_invasive	Levofloxacin	Quinolone	S	S	R	S
AUSMDU00074730	non_invasive	Tetracycline	Tetracycline	S	S	S	S
AUSMDU00065448	non_invasive	Penicillin (Oral)	Beta-Lactam	I	R	R	S
AUSMDU00065448	non_invasive	Ceftriaxone (Men)	Beta-Lactam	S	I	R	S
AUSMDU00065448	non_invasive	Cefuroxime	Beta-Lactam	S	R	R	S
AUSMDU00065448	non_invasive	Clindamycin	Macrolide	R	R	R	S
AUSMDU00065448	non_invasive	Chloramphenicol	Chloramphenicol	R	S	S	S
AUSMDU00065448	non_invasive	Azithromycin	Macrolide	R	R	R	S
AUSMDU00065448	non_invasive	Erythromycin	Erythromycin	R	R	S	S
AUSMDU00065448	non_invasive	Levofloxacin	Quinolone	S	S	R	S
AUSMDU00065448	non_invasive	Tetracycline	Tetracycline	R	R	R	S
AUSMDU00066090	non_invasive	Penicillin (Oral)	Beta-Lactam	S	S	R	S
AUSMDU00066090	non_invasive	Ceftriaxone (Men)	Beta-Lactam	S	S	R	S
AUSMDU00066090	non_invasive	Cefuroxime	Beta-Lactam	S	S	R	S
AUSMDU00066090	non_invasive	Clindamycin	Macrolide	S	S	S	S
AUSMDU00066090	non_invasive	Chloramphenicol	Chloramphenicol	S	S	S	S
AUSMDU00066090	non_invasive	Azithromycin	Macrolide	S	S	S	S
AUSMDU00066090	non_invasive	Erythromycin	Erythromycin	S	S	S	S
AUSMDU00066090	non_invasive	Levofloxacin	Quinolone	S	S	R	S
AUSMDU00066090	non_invasive	Tetracycline	Tetracycline	S	S	S	S
AUSMDU00063693	non_invasive	Penicillin (Oral)	Beta-Lactam	S	S	S	S
AUSMDU00063693	non_invasive	Ceftriaxone (Men)	Beta-Lactam	S	S	S	S
AUSMDU00063693	non_invasive	Cefuroxime	Beta-Lactam	S	S	S	S
AUSMDU00063693	non_invasive	Clindamycin	Macrolide	S	S	S	S
AUSMDU00063693	non_invasive	Chloramphenicol	Chloramphenicol	S	S	S	S
AUSMDU00063693	non_invasive	Azithromycin	Macrolide	S	S	S	S
AUSMDU00063693	non_invasive	Erythromycin	Erythromycin	S	S	S	S
AUSMDU00063693	non_invasive	Levofloxacin	Quinolone	S	S	R	S
AUSMDU00063693	non_invasive	Tetracycline	Tetracycline	S	S	S	S
AUSMDU00059238	non_invasive	Penicillin (Oral)	Beta-Lactam	R	R	R	S
AUSMDU00059238	non_invasive	Ceftriaxone (Men)	Beta-Lactam	R	I	R	S
AUSMDU00059238	non_invasive	Cefuroxime	Beta-Lactam	R	R	R	S
AUSMDU00059238	non_invasive	Clindamycin	Macrolide	R	R	R	S
AUSMDU00059238	non_invasive	Chloramphenicol	Chloramphenicol	S	S	S	S
AUSMDU00059238	non_invasive	Azithromycin	Macrolide	NA	R	R	S
AUSMDU00059238	non_invasive	Erythromycin	Erythromycin	R	R	S	S
AUSMDU00059238	non_invasive	Levofloxacin	Quinolone	S	S	R	S
AUSMDU00059238	non_invasive	Tetracycline	Tetracycline	R	R	R	S
AUSMDU00062840	non_invasive	Penicillin (Oral)	Beta-Lactam	R	R	R	S
AUSMDU00062840	non_invasive	Ceftriaxone (Men)	Beta-Lactam	R	I	R	S
AUSMDU00062840	non_invasive	Cefuroxime	Beta-Lactam	R	R	R	S
AUSMDU00062840	non_invasive	Clindamycin	Macrolide	R	R	R	S
AUSMDU00062840	non_invasive	Chloramphenicol	Chloramphenicol	S	S	S	S
AUSMDU00062840	non_invasive	Azithromycin	Macrolide	R	R	R	S
AUSMDU00062840	non_invasive	Erythromycin	Erythromycin	R	R	S	S
AUSMDU00062840	non_invasive	Levofloxacin	Quinolone	S	S	R	S
AUSMDU00062840	non_invasive	Tetracycline	Tetracycline	R	R	R	S
AUSMDU00065124	non_invasive	Penicillin (Oral)	Beta-Lactam	S	S	S	S
AUSMDU00065124	non_invasive	Ceftriaxone (Men)	Beta-Lactam	S	S	S	S
AUSMDU00065124	non_invasive	Cefuroxime	Beta-Lactam	S	S	S	S
AUSMDU00065124	non_invasive	Clindamycin	Macrolide	S	S	S	S
AUSMDU00065124	non_invasive	Chloramphenicol	Chloramphenicol	S	S	S	S
AUSMDU00065124	non_invasive	Azithromycin	Macrolide	S	S	S	S
AUSMDU00065124	non_invasive	Erythromycin	Erythromycin	S	S	S	R
AUSMDU00065124	non_invasive	Levofloxacin	Quinolone	S	S	R	S
AUSMDU00065124	non_invasive	Tetracycline	Tetracycline	S	S	S	S
AUSMDU00073696	non_invasive	Penicillin (Oral)	Beta-Lactam	S	S	S	S
AUSMDU00073696	non_invasive	Ceftriaxone (Men)	Beta-Lactam	S	S	S	S
AUSMDU00073696	non_invasive	Cefuroxime	Beta-Lactam	S	S	S	S
AUSMDU00073696	non_invasive	Clindamycin	Macrolide	S	S	S	S
AUSMDU00073696	non_invasive	Chloramphenicol	Chloramphenicol	S	S	S	S
AUSMDU00073696	non_invasive	Azithromycin	Macrolide	S	S	S	S
AUSMDU00073696	non_invasive	Erythromycin	Erythromycin	S	S	S	S
AUSMDU00073696	non_invasive	Levofloxacin	Quinolone	S	S	R	S
AUSMDU00073696	non_invasive	Tetracycline	Tetracycline	S	S	S	S
AUSMDU00074789	non_invasive	Penicillin (Oral)	Beta-Lactam	S	S	S	S
AUSMDU00074789	non_invasive	Ceftriaxone (Men)	Beta-Lactam	S	S	S	S
AUSMDU00074789	non_invasive	Cefuroxime	Beta-Lactam	S	S	S	S
AUSMDU00074789	non_invasive	Clindamycin	Macrolide	S	S	S	S
AUSMDU00074789	non_invasive	Chloramphenicol	Chloramphenicol	S	S	S	S
AUSMDU00074789	non_invasive	Azithromycin	Macrolide	S	S	S	S
AUSMDU00074789	non_invasive	Erythromycin	Erythromycin	S	S	S	S
AUSMDU00074789	non_invasive	Levofloxacin	Quinolone	S	S	R	S
AUSMDU00074789	non_invasive	Tetracycline	Tetracycline	S	S	S	S
AUSMDU00066331	non_invasive	Penicillin (Oral)	Beta-Lactam	I	R	R	S
AUSMDU00066331	non_invasive	Ceftriaxone (Men)	Beta-Lactam	I	I	R	S
AUSMDU00066331	non_invasive	Cefuroxime	Beta-Lactam	R	R	R	S
AUSMDU00066331	non_invasive	Clindamycin	Macrolide	S	S	S	S
AUSMDU00066331	non_invasive	Chloramphenicol	Chloramphenicol	S	S	S	S
AUSMDU00066331	non_invasive	Azithromycin	Macrolide	R	R	S	S
AUSMDU00066331	non_invasive	Erythromycin	Erythromycin	R	R	R	S
AUSMDU00066331	non_invasive	Levofloxacin	Quinolone	S	S	R	S
AUSMDU00066331	non_invasive	Tetracycline	Tetracycline	R	R	R	S
AUSMDU00074041	non_invasive	Penicillin (Oral)	Beta-Lactam	I	I	R	S
AUSMDU00074041	non_invasive	Ceftriaxone (Men)	Beta-Lactam	S	S	R	S
AUSMDU00074041	non_invasive	Cefuroxime	Beta-Lactam	S	I	R	S
AUSMDU00074041	non_invasive	Clindamycin	Macrolide	S	S	S	S
AUSMDU00074041	non_invasive	Chloramphenicol	Chloramphenicol	S	S	S	S
AUSMDU00074041	non_invasive	Azithromycin	Macrolide	R	R	S	S
AUSMDU00074041	non_invasive	Erythromycin	Erythromycin	R	R	R	S
AUSMDU00074041	non_invasive	Levofloxacin	Quinolone	S	S	R	S
AUSMDU00074041	non_invasive	Tetracycline	Tetracycline	R	R	R	S
AUSMDU00060072	non_invasive	Penicillin (Oral)	Beta-Lactam	R	R	R	S
AUSMDU00060072	non_invasive	Ceftriaxone (Men)	Beta-Lactam	R	I	R	S
AUSMDU00060072	non_invasive	Cefuroxime	Beta-Lactam	R	R	R	S
AUSMDU00060072	non_invasive	Clindamycin	Macrolide	R	R	R	S
AUSMDU00060072	non_invasive	Chloramphenicol	Chloramphenicol	S	S	S	S
AUSMDU00060072	non_invasive	Azithromycin	Macrolide	NA	R	R	S
AUSMDU00060072	non_invasive	Erythromycin	Erythromycin	R	R	R	S
AUSMDU00060072	non_invasive	Levofloxacin	Quinolone	S	S	R	S
AUSMDU00060072	non_invasive	Tetracycline	Tetracycline	R	R	R	S
AUSMDU00060791	non_invasive	Penicillin (Oral)	Beta-Lactam	S	S	R	S
AUSMDU00060791	non_invasive	Ceftriaxone (Men)	Beta-Lactam	S	S	R	S
AUSMDU00060791	non_invasive	Cefuroxime	Beta-Lactam	S	S	R	S
AUSMDU00060791	non_invasive	Clindamycin	Macrolide	S	S	S	S
AUSMDU00060791	non_invasive	Chloramphenicol	Chloramphenicol	S	S	S	S
AUSMDU00060791	non_invasive	Azithromycin	Macrolide	NA	S	S	S
AUSMDU00060791	non_invasive	Erythromycin	Erythromycin	S	S	S	S
AUSMDU00060791	non_invasive	Levofloxacin	Quinolone	S	S	R	S
AUSMDU00060791	non_invasive	Tetracycline	Tetracycline	S	S	S	S
AUSMDU00061406	non_invasive	Penicillin (Oral)	Beta-Lactam	S	S	S	S
AUSMDU00061406	non_invasive	Ceftriaxone (Men)	Beta-Lactam	S	S	S	S
AUSMDU00061406	non_invasive	Cefuroxime	Beta-Lactam	S	S	S	S
AUSMDU00061406	non_invasive	Clindamycin	Macrolide	S	S	S	S
AUSMDU00061406	non_invasive	Chloramphenicol	Chloramphenicol	S	S	S	S
AUSMDU00061406	non_invasive	Azithromycin	Macrolide	NA	S	S	S
AUSMDU00061406	non_invasive	Erythromycin	Erythromycin	S	S	S	S
AUSMDU00061406	non_invasive	Levofloxacin	Quinolone	S	S	R	S
AUSMDU00061406	non_invasive	Tetracycline	Tetracycline	S	S	S	S
AUSMDU00061541	non_invasive	Penicillin (Oral)	Beta-Lactam	R	R	R	S
AUSMDU00061541	non_invasive	Ceftriaxone (Men)	Beta-Lactam	I	I	R	S
AUSMDU00061541	non_invasive	Cefuroxime	Beta-Lactam	R	R	R	S
AUSMDU00061541	non_invasive	Clindamycin	Macrolide	S	S	S	S
AUSMDU00061541	non_invasive	Chloramphenicol	Chloramphenicol	S	S	S	S
AUSMDU00061541	non_invasive	Azithromycin	Macrolide	R	R	S	S
AUSMDU00061541	non_invasive	Erythromycin	Erythromycin	R	R	R	S
AUSMDU00061541	non_invasive	Levofloxacin	Quinolone	S	I	R	S
AUSMDU00061541	non_invasive	Tetracycline	Tetracycline	R	R	R	S
AUSMDU00067976	non_invasive	Penicillin (Oral)	Beta-Lactam	S	S	S	S
AUSMDU00067976	non_invasive	Ceftriaxone (Men)	Beta-Lactam	S	S	S	S
AUSMDU00067976	non_invasive	Cefuroxime	Beta-Lactam	S	S	S	S
AUSMDU00067976	non_invasive	Clindamycin	Macrolide	S	S	S	S
AUSMDU00067976	non_invasive	Chloramphenicol	Chloramphenicol	S	S	S	S
AUSMDU00067976	non_invasive	Azithromycin	Macrolide	R	R	S	S
AUSMDU00067976	non_invasive	Erythromycin	Erythromycin	R	R	R	S
AUSMDU00067976	non_invasive	Levofloxacin	Quinolone	S	S	R	S
AUSMDU00067976	non_invasive	Tetracycline	Tetracycline	R	R	R	S
AUSMDU00068791	non_invasive	Penicillin (Oral)	Beta-Lactam	S	S	S	S
AUSMDU00068791	non_invasive	Ceftriaxone (Men)	Beta-Lactam	S	S	S	S
AUSMDU00068791	non_invasive	Cefuroxime	Beta-Lactam	S	S	S	S
AUSMDU00068791	non_invasive	Clindamycin	Macrolide	S	S	S	S
AUSMDU00068791	non_invasive	Chloramphenicol	Chloramphenicol	S	S	S	S
AUSMDU00068791	non_invasive	Azithromycin	Macrolide	S	S	S	S
AUSMDU00068791	non_invasive	Erythromycin	Erythromycin	S	S	S	S
AUSMDU00068791	non_invasive	Levofloxacin	Quinolone	S	S	R	S
AUSMDU00068791	non_invasive	Tetracycline	Tetracycline	S	S	S	S
AUSMDU00072813	non_invasive	Penicillin (Oral)	Beta-Lactam	S	S	S	S
AUSMDU00072813	non_invasive	Ceftriaxone (Men)	Beta-Lactam	S	S	S	S
AUSMDU00072813	non_invasive	Cefuroxime	Beta-Lactam	S	S	S	S
AUSMDU00072813	non_invasive	Clindamycin	Macrolide	S	S	S	S
AUSMDU00072813	non_invasive	Chloramphenicol	Chloramphenicol	S	S	S	S
AUSMDU00072813	non_invasive	Azithromycin	Macrolide	S	S	S	S
AUSMDU00072813	non_invasive	Erythromycin	Erythromycin	S	S	S	S
AUSMDU00072813	non_invasive	Levofloxacin	Quinolone	S	S	R	S
AUSMDU00072813	non_invasive	Tetracycline	Tetracycline	S	S	S	S
AUSMDU00073615	non_invasive	Penicillin (Oral)	Beta-Lactam	I	I	R	S
AUSMDU00073615	non_invasive	Ceftriaxone (Men)	Beta-Lactam	S	S	R	S
AUSMDU00073615	non_invasive	Cefuroxime	Beta-Lactam	S	S	R	S
AUSMDU00073615	non_invasive	Clindamycin	Macrolide	S	S	S	S
AUSMDU00073615	non_invasive	Chloramphenicol	Chloramphenicol	S	S	S	S
AUSMDU00073615	non_invasive	Azithromycin	Macrolide	S	S	S	S
AUSMDU00073615	non_invasive	Erythromycin	Erythromycin	S	S	S	R
AUSMDU00073615	non_invasive	Levofloxacin	Quinolone	S	S	R	S
AUSMDU00073615	non_invasive	Tetracycline	Tetracycline	S	S	S	S
AUSMDU00074240	non_invasive	Penicillin (Oral)	Beta-Lactam	S	S	S	S
AUSMDU00074240	non_invasive	Ceftriaxone (Men)	Beta-Lactam	S	S	S	S
AUSMDU00074240	non_invasive	Cefuroxime	Beta-Lactam	S	S	S	S
AUSMDU00074240	non_invasive	Clindamycin	Macrolide	S	S	S	S
AUSMDU00074240	non_invasive	Chloramphenicol	Chloramphenicol	S	S	S	S
AUSMDU00074240	non_invasive	Azithromycin	Macrolide	S	S	S	S
AUSMDU00074240	non_invasive	Erythromycin	Erythromycin	S	S	S	S
AUSMDU00074240	non_invasive	Levofloxacin	Quinolone	S	S	R	S
AUSMDU00074240	non_invasive	Tetracycline	Tetracycline	S	S	S	S
AUSMDU00074307	non_invasive	Penicillin (Oral)	Beta-Lactam	S	S	R	S
AUSMDU00074307	non_invasive	Ceftriaxone (Men)	Beta-Lactam	S	S	R	S
AUSMDU00074307	non_invasive	Cefuroxime	Beta-Lactam	S	S	R	S
AUSMDU00074307	non_invasive	Clindamycin	Macrolide	S	S	S	S
AUSMDU00074307	non_invasive	Chloramphenicol	Chloramphenicol	S	S	S	S
AUSMDU00074307	non_invasive	Azithromycin	Macrolide	S	S	S	S
AUSMDU00074307	non_invasive	Erythromycin	Erythromycin	S	S	S	S
AUSMDU00074307	non_invasive	Levofloxacin	Quinolone	S	S	R	S
AUSMDU00074307	non_invasive	Tetracycline	Tetracycline	S	S	S	S
AUSMDU00074867	non_invasive	Penicillin (Oral)	Beta-Lactam	I	I	R	S
AUSMDU00074867	non_invasive	Ceftriaxone (Men)	Beta-Lactam	S	S	R	S
AUSMDU00074867	non_invasive	Cefuroxime	Beta-Lactam	S	S	R	S
AUSMDU00074867	non_invasive	Clindamycin	Macrolide	S	S	S	S
AUSMDU00074867	non_invasive	Chloramphenicol	Chloramphenicol	S	S	S	S
AUSMDU00074867	non_invasive	Azithromycin	Macrolide	S	S	S	S
AUSMDU00074867	non_invasive	Erythromycin	Erythromycin	S	S	S	S
AUSMDU00074867	non_invasive	Levofloxacin	Quinolone	S	S	R	S
AUSMDU00074867	non_invasive	Tetracycline	Tetracycline	S	S	S	S
AUSMDU00031548	invasive	Penicillin (Oral)	Beta-Lactam	S	S	R	S
AUSMDU00031548	invasive	Ceftriaxone (Men)	Beta-Lactam	S	S	R	S
AUSMDU00031548	invasive	Cefuroxime	Beta-Lactam	S	S	R	S
AUSMDU00031548	invasive	Clindamycin	Macrolide	S	S	S	S
AUSMDU00031548	invasive	Chloramphenicol	Chloramphenicol	S	S	S	S
AUSMDU00031548	invasive	Azithromycin	Macrolide	S	S	S	S
AUSMDU00031548	invasive	Erythromycin	Erythromycin	S	S	S	S
AUSMDU00031548	invasive	Levofloxacin	Quinolone	S	S	R	S
AUSMDU00031548	invasive	Tetracycline	Tetracycline	S	S	S	S
AUSMDU00066291	invasive	Penicillin (Oral)	Beta-Lactam	S	S	R	S
AUSMDU00066291	invasive	Ceftriaxone (Men)	Beta-Lactam	S	S	R	S
AUSMDU00066291	invasive	Cefuroxime	Beta-Lactam	S	S	R	S
AUSMDU00066291	invasive	Clindamycin	Macrolide	S	S	S	S
AUSMDU00066291	invasive	Chloramphenicol	Chloramphenicol	S	S	S	S
AUSMDU00066291	invasive	Azithromycin	Macrolide	S	S	S	S
AUSMDU00066291	invasive	Erythromycin	Erythromycin	S	S	S	S
AUSMDU00066291	invasive	Levofloxacin	Quinolone	S	S	R	S
AUSMDU00066291	invasive	Tetracycline	Tetracycline	S	S	S	S
AUSMDU00067860	invasive	Penicillin (Oral)	Beta-Lactam	S	S	R	S
AUSMDU00067860	invasive	Ceftriaxone (Men)	Beta-Lactam	S	S	R	S
AUSMDU00067860	invasive	Cefuroxime	Beta-Lactam	S	S	R	S
AUSMDU00067860	invasive	Clindamycin	Macrolide	S	S	S	S
AUSMDU00067860	invasive	Chloramphenicol	Chloramphenicol	S	S	S	S
AUSMDU00067860	invasive	Azithromycin	Macrolide	S	S	S	S
AUSMDU00067860	invasive	Erythromycin	Erythromycin	S	S	S	S
AUSMDU00067860	invasive	Levofloxacin	Quinolone	S	S	R	S
AUSMDU00067860	invasive	Tetracycline	Tetracycline	S	S	S	S
AUSMDU00060480	invasive	Penicillin (Oral)	Beta-Lactam	S	S	R	S
AUSMDU00060480	invasive	Ceftriaxone (Men)	Beta-Lactam	S	S	R	S
AUSMDU00060480	invasive	Cefuroxime	Beta-Lactam	S	S	R	S
AUSMDU00060480	invasive	Clindamycin	Macrolide	S	S	S	S
AUSMDU00060480	invasive	Chloramphenicol	Chloramphenicol	S	S	S	S
AUSMDU00060480	invasive	Azithromycin	Macrolide	NA	S	S	S
AUSMDU00060480	invasive	Erythromycin	Erythromycin	S	S	S	S
AUSMDU00060480	invasive	Levofloxacin	Quinolone	S	S	R	S
AUSMDU00060480	invasive	Tetracycline	Tetracycline	S	S	S	S
AUSMDU00061479	invasive	Penicillin (Oral)	Beta-Lactam	S	S	S	S
AUSMDU00061479	invasive	Ceftriaxone (Men)	Beta-Lactam	S	S	S	S
AUSMDU00061479	invasive	Cefuroxime	Beta-Lactam	S	S	S	S
AUSMDU00061479	invasive	Clindamycin	Macrolide	S	S	S	S
AUSMDU00061479	invasive	Chloramphenicol	Chloramphenicol	S	S	S	S
AUSMDU00061479	invasive	Azithromycin	Macrolide	NA	S	S	S
AUSMDU00061479	invasive	Erythromycin	Erythromycin	S	S	S	S
AUSMDU00061479	invasive	Levofloxacin	Quinolone	S	S	R	S
AUSMDU00061479	invasive	Tetracycline	Tetracycline	S	S	S	S
AUSMDU00031969	invasive	Penicillin (Oral)	Beta-Lactam	S	S	S	S
AUSMDU00031969	invasive	Ceftriaxone (Men)	Beta-Lactam	S	S	S	S
AUSMDU00031969	invasive	Cefuroxime	Beta-Lactam	S	S	S	S
AUSMDU00031969	invasive	Clindamycin	Macrolide	S	S	S	S
AUSMDU00031969	invasive	Chloramphenicol	Chloramphenicol	S	S	S	S
AUSMDU00031969	invasive	Azithromycin	Macrolide	S	S	S	S
AUSMDU00031969	invasive	Erythromycin	Erythromycin	S	S	S	S
AUSMDU00031969	invasive	Levofloxacin	Quinolone	S	S	R	S
AUSMDU00031969	invasive	Tetracycline	Tetracycline	S	S	S	S
AUSMDU00032342	invasive	Penicillin (Oral)	Beta-Lactam	S	S	R	S
AUSMDU00032342	invasive	Ceftriaxone (Men)	Beta-Lactam	S	S	R	S
AUSMDU00032342	invasive	Cefuroxime	Beta-Lactam	S	S	R	S
AUSMDU00032342	invasive	Clindamycin	Macrolide	S	S	S	S
AUSMDU00032342	invasive	Chloramphenicol	Chloramphenicol	S	S	S	S
AUSMDU00032342	invasive	Azithromycin	Macrolide	S	S	S	S
AUSMDU00032342	invasive	Erythromycin	Erythromycin	S	S	S	S
AUSMDU00032342	invasive	Levofloxacin	Quinolone	S	S	R	S
AUSMDU00032342	invasive	Tetracycline	Tetracycline	S	S	S	S
AUSMDU00036756	invasive	Penicillin (Oral)	Beta-Lactam	S	S	S	S
AUSMDU00036756	invasive	Ceftriaxone (Men)	Beta-Lactam	S	S	S	S
AUSMDU00036756	invasive	Cefuroxime	Beta-Lactam	S	S	S	S
AUSMDU00036756	invasive	Clindamycin	Macrolide	S	S	S	S
AUSMDU00036756	invasive	Chloramphenicol	Chloramphenicol	S	S	S	S
AUSMDU00036756	invasive	Azithromycin	Macrolide	S	S	S	S
AUSMDU00036756	invasive	Erythromycin	Erythromycin	S	S	S	S
AUSMDU00036756	invasive	Levofloxacin	Quinolone	S	S	R	S
AUSMDU00036756	invasive	Tetracycline	Tetracycline	S	S	S	S
AUSMDU00019965	invasive	Penicillin (Oral)	Beta-Lactam	S	S	S	S
AUSMDU00019965	invasive	Ceftriaxone (Men)	Beta-Lactam	S	S	S	S
AUSMDU00019965	invasive	Cefuroxime	Beta-Lactam	S	S	S	S
AUSMDU00019965	invasive	Clindamycin	Macrolide	S	S	S	S
AUSMDU00019965	invasive	Chloramphenicol	Chloramphenicol	S	S	S	S
AUSMDU00019965	invasive	Azithromycin	Macrolide	S	S	S	S
AUSMDU00019965	invasive	Erythromycin	Erythromycin	S	S	S	S
AUSMDU00019965	invasive	Levofloxacin	Quinolone	S	S	R	S
AUSMDU00019965	invasive	Tetracycline	Tetracycline	S	S	S	S
AUSMDU00021214	invasive	Penicillin (Oral)	Beta-Lactam	S	S	R	S
AUSMDU00021214	invasive	Ceftriaxone (Men)	Beta-Lactam	S	S	R	S
AUSMDU00021214	invasive	Cefuroxime	Beta-Lactam	S	S	R	S
AUSMDU00021214	invasive	Clindamycin	Macrolide	S	S	S	S
AUSMDU00021214	invasive	Chloramphenicol	Chloramphenicol	S	S	S	S
AUSMDU00021214	invasive	Azithromycin	Macrolide	S	S	S	S
AUSMDU00021214	invasive	Erythromycin	Erythromycin	S	S	S	S
AUSMDU00021214	invasive	Levofloxacin	Quinolone	S	S	R	S
AUSMDU00021214	invasive	Tetracycline	Tetracycline	S	S	S	S
AUSMDU00064601	invasive	Penicillin (Oral)	Beta-Lactam	S	S	S	S
AUSMDU00064601	invasive	Ceftriaxone (Men)	Beta-Lactam	S	S	S	S
AUSMDU00064601	invasive	Cefuroxime	Beta-Lactam	S	S	S	S
AUSMDU00064601	invasive	Clindamycin	Macrolide	S	S	S	S
AUSMDU00064601	invasive	Chloramphenicol	Chloramphenicol	S	S	S	S
AUSMDU00064601	invasive	Azithromycin	Macrolide	S	S	S	S
AUSMDU00064601	invasive	Erythromycin	Erythromycin	S	S	S	S
AUSMDU00064601	invasive	Levofloxacin	Quinolone	S	S	R	S
AUSMDU00064601	invasive	Tetracycline	Tetracycline	S	S	S	S
AUSMDU00025737	invasive	Penicillin (Oral)	Beta-Lactam	R	R	R	S
AUSMDU00025737	invasive	Ceftriaxone (Men)	Beta-Lactam	R	I	R	S
AUSMDU00025737	invasive	Cefuroxime	Beta-Lactam	R	R	R	S
AUSMDU00025737	invasive	Clindamycin	Macrolide	S	S	S	S
AUSMDU00025737	invasive	Chloramphenicol	Chloramphenicol	S	S	S	S
AUSMDU00025737	invasive	Azithromycin	Macrolide	S	S	S	S
AUSMDU00025737	invasive	Erythromycin	Erythromycin	S	S	S	S
AUSMDU00025737	invasive	Levofloxacin	Quinolone	S	S	R	S
AUSMDU00025737	invasive	Tetracycline	Tetracycline	S	S	S	S
AUSMDU00058093	invasive	Penicillin (Oral)	Beta-Lactam	S	S	S	S
AUSMDU00058093	invasive	Ceftriaxone (Men)	Beta-Lactam	S	S	S	S
AUSMDU00058093	invasive	Cefuroxime	Beta-Lactam	S	S	S	S
AUSMDU00058093	invasive	Clindamycin	Macrolide	S	S	S	S
AUSMDU00058093	invasive	Chloramphenicol	Chloramphenicol	S	S	S	S
AUSMDU00058093	invasive	Azithromycin	Macrolide	NA	S	S	S
AUSMDU00058093	invasive	Erythromycin	Erythromycin	S	S	S	S
AUSMDU00058093	invasive	Levofloxacin	Quinolone	S	S	R	S
AUSMDU00058093	invasive	Tetracycline	Tetracycline	S	S	S	S
AUSMDU00061038	invasive	Penicillin (Oral)	Beta-Lactam	S	S	R	S
AUSMDU00061038	invasive	Ceftriaxone (Men)	Beta-Lactam	S	S	R	S
AUSMDU00061038	invasive	Cefuroxime	Beta-Lactam	S	S	R	S
AUSMDU00061038	invasive	Clindamycin	Macrolide	S	S	S	S
AUSMDU00061038	invasive	Chloramphenicol	Chloramphenicol	S	S	S	S
AUSMDU00061038	invasive	Azithromycin	Macrolide	NA	S	S	S
AUSMDU00061038	invasive	Erythromycin	Erythromycin	S	S	S	S
AUSMDU00061038	invasive	Levofloxacin	Quinolone	S	S	R	S
AUSMDU00061038	invasive	Tetracycline	Tetracycline	S	S	S	S
AUSMDU00059554	invasive	Penicillin (Oral)	Beta-Lactam	S	S	S	S
AUSMDU00059554	invasive	Ceftriaxone (Men)	Beta-Lactam	S	S	S	S
AUSMDU00059554	invasive	Cefuroxime	Beta-Lactam	S	S	S	S
AUSMDU00059554	invasive	Clindamycin	Macrolide	S	S	S	S
AUSMDU00059554	invasive	Chloramphenicol	Chloramphenicol	S	S	S	S
AUSMDU00059554	invasive	Azithromycin	Macrolide	NA	S	S	S
AUSMDU00059554	invasive	Erythromycin	Erythromycin	S	S	S	S
AUSMDU00059554	invasive	Levofloxacin	Quinolone	S	S	R	S
AUSMDU00059554	invasive	Tetracycline	Tetracycline	S	S	S	S
AUSMDU00062131	invasive	Penicillin (Oral)	Beta-Lactam	S	S	S	S
AUSMDU00062131	invasive	Ceftriaxone (Men)	Beta-Lactam	S	S	S	S
AUSMDU00062131	invasive	Cefuroxime	Beta-Lactam	S	S	S	S
AUSMDU00062131	invasive	Clindamycin	Macrolide	S	S	S	S
AUSMDU00062131	invasive	Chloramphenicol	Chloramphenicol	S	S	S	S
AUSMDU00062131	invasive	Azithromycin	Macrolide	NA	S	S	S
AUSMDU00062131	invasive	Erythromycin	Erythromycin	S	S	S	S
AUSMDU00062131	invasive	Levofloxacin	Quinolone	S	S	R	S
AUSMDU00062131	invasive	Tetracycline	Tetracycline	S	S	S	S
AUSMDU00037316	invasive	Penicillin (Oral)	Beta-Lactam	S	S	R	S
AUSMDU00037316	invasive	Ceftriaxone (Men)	Beta-Lactam	S	S	R	S
AUSMDU00037316	invasive	Cefuroxime	Beta-Lactam	S	S	R	S
AUSMDU00037316	invasive	Clindamycin	Macrolide	S	S	S	S
AUSMDU00037316	invasive	Chloramphenicol	Chloramphenicol	S	S	S	S
AUSMDU00037316	invasive	Azithromycin	Macrolide	S	S	S	S
AUSMDU00037316	invasive	Erythromycin	Erythromycin	S	S	S	S
AUSMDU00037316	invasive	Levofloxacin	Quinolone	S	S	R	S
AUSMDU00037316	invasive	Tetracycline	Tetracycline	S	S	S	S
AUSMDU00037462	invasive	Penicillin (Oral)	Beta-Lactam	S	S	S	S
AUSMDU00037462	invasive	Ceftriaxone (Men)	Beta-Lactam	S	S	S	S
AUSMDU00037462	invasive	Cefuroxime	Beta-Lactam	S	S	S	S
AUSMDU00037462	invasive	Clindamycin	Macrolide	S	S	S	S
AUSMDU00037462	invasive	Chloramphenicol	Chloramphenicol	S	S	S	S
AUSMDU00037462	invasive	Azithromycin	Macrolide	S	S	S	S
AUSMDU00037462	invasive	Erythromycin	Erythromycin	S	S	S	S
AUSMDU00037462	invasive	Levofloxacin	Quinolone	S	S	R	S
AUSMDU00037462	invasive	Tetracycline	Tetracycline	S	S	S	S
AUSMDU00019761	invasive	Penicillin (Oral)	Beta-Lactam	S	S	S	S
AUSMDU00019761	invasive	Ceftriaxone (Men)	Beta-Lactam	S	S	S	S
AUSMDU00019761	invasive	Cefuroxime	Beta-Lactam	S	S	S	S
AUSMDU00019761	invasive	Clindamycin	Macrolide	S	S	S	S
AUSMDU00019761	invasive	Chloramphenicol	Chloramphenicol	S	S	S	S
AUSMDU00019761	invasive	Azithromycin	Macrolide	S	S	S	S
AUSMDU00019761	invasive	Erythromycin	Erythromycin	S	S	S	S
AUSMDU00019761	invasive	Levofloxacin	Quinolone	S	S	R	S
AUSMDU00019761	invasive	Tetracycline	Tetracycline	S	S	S	S
AUSMDU00020156	invasive	Penicillin (Oral)	Beta-Lactam	S	S	S	S
AUSMDU00020156	invasive	Ceftriaxone (Men)	Beta-Lactam	S	S	S	S
AUSMDU00020156	invasive	Cefuroxime	Beta-Lactam	S	S	S	S
AUSMDU00020156	invasive	Clindamycin	Macrolide	S	S	S	S
AUSMDU00020156	invasive	Chloramphenicol	Chloramphenicol	S	S	S	S
AUSMDU00020156	invasive	Azithromycin	Macrolide	S	S	S	S
AUSMDU00020156	invasive	Erythromycin	Erythromycin	S	S	S	S
AUSMDU00020156	invasive	Levofloxacin	Quinolone	S	S	R	S
AUSMDU00020156	invasive	Tetracycline	Tetracycline	S	S	S	S
AUSMDU00021072	invasive	Penicillin (Oral)	Beta-Lactam	S	S	R	S
AUSMDU00021072	invasive	Ceftriaxone (Men)	Beta-Lactam	S	S	R	S
AUSMDU00021072	invasive	Cefuroxime	Beta-Lactam	S	S	R	S
AUSMDU00021072	invasive	Clindamycin	Macrolide	S	S	S	S
AUSMDU00021072	invasive	Chloramphenicol	Chloramphenicol	S	S	S	S
AUSMDU00021072	invasive	Azithromycin	Macrolide	S	S	S	S
AUSMDU00021072	invasive	Erythromycin	Erythromycin	S	S	S	S
AUSMDU00021072	invasive	Levofloxacin	Quinolone	S	S	R	S
AUSMDU00021072	invasive	Tetracycline	Tetracycline	S	S	S	S
AUSMDU00022245	invasive	Penicillin (Oral)	Beta-Lactam	S	S	S	S
AUSMDU00022245	invasive	Ceftriaxone (Men)	Beta-Lactam	S	S	S	S
AUSMDU00022245	invasive	Cefuroxime	Beta-Lactam	S	S	S	S
AUSMDU00022245	invasive	Clindamycin	Macrolide	S	S	S	S
AUSMDU00022245	invasive	Chloramphenicol	Chloramphenicol	S	S	S	S
AUSMDU00022245	invasive	Azithromycin	Macrolide	S	S	S	S
AUSMDU00022245	invasive	Erythromycin	Erythromycin	S	S	S	S
AUSMDU00022245	invasive	Levofloxacin	Quinolone	S	S	R	S
AUSMDU00022245	invasive	Tetracycline	Tetracycline	S	S	S	S
AUSMDU00023131	invasive	Penicillin (Oral)	Beta-Lactam	S	S	R	S
AUSMDU00023131	invasive	Ceftriaxone (Men)	Beta-Lactam	S	S	R	S
AUSMDU00023131	invasive	Cefuroxime	Beta-Lactam	S	S	R	S
AUSMDU00023131	invasive	Clindamycin	Macrolide	S	S	S	S
AUSMDU00023131	invasive	Chloramphenicol	Chloramphenicol	S	S	S	S
AUSMDU00023131	invasive	Azithromycin	Macrolide	S	S	S	S
AUSMDU00023131	invasive	Erythromycin	Erythromycin	S	S	S	S
AUSMDU00023131	invasive	Levofloxacin	Quinolone	S	S	R	S
AUSMDU00023131	invasive	Tetracycline	Tetracycline	S	S	S	S
AUSMDU00023135	invasive	Penicillin (Oral)	Beta-Lactam	S	S	S	S
AUSMDU00023135	invasive	Ceftriaxone (Men)	Beta-Lactam	S	S	S	S
AUSMDU00023135	invasive	Cefuroxime	Beta-Lactam	S	S	S	S
AUSMDU00023135	invasive	Clindamycin	Macrolide	S	S	S	S
AUSMDU00023135	invasive	Chloramphenicol	Chloramphenicol	S	S	S	S
AUSMDU00023135	invasive	Azithromycin	Macrolide	S	S	S	S
AUSMDU00023135	invasive	Erythromycin	Erythromycin	S	S	S	S
AUSMDU00023135	invasive	Levofloxacin	Quinolone	S	S	R	S
AUSMDU00023135	invasive	Tetracycline	Tetracycline	S	S	S	S
AUSMDU00027523	invasive	Penicillin (Oral)	Beta-Lactam	S	S	S	S
AUSMDU00027523	invasive	Ceftriaxone (Men)	Beta-Lactam	S	S	S	S
AUSMDU00027523	invasive	Cefuroxime	Beta-Lactam	S	S	S	S
AUSMDU00027523	invasive	Clindamycin	Macrolide	S	S	S	S
AUSMDU00027523	invasive	Chloramphenicol	Chloramphenicol	S	S	S	S
AUSMDU00027523	invasive	Azithromycin	Macrolide	S	S	S	S
AUSMDU00027523	invasive	Erythromycin	Erythromycin	S	S	S	S
AUSMDU00027523	invasive	Levofloxacin	Quinolone	S	S	R	S
AUSMDU00027523	invasive	Tetracycline	Tetracycline	S	S	S	S
AUSMDU00027673	invasive	Penicillin (Oral)	Beta-Lactam	S	S	S	S
AUSMDU00027673	invasive	Ceftriaxone (Men)	Beta-Lactam	S	S	S	S
AUSMDU00027673	invasive	Cefuroxime	Beta-Lactam	S	S	S	S
AUSMDU00027673	invasive	Clindamycin	Macrolide	S	S	S	S
AUSMDU00027673	invasive	Chloramphenicol	Chloramphenicol	S	S	S	S
AUSMDU00027673	invasive	Azithromycin	Macrolide	S	S	S	S
AUSMDU00027673	invasive	Erythromycin	Erythromycin	S	S	S	S
AUSMDU00027673	invasive	Levofloxacin	Quinolone	S	S	R	S
AUSMDU00027673	invasive	Tetracycline	Tetracycline	S	S	S	S
AUSMDU00028533	invasive	Penicillin (Oral)	Beta-Lactam	S	S	S	S
AUSMDU00028533	invasive	Ceftriaxone (Men)	Beta-Lactam	S	S	S	S
AUSMDU00028533	invasive	Cefuroxime	Beta-Lactam	S	S	S	S
AUSMDU00028533	invasive	Clindamycin	Macrolide	S	S	S	S
AUSMDU00028533	invasive	Chloramphenicol	Chloramphenicol	S	S	S	S
AUSMDU00028533	invasive	Azithromycin	Macrolide	S	S	S	S
AUSMDU00028533	invasive	Erythromycin	Erythromycin	S	S	S	S
AUSMDU00028533	invasive	Levofloxacin	Quinolone	S	S	R	S
AUSMDU00028533	invasive	Tetracycline	Tetracycline	S	S	S	S
AUSMDU00029273	invasive	Penicillin (Oral)	Beta-Lactam	S	S	S	S
AUSMDU00029273	invasive	Ceftriaxone (Men)	Beta-Lactam	S	S	S	S
AUSMDU00029273	invasive	Cefuroxime	Beta-Lactam	S	S	S	S
AUSMDU00029273	invasive	Clindamycin	Macrolide	S	S	S	S
AUSMDU00029273	invasive	Chloramphenicol	Chloramphenicol	S	S	S	S
AUSMDU00029273	invasive	Azithromycin	Macrolide	S	S	S	S
AUSMDU00029273	invasive	Erythromycin	Erythromycin	S	S	S	S
AUSMDU00029273	invasive	Levofloxacin	Quinolone	S	S	R	S
AUSMDU00029273	invasive	Tetracycline	Tetracycline	S	S	S	S
AUSMDU00030488	invasive	Penicillin (Oral)	Beta-Lactam	S	S	S	S
AUSMDU00030488	invasive	Ceftriaxone (Men)	Beta-Lactam	S	S	S	S
AUSMDU00030488	invasive	Cefuroxime	Beta-Lactam	S	S	S	S
AUSMDU00030488	invasive	Clindamycin	Macrolide	S	S	S	S
AUSMDU00030488	invasive	Chloramphenicol	Chloramphenicol	S	S	S	S
AUSMDU00030488	invasive	Azithromycin	Macrolide	S	S	S	S
AUSMDU00030488	invasive	Erythromycin	Erythromycin	S	S	S	S
AUSMDU00030488	invasive	Levofloxacin	Quinolone	S	S	R	S
AUSMDU00030488	invasive	Tetracycline	Tetracycline	S	S	S	S
AUSMDU00031155	invasive	Penicillin (Oral)	Beta-Lactam	S	S	S	S
AUSMDU00031155	invasive	Ceftriaxone (Men)	Beta-Lactam	S	S	S	S
AUSMDU00031155	invasive	Cefuroxime	Beta-Lactam	S	S	S	S
AUSMDU00031155	invasive	Clindamycin	Macrolide	S	S	S	S
AUSMDU00031155	invasive	Chloramphenicol	Chloramphenicol	S	S	S	S
AUSMDU00031155	invasive	Azithromycin	Macrolide	S	S	S	S
AUSMDU00031155	invasive	Erythromycin	Erythromycin	S	S	S	S
AUSMDU00031155	invasive	Levofloxacin	Quinolone	S	S	R	S
AUSMDU00031155	invasive	Tetracycline	Tetracycline	S	S	S	S
AUSMDU00031520	invasive	Penicillin (Oral)	Beta-Lactam	S	S	R	S
AUSMDU00031520	invasive	Ceftriaxone (Men)	Beta-Lactam	S	S	R	S
AUSMDU00031520	invasive	Cefuroxime	Beta-Lactam	S	S	R	S
AUSMDU00031520	invasive	Clindamycin	Macrolide	S	S	S	S
AUSMDU00031520	invasive	Chloramphenicol	Chloramphenicol	S	S	S	S
AUSMDU00031520	invasive	Azithromycin	Macrolide	S	S	S	S
AUSMDU00031520	invasive	Erythromycin	Erythromycin	S	S	S	S
AUSMDU00031520	invasive	Levofloxacin	Quinolone	S	S	R	S
AUSMDU00031520	invasive	Tetracycline	Tetracycline	S	S	S	S
AUSMDU00032228	invasive	Penicillin (Oral)	Beta-Lactam	I	S	S	S
AUSMDU00032228	invasive	Ceftriaxone (Men)	Beta-Lactam	S	S	S	S
AUSMDU00032228	invasive	Cefuroxime	Beta-Lactam	S	S	S	S
AUSMDU00032228	invasive	Clindamycin	Macrolide	S	S	S	S
AUSMDU00032228	invasive	Chloramphenicol	Chloramphenicol	S	S	S	S
AUSMDU00032228	invasive	Azithromycin	Macrolide	S	S	S	S
AUSMDU00032228	invasive	Erythromycin	Erythromycin	S	S	S	S
AUSMDU00032228	invasive	Levofloxacin	Quinolone	S	S	R	S
AUSMDU00032228	invasive	Tetracycline	Tetracycline	S	S	S	S
AUSMDU00040219	invasive	Penicillin (Oral)	Beta-Lactam	S	S	S	S
AUSMDU00040219	invasive	Ceftriaxone (Men)	Beta-Lactam	S	S	S	S
AUSMDU00040219	invasive	Cefuroxime	Beta-Lactam	S	S	S	S
AUSMDU00040219	invasive	Clindamycin	Macrolide	S	S	S	S
AUSMDU00040219	invasive	Chloramphenicol	Chloramphenicol	S	S	S	S
AUSMDU00040219	invasive	Azithromycin	Macrolide	S	S	S	S
AUSMDU00040219	invasive	Erythromycin	Erythromycin	S	S	S	S
AUSMDU00040219	invasive	Levofloxacin	Quinolone	S	S	R	S
AUSMDU00040219	invasive	Tetracycline	Tetracycline	S	S	S	S
AUSMDU00040433	invasive	Penicillin (Oral)	Beta-Lactam	S	S	S	S
AUSMDU00040433	invasive	Ceftriaxone (Men)	Beta-Lactam	S	S	S	S
AUSMDU00040433	invasive	Cefuroxime	Beta-Lactam	S	S	S	S
AUSMDU00040433	invasive	Clindamycin	Macrolide	S	S	S	S
AUSMDU00040433	invasive	Chloramphenicol	Chloramphenicol	S	S	S	S
AUSMDU00040433	invasive	Azithromycin	Macrolide	S	S	S	S
AUSMDU00040433	invasive	Erythromycin	Erythromycin	S	S	S	S
AUSMDU00040433	invasive	Levofloxacin	Quinolone	S	S	R	S
AUSMDU00040433	invasive	Tetracycline	Tetracycline	S	S	S	S
AUSMDU00070063	invasive	Penicillin (Oral)	Beta-Lactam	S	S	S	S
AUSMDU00070063	invasive	Ceftriaxone (Men)	Beta-Lactam	S	S	S	S
AUSMDU00070063	invasive	Cefuroxime	Beta-Lactam	S	S	S	S
AUSMDU00070063	invasive	Clindamycin	Macrolide	S	S	S	S
AUSMDU00070063	invasive	Chloramphenicol	Chloramphenicol	S	S	S	S
AUSMDU00070063	invasive	Azithromycin	Macrolide	S	S	S	S
AUSMDU00070063	invasive	Erythromycin	Erythromycin	S	S	S	S
AUSMDU00070063	invasive	Levofloxacin	Quinolone	S	S	R	S
AUSMDU00070063	invasive	Tetracycline	Tetracycline	S	S	S	S
AUSMDU00042221	invasive	Penicillin (Oral)	Beta-Lactam	I	S	S	S
AUSMDU00042221	invasive	Ceftriaxone (Men)	Beta-Lactam	S	S	S	S
AUSMDU00042221	invasive	Cefuroxime	Beta-Lactam	S	S	S	S
AUSMDU00042221	invasive	Clindamycin	Macrolide	S	S	S	S
AUSMDU00042221	invasive	Chloramphenicol	Chloramphenicol	S	S	S	S
AUSMDU00042221	invasive	Azithromycin	Macrolide	S	S	S	S
AUSMDU00042221	invasive	Erythromycin	Erythromycin	S	S	S	S
AUSMDU00042221	invasive	Levofloxacin	Quinolone	S	S	R	S
AUSMDU00042221	invasive	Tetracycline	Tetracycline	S	S	S	S
AUSMDU00046146	invasive	Penicillin (Oral)	Beta-Lactam	S	S	S	S
[truncated: 11,258 more rows]
